# Supplementary material for: Understanding the Role of Trichoderma reesei Vib1 in Gene Expression during Cellulose Degradation
Source: J Fungi (Basel). 2021 Jul 29;7(8):613. doi: 10.3390/jof7080613 (PMC8397228; doi:10.3390/jof7080613)
Supplement: Supplementary file 1 [file jof-07-00613-s001.zip › Supplementary Materials/Data S1.xlsx]

## Sheet: Reads number and quality
Sample name	Raw reads	Clean reads	clean bases	Error rate(%)	Q20(%)	Q30(%)	GC content(%)
TU6__Avicel_1	55838016	54484274	8.17G	0.03	97.76	93.96	57.85
TU6_Avicel_2	60500252	58925498	8.84G	0.03	97.63	93.38	58
TU6-_Avicel_3	62690528	60520794	9.08G	0.03	97.72	93.85	57.63
TU6__Glucose_1	77762556	75042992	11.26G	0.03	97.54	93.22	57.84
TU6__Glucose_2	49358272	48180270	7.23G	0.03	97.86	94.12	57.63
TU6__Glucose_3	66195304	63516616	9.53G	0.03	97.67	93.66	57.85
TU6_No carbon_1	53773244	52413652	7.86G	0.03	97.84	94.11	57.56
TU6_No carbon_2	51400262	49850504	7.48G	0.03	97.79	93.98	57.63
TU6_No carbon_3	59681028	58143424	8.72G	0.03	97.72	93.84	57.67
△vib1__Avicel_1	67038044	65065108	9.76G	0.03	97.82	94.09	57.71
△vib1_Avicel__2	49370168	48109094	7.22G	0.03	97.78	93.97	57.71
△vib1_Avicel_3	49267198	47711712	7.16G	0.03	97.74	93.89	57.64
△vib1_No carbon_1	72303326	69848344	10.48G	0.03	97.8	94.01	57.47
△vib1_No carbon_2	53636630	52141584	7.82G	0.03	97.74	93.94	57.62
△vib1_No carbon_3	48401710	46609782	6.99G	0.03	97.84	94.11	57.48
△xyr1_Avicel_1	45228564	44067488	6.61G	0.03	97.77	93.99	57.68
△xyr1__Avicel_2	54990618	53117306	7.97G	0.03	97.5	93.11	57.96
△xyr1_Avicel_3	72598160	70654556	10.6G	0.03	97.72	93.84	57.56

## Sheet: Pearson correlation
R^2	TU6_Avicel_1	TU6__Avicel_2	TU6__Avicel_3	TU6__Glucose_1	TU6__Glucose_2	TU6__Glucose_3	TU6_No carbon_1	TU6_No carbon_2	TU6_No carbon_3	△vib1__Avicel_1	△vib1__Avicel_2	△vib1__Avicel_3	△vib1_No carbon_1	△vib1_No carbon_2	△vib1_No carbon_3	△xyr1_Avicel_1	△xyr1__Avicel_2	△xyr1__Avicel_3
TU6_Avicel_1	1	0.963	0.989	0.75	0.735	0.717	0.907	0.908	0.899	0.875	0.882	0.84	0.846	0.854	0.835	0.788	0.776	0.781
TU6_Avicel_2	0.963	1	0.948	0.702	0.691	0.682	0.88	0.875	0.89	0.857	0.856	0.867	0.858	0.847	0.859	0.837	0.832	0.832
TU6_Avicel_3	0.989	0.948	1	0.758	0.734	0.716	0.895	0.903	0.884	0.87	0.875	0.828	0.841	0.855	0.829	0.779	0.766	0.777
TU6_Glucose_1	0.75	0.702	0.758	1	0.969	0.955	0.774	0.78	0.743	0.79	0.783	0.735	0.766	0.761	0.74	0.652	0.658	0.668
TU6_Glucose_2	0.735	0.691	0.734	0.969	1	0.989	0.762	0.762	0.727	0.76	0.772	0.72	0.746	0.731	0.714	0.62	0.633	0.635
TU6_Glucose_3	0.717	0.682	0.716	0.955	0.989	1	0.744	0.743	0.711	0.744	0.761	0.711	0.735	0.718	0.703	0.609	0.625	0.625
TU6_No carbon_1	0.907	0.88	0.895	0.774	0.762	0.744	1	0.993	0.989	0.945	0.958	0.928	0.933	0.932	0.921	0.88	0.874	0.875
TU6_No carbon_2	0.908	0.875	0.903	0.78	0.762	0.743	0.993	1	0.986	0.948	0.956	0.925	0.935	0.939	0.923	0.883	0.876	0.88
TU6_No carbon_3	0.899	0.89	0.884	0.743	0.727	0.711	0.989	0.986	1	0.944	0.948	0.939	0.938	0.936	0.933	0.909	0.9	0.9
△vib1_Avicel_1	0.875	0.857	0.87	0.79	0.76	0.744	0.945	0.948	0.944	1	0.982	0.971	0.98	0.987	0.973	0.887	0.877	0.884
△vib1_Avicel_2	0.882	0.856	0.875	0.783	0.772	0.761	0.958	0.956	0.948	0.982	1	0.963	0.973	0.971	0.957	0.857	0.853	0.855
△vib1_Avicel_3	0.84	0.867	0.828	0.735	0.72	0.711	0.928	0.925	0.939	0.971	0.963	1	0.99	0.976	0.991	0.927	0.929	0.927
△vib1_No carbon_1	0.846	0.858	0.841	0.766	0.746	0.735	0.933	0.935	0.938	0.98	0.973	0.99	1	0.984	0.992	0.91	0.91	0.913
△vib1_No carbon_2	0.854	0.847	0.855	0.761	0.731	0.718	0.932	0.939	0.936	0.987	0.971	0.976	0.984	1	0.982	0.909	0.901	0.909
△vib1_No carbon_3	0.835	0.859	0.829	0.74	0.714	0.703	0.921	0.923	0.933	0.973	0.957	0.991	0.992	0.982	1	0.933	0.93	0.933
△xyr1_Avicel_1	0.788	0.837	0.779	0.652	0.62	0.609	0.88	0.883	0.909	0.887	0.857	0.927	0.91	0.909	0.933	1	0.99	0.992
△xyr1_Avicel_2	0.776	0.832	0.766	0.658	0.633	0.625	0.874	0.876	0.9	0.877	0.853	0.929	0.91	0.901	0.93	0.99	1	0.993
△xyr1_Avicel_3	0.781	0.832	0.777	0.668	0.635	0.625	0.875	0.88	0.9	0.884	0.855	0.927	0.913	0.909	0.933	0.992	0.993	1

## Sheet: mapped reads
Sample name	TU6_Avicel_1	TU6_Avicel_2	TU6_Avicel_3	TU6_Glucose_1	TU6_Glucose_2	TU6_Glucose_3	TU6_No carbon_1	TU6_No carbon_2	TU6_No carbon_3	△vib1_Avicel_1	△vib1_Avicel_2	△vib1_Avicel_3	△vib1_No carbon_1	△vib1_No carbon_2	△vib1_No carbon_3	△xyr1_Avicel_1	△xyr1_Avicel_2	△xyr1_Avicel_3
Total reads	54484274	58925498	60520794	75042992	48180270	63516616	52413652	49850504	58143424	65065108	48109094	47711712	69848344	52141584	46609782	44067488	53117306	70654556
Total mapped	52388378 (96.15%)	56845388 (96.47%)	57796839 (95.5%)	71926949 (95.85%)	46348797 (96.2%)	61292159 (96.5%)	50449188 (96.25%)	48011159 (96.31%)	56114489 (96.51%)	62491994 (96.05%)	46277800 (96.19%)	45776437 (95.94%)	67132073 (96.11%)	49526970 (94.99%)	44952909 (96.45%)	42442923 (96.31%)	50832099 (95.7%)	67878358 (96.07%)
Multiple mapped	127530 (0.23%)	191587 (0.33%)	146915 (0.24%)	320314 (0.43%)	197361 (0.41%)	291787 (0.46%)	126576 (0.24%)	117218 (0.24%)	141711 (0.24%)	158848 (0.24%)	111809 (0.23%)	130997 (0.27%)	204445 (0.29%)	129533 (0.25%)	116776 (0.25%)	115137 (0.26%)	156225 (0.29%)	210794 (0.3%)
Uniquely mapped	52260848 (95.92%)	56653801 (96.14%)	57649924 (95.26%)	71606635 (95.42%)	46151436 (95.79%)	61000372 (96.04%)	50322612 (96.01%)	47893941 (96.08%)	55972778 (96.27%)	62333146 (95.8%)	46165991 (95.96%)	45645440 (95.67%)	66927628 (95.82%)	49397437 (94.74%)	44836133 (96.19%)	42327786 (96.05%)	50675874 (95.4%)	67667564 (95.77%)
Read-1	26168429 (48.03%)	28365783 (48.14%)	28894281 (47.74%)	35873276 (47.8%)	23115934 (47.98%)	30580366 (48.15%)	25199752 (48.08%)	23988867 (48.12%)	28056395 (48.25%)	31201807 (47.95%)	23131042 (48.08%)	22874100 (47.94%)	33520950 (47.99%)	24746765 (47.46%)	22452557 (48.17%)	21194146 (48.09%)	25381935 (47.78%)	33914199 (48%)
Read-2	26092419 (47.89%)	28288018 (48.01%)	28755643 (47.51%)	35733359 (47.62%)	23035502 (47.81%)	30420006 (47.89%)	25122860 (47.93%)	23905074 (47.95%)	27916383 (48.01%)	31131339 (47.85%)	23034949 (47.88%)	22771340 (47.73%)	33406678 (47.83%)	24650672 (47.28%)	22383576 (48.02%)	21133640 (47.96%)	25293939 (47.62%)	33753365 (47.77%)
Reads map to '+'	26123428 (47.95%)	28309047 (48.04%)	28813289 (47.61%)	35806298 (47.71%)	23068903 (47.88%)	30483883 (47.99%)	25150027 (47.98%)	23934363 (48.01%)	27971274 (48.11%)	31161773 (47.89%)	23081074 (47.98%)	22816170 (47.82%)	33452113 (47.89%)	24695931 (47.36%)	22411925 (48.08%)	21151817 (48%)	25322272 (47.67%)	33812594 (47.86%)
Reads map to '-'	26137420 (47.97%)	28344754 (48.1%)	28836635 (47.65%)	35800337 (47.71%)	23082533 (47.91%)	30516489 (48.04%)	25172585 (48.03%)	23959578 (48.06%)	28001504 (48.16%)	31171373 (47.91%)	23084917 (47.98%)	22829270 (47.85%)	33475515 (47.93%)	24701506 (47.37%)	22424208 (48.11%)	21175969 (48.05%)	25353602 (47.73%)	33854970 (47.92%)

## Sheet: fpkm statistics 
FPKM Interval	TU6_Avicel_1	TU6_Avicel_2	TU6_Avicel_3	TU6_Glucose_1	TU6_Glucose_2	TU6_Glucose_3	TU6_No carbon_1	TU6_No carbon_2	TU6_No carbon_3	△vib1_Avicel_1	△vib1_Avicel_2	△vib1_Avicel_3	△vib1_No carbon_1	△vib1_No carbon_2	△vib1_No carbon_3	△xyr1_Avicel_1	△xyr1_Avicel_2	△xyr1_Avicel_3
0~1	1758(18.03%)	1525(15.64%)	1797(18.43%)	2185(22.41%)	2333(23.92%)	2363(24.23%)	1545(15.84%)	1576(16.16%)	1490(15.28%)	1537(15.76%)	1597(16.38%)	1339(13.73%)	1407(14.43%)	1457(14.94%)	1340(13.74%)	1290(13.23%)	1230(12.61%)	1252(12.84%)
1~3	908(9.31%)	735(7.54%)	955(9.79%)	1035(10.61%)	1123(11.52%)	1161(11.91%)	820(8.41%)	791(8.11%)	749(7.68%)	763(7.82%)	835(8.56%)	682(6.99%)	709(7.27%)	733(7.52%)	675(6.92%)	580(5.95%)	591(6.06%)	581(5.96%)
3~15	2583(26.49%)	2457(25.19%)	2499(25.63%)	2471(25.34%)	2486(25.49%)	2388(24.49%)	2337(23.96%)	2244(23.01%)	2256(23.13%)	2117(21.71%)	2421(24.83%)	2033(20.85%)	2141(21.95%)	1934(19.83%)	1988(20.39%)	1628(16.69%)	1624(16.65%)	1629(16.70%)
15~60	2598(26.64%)	2945(30.20%)	2530(25.94%)	2135(21.89%)	2002(20.53%)	1961(20.11%)	2820(28.92%)	2855(29.28%)	2983(30.59%)	2970(30.46%)	2687(27.55%)	3134(32.14%)	3040(31.17%)	3041(31.18%)	3187(32.68%)	3361(34.46%)	3341(34.26%)	3379(34.65%)
>60	1905(19.53%)	2090(21.43%)	1971(20.21%)	1926(19.75%)	1808(18.54%)	1879(19.27%)	2230(22.87%)	2286(23.44%)	2274(23.32%)	2365(24.25%)	2212(22.68%)	2564(26.29%)	2455(25.17%)	2587(26.53%)	2562(26.27%)	2893(29.67%)	2966(30.41%)	2911(29.85%)
