# Supplementary material for: Understanding the Role of Trichoderma reesei Vib1 in Gene Expression during Cellulose Degradation
Source: J Fungi (Basel). 2021 Jul 29;7(8):613. doi: 10.3390/jof7080613 (PMC8397228; doi:10.3390/jof7080613)
Supplement: Supplementary file 1 [file jof-07-00613-s001.zip › Supplementary Materials/Data S2.xlsx]

## Sheet: Sheet1
Data S2. The 707 differentially expressed genes in TU6 exposed to Avicel in relative to no carbon and their expression level and fold change in △vib1
Protein ID	TU6_Avicel_1_readcount	TU6_Avicel_2_readcount	TU6_Avicel_3_readcount	TU6_Avicel_1_fpkm	TU6_Avicel_2_fpkm	TU6_Avicel_3_fpkm	TU6__Avicel__group_fpkm	TU6_Glucose_1_readcount	TU6_Glucose_2_readcount	TU6_Glucose_3_readcount	TU6_Glucose_1_fpkm	TU6_Glucose_2_fpkm	TU6_Glucose_3_fpkm	TU6__Glucose__group_fpkm	TU6_No carbon_1_readcount	TU6_No carbon_2_readcount	TU6_No carbon_3_readcount	TU6_No carbon_1_fpkm	TU6_No carbon_2_fpkm	TU6_No carbon_3_fpkm	TU6__No carbon__group_fpkm	△vib1_Avicel_1_readcount	△vib1_Avicel_2_readcount	△vib1_Avicel_3_readcount	△vib1_Avicel_1_fpkm	△vib1_Avicel_2_fpkm	△vib1_Avicel_3_fpkm	△vib1__Avicel__group_fpkm	△vib1_No carbon_1_readcount	△vib1_No carbon_2_readcount	△vib1_No carbon_3_readcount	△vib1_No carbon_1_fpkm	△vib1_No carbon_2_fpkm	△vib1_No carbon_3_fpkm	△vib1__No carbon__group_fpkm	TU6__Avicel__group_fpkm/TU6__Glucose__group_fpkm Ratio	TU6__Avicel__readcount(TU6__Avicel_vsTU6__Glucose_)	TU6__Glucose__readcount(TU6__Avicel_vsTU6__Glucose_)	log2FoldChange(TU6__Avicel_vsTU6__Glucose_)	padj(TU6__Avicel_vsTU6__Glucose_)	significant(TU6__Avicel_vsTU6__Glucose_)	TU6__Avicel__group_fpkm/TU6__No carbon__group_fpkm Ratio	TU6__Avicel__readcount(TU6__Avicel_vsTU6__No carbon_)	TU6__No carbon__readcount(TU6__Avicel_vsTU6__No carbon_)	log2FoldChange(TU6__Avicel_vsTU6__No carbon_)	padj(TU6__Avicel_vsTU6__No carbon_)	significant(TU6__Avicel_vsTU6__No carbon_)	△vib1__Avicel__group_fpkm/TU6__Avicel__group_fpkm Ratio	△vib1__Avicel__readcount(△vib1__Avicel_vsTU6__Avicel_)
122208	41192	76737	33618	331.749	572.092	244.51	382.784	72	68	49	0.414831	0.623308	0.340518	0.459552	3879	4158	5827	33.5002	37.4881	45.2075	38.7319	5457	3016	5523	37.5058	28.1025	52.4391	39.3491	5751	5342	5253	37.0578	46.2338	50.6949	44.6622	832.95	42532.3	73.8093	9.1705	1.8868e-34	UP	9.8829	51439.9	4283.01	3.5862	6.4573e-12	UP	0.102797	4020.24
72076	2960	7104	3642	29.042	64.5211	32.2703	41.9445	31	9	34	0.217589	0.100502	0.287846	0.201979	548	370	441	5.76562	4.06395	4.16814	4.6659	201	146	211	1.68298	1.65731	2.44062	1.92697	181	171	206	1.42086	1.80297	2.42193	1.88192	207.667	3815.09	26.177	7.1873	2.1996e-22	UP	8.98957	4611.61	427.618	3.4309	1.5254e-10	UP	0.045941	163.481
26163	823	1928	874	10.0404	21.7733	9.62926	13.8143	13	8	9	0.113459	0.111081	0.0947419	0.106427	37	32	59	0.484045	0.437034	0.693384	0.538154	48	23	67	0.499737	0.324637	0.963631	0.596002	67	78	71	0.653984	1.0226	1.03794	0.904841	129.801	1007.1	11.1661	6.4949	2.6358e-16	UP	25.6698	1217	39.2111	4.9559	1.5603e-13	UP	0.0431437	39.1644
77513	29899	55774	28043	340.146	587.361	288.113	405.206	677	473	754	5.50984	6.12445	7.40162	6.34531	2068	2156	3440	25.2284	27.458	37.6996	30.1287	3388	2009	3252	32.8927	26.4427	43.6157	34.317	3603	2841	2614	32.7953	34.7327	35.6348	34.3876	63.8592	31998.8	719.436	5.475	2.8759e-27	UP	13.4492	38714.3	2354.01	4.0397	1.0488e-21	UP	0.0846902	2498.5
121121	1898	5776	2213	23.7409	66.8795	24.9984	38.5396	187	72	125	1.67334	1.02502	1.34915	1.34917	266	238	382	3.56792	3.33266	4.60293	3.8345	455	246	568	4.85691	3.56003	8.37593	5.59763	721	355	585	7.21566	4.77187	8.76835	6.91863	28.5655	2705.01	136.577	4.3078	1.6719e-05	UP	10.0508	3263.84	273.056	3.5793	0.00012316	UP	0.145243	363.15
56077	1611	3056	1614	19.1807	33.6811	17.354	23.4053	32	24	12	0.272559	0.32522	0.123281	0.240353	267	288	306	3.40887	3.8386	3.50961	3.58569	648	411	393	6.58401	5.66145	5.51625	5.92057	382	451	321	3.63891	5.77037	4.57967	4.66298	97.3787	1767.82	25.8517	6.0956	9.6606e-34	UP	6.5274	2138.99	269.452	2.9888	3.1139e-17	UP	0.252959	424.088
123881	2953	3299	3125	25.4105	26.2782	24.2844	25.3244	780	410	334	4.80159	4.01541	2.47995	3.76565	680	770	613	6.27465	7.4174	5.08134	6.2578	2745	1426	1651	20.1576	14.1967	16.7486	17.0343	2336	2454	1955	16.0828	22.6925	20.1584	19.6446	6.7251	2732.92	555.178	2.2994	2.3505e-08	UP	4.04685	3318.22	653.11	2.345	5.1678e-17	UP	0.672644	1672.73
67971	1330	2481	1626	16.6362	28.7272	18.3675	21.2436	472	173	189	4.22362	2.46289	2.03991	2.90881	386	479	491	5.1775	6.70732	5.91633	5.93372	597	344	925	6.3727	4.97826	13.6404	8.33045	792	421	646	7.92622	5.65903	9.68266	7.75597	7.30321	1538.67	292.004	2.3976	1.3494e-08	UP	3.58015	1863.03	423.881	2.1359	2.7261e-14	UP	0.392139	534.77
23368	5369	7243	5529	65.2147	81.4395	60.6496	69.1012	676	315	430	5.87409	4.35472	4.50679	4.91187	3218	2665	3815	41.915	36.2378	44.6391	40.9306	4447	3933	2663	46.0964	55.2705	38.1335	46.5001	3828	3325	2475	37.2017	43.4013	36.0237	38.8756	14.0682	5224.16	513.774	3.346	9.3544e-16	UP	1.68825	6335.46	3011.16	1.0731	0.00038871	UP	0.672927	3324.26
58853	849	2332	1119	20.3143	51.652	24.1799	32.0487	474	259	328	8.11362	7.05329	6.77198	7.31296	340	542	665	8.72378	14.518	15.328	12.8566	364	293	449	7.43264	8.1111	12.6656	9.4031	528	343	321	10.1081	8.81957	9.20365	9.37709	4.38246	1188.28	390.118	1.6069	0.0036012	UP	2.49279	1435.37	477.228	1.5887	0.0080211	UP	0.2934	325.625
70351	3713	7430	3331	57.3773	106.284	46.4856	70.049	205	85	170	2.26626	1.49497	2.26679	2.00934	1238	1040	1758	20.5148	17.9912	26.17	21.5587	1540	1242	2271	20.3087	22.2052	41.3729	27.9623	2061	1063	1581	25.4819	17.6525	29.2757	24.1367	34.8617	4049.74	165.432	4.6135	6.5571e-14	UP	3.24923	4896.71	1242.65	1.9784	1.4514e-05	UP	0.399181	1482.3
107858	341	650	223	3.54252	6.2508	2.09215	3.96182	81	48	98	0.601984	0.56754	0.878479	0.682668	138	149	228	1.53733	1.73283	2.28172	1.85063	293	172	361	2.5976	2.0673	4.42129	3.02873	416	236	330	3.45773	2.63469	4.10802	3.40014	5.80345	338.833	84.5874	2.0021	0.0016594	UP	2.1408	409.509	158.386	1.3705	0.034617	UP	0.764479	237.692
75450	764	1170	766	5.08703	7.21143	4.60605	5.63484	371	57	80	1.7672	0.43196	0.45963	0.886264	333	338	497	2.37764	2.51942	3.18784	2.69497	886	402	618	5.03445	3.09681	4.85113	4.32746	696	603	694	3.70783	4.31466	5.53721	4.5199	6.35796	770.844	162.436	2.2466	1.4482e-06	UP	2.09087	934.007	360.429	1.3737	6.9378e-06	UP	0.767984	541.501
55105	735	1581	639	10.0034	19.9185	7.85398	12.5919	58	40	68	0.564715	0.619608	0.798575	0.660966	348	384	446	5.07891	5.85064	5.84741	5.59232	466	421	664	5.41244	6.62917	10.654	7.56519	675	404	475	7.35026	5.90881	7.74665	7.00191	19.0508	822.171	62.6609	3.7138	5.3351e-08	UP	2.25165	993.539	366.975	1.4369	0.0065958	UP	0.600796	459.252
110658	2543	3310	2647	30.3746	36.598	28.5527	31.8418	675	290	204	5.7678	3.94239	2.10253	3.93757	1297	1367	1598	16.6125	18.2787	18.387	17.7594	2238	1128	2084	22.8125	15.588	29.3458	22.5821	3143	2810	2391	30.0364	36.0686	34.222	33.4423	8.08665	2453.75	414.431	2.5658	8.7413e-10	UP	1.79295	2976.45	1328.6	1.1637	0.00010827	UP	0.709197	1556.73
21997	922	1993	1043	13.1771	26.367	13.4618	17.6686	299	177	331	3.05704	2.87912	4.08192	3.33936	614	541	833	9.40998	8.65562	11.4684	9.84467	827	462	974	10.0865	7.63921	16.4109	11.3789	1195	812	768	13.6646	12.4711	13.1526	13.0961	5.29102	1107.22	300.43	1.8818	4.4198e-06	UP	1.79474	1338.99	614.161	1.1245	0.0016611	UP	0.644015	649.406
63568	272	430	312	2.67226	3.91059	2.76817	3.11701	178	37	19	1.25104	0.413722	0.161068	0.60861	123	163	273	1.29582	1.79271	2.58369	1.89074	259	177	316	2.17148	2.01187	3.65999	2.61445	386	304	295	3.03414	3.20953	3.4729	3.23886	5.12152	289.661	75.5563	1.9387	0.00015457	UP	1.64856	351.032	170.376	1.0429	0.0046431	UP	0.838769	218.741
69957	3448	9462	4027	47.2744	120.09	49.862	72.4088	5	1	1	0.0490423	0.0156047	0.0118306	0.0254925	4	1	2	0.0588099	0.0153487	0.0264155	0.0335247	17	5	13	0.198909	0.0793134	0.210129	0.162784	3	0	4	0.0329094	0	0.0657173	0.0328756	2840.39	4666.18	2.27962	10.999	3.0381e-20	UP	2159.86	5634.23	2.21662	11.312	2.7524e-24	UP	0.00224812	9.67634
3405	475297	769407	467985	6912.76	10358.7	6146.77	7806.09	1057	940	1021	10.9977	15.5601	12.8132	13.1237	763	692	1037	11.8999	11.2669	14.5289	12.5652	1937	728	1314	24.0416	12.25	22.5302	19.6072	610	448	699	7.09831	7.00201	12.1821	8.76082	594.81	487017	1168.26	8.7035	9.2991e-67	UP	621.245	589863	770.336	9.5807	1.515e-157	UP	0.00251179	1116.07
50894	80883	175265	86549	897.23	1799.73	867.037	1188	32	47	3	0.253944	0.593392	0.0287154	0.292017	1532	1325	1788	18.2237	16.4541	19.1066	17.9281	678	419	785	6.41835	5.37747	10.266	7.35393	835	537	762	7.41092	6.40147	10.1289	7.98043	4068.24	95728.9	34.3526	11.444	4.9764e-48	UP	66.2644	115745	1444.75	6.324	3.4207e-27	UP	0.00619019	543.943
56684	7709	17292	8691	113.455	235.578	115.511	154.848	5	0	0	0.0526426	0	0	0.0175475	89	97	115	1.40458	1.59812	1.63039	1.54437	182	48	115	2.28583	0.817306	1.99529	1.69948	144	83	123	1.69562	1.31269	2.16916	1.72582	8824.5	9400.94	1.37996	12.734	8.4955e-44	UP	100.267	11365.8	93.7028	6.9224	4.0834e-29	UP	0.0109751	94.7358
46819	2551	5453	2797	33.1383	65.5723	32.8127	43.8411	5	2	1	0.0464656	0.0295697	0.011209	0.0290815	19	1	9	0.26467	0.0145423	0.112624	0.130612	60	32	90	0.665149	0.480936	1.37831	0.841464	28	22	28	0.291016	0.307115	0.435852	0.344661	1507.53	3021.6	2.79829	10.077	8.9899e-40	UP	335.658	3654.01	9.13151	8.6444	4.1181e-43	UP	0.0191935	51.9383
79202	27439	51034	25604	465.03	800.639	391.877	552.515	99	70	71	1.2003	1.35023	1.03829	1.19627	260	270	347	4.72517	5.12258	5.66515	5.17097	376	323	515	5.43811	6.33334	10.2897	7.35372	402	297	303	5.45102	5.40914	6.15341	5.67119	461.864	29289.3	90.6799	8.3354	9.1031e-46	UP	106.85	35436.4	272.258	7.0241	1.4672e-44	UP	0.0133095	358.403
54632	11873	24186	11470	191.869	361.803	167.392	240.355	473	518	752	5.46823	9.52732	10.486	8.49384	611	521	860	10.5881	9.42526	13.3879	11.1337	782	535	1231	10.7844	10.0026	23.4523	14.7465	1383	762	1012	17.8815	13.233	19.5968	16.9038	28.2975	13302.6	685.712	4.278	7.832e-15	UP	21.588	16086.1	613.807	4.7119	7.9372e-19	UP	0.0613529	738.016
106330	10117	25401	9727	141.058	327.838	122.476	197.124	344	211	251	3.43119	3.3483	3.01971	3.2664	2330	2254	3748	34.8363	35.1812	50.34	40.1192	2580	1418	2824	30.6981	22.8738	46.4187	33.3302	3619	2190	3141	40.3713	32.8131	52.4775	41.8873	60.349	12482.7	300.007	5.3788	3.3583e-09	UP	4.91347	15072.6	2558.46	2.5586	0.00043816	UP	0.169082	1957.14
69611	408	798	271	6.29175	11.3914	3.77407	7.15242	20	2	10	0.220639	0.0351025	0.133063	0.129602	124	103	182	2.05052	1.77812	2.70366	2.17743	96	68	109	1.26337	1.21321	1.98162	1.48607	148	122	172	1.82605	2.02176	3.17834	2.34205	55.1877	411.599	10.367	5.3112	8.9747e-09	UP	3.28479	497.382	125.689	1.9845	0.0036512	UP	0.207771	79.7185
48444	1232	3388	883	14.3835	36.6153	9.30988	20.1029	82	56	85	0.684873	0.744115	0.856289	0.761759	393	395	496	4.92015	5.16255	5.57835	5.22035	289	214	417	2.87939	2.89059	5.7395	3.83649	501	438	416	4.67985	5.49525	5.81981	5.33163	26.3901	1499.74	84.0602	4.1571	0.00048517	UP	3.85087	1808.33	399.337	2.179	0.047798	UP	0.190843	268.346
104072	440	1169	396	7.09498	17.4493	5.76664	10.1036	2	4	5	0.0230712	0.0734101	0.069569	0.0553501	81	45	48	1.4006	0.812313	0.745605	0.986173	126	63	153	1.73387	1.17532	2.90853	1.93924	77	81	127	0.99341	1.4036	2.45393	1.61698	182.54	550.237	4.53157	6.9239	2.4659e-09	UP	10.2453	664.013	55.2563	3.587	0.00010543	UP	0.191935	97.4157
60945	3464	4728	3522	46.8871	59.2403	43.0521	49.7265	175	128	53	1.69455	1.97189	0.619011	1.42849	1331	1316	1360	19.319	19.9409	17.7331	18.9976	331	259	397	3.82341	4.05595	6.33504	4.73814	497	378	352	5.38234	5.49827	5.70925	5.52995	34.8107	3370.09	134.881	4.643	1.3795e-26	UP	2.61751	4086.56	1257.81	1.7	1.2618e-09	UP	0.0952839	290.119
76758	296	782	305	4.00652	9.79821	3.72825	5.84433	39	21	30	0.377644	0.323513	0.350384	0.350514	109	43	101	1.5821	0.651563	1.31694	1.18353	69	84	100	0.797025	1.31544	1.59573	1.23607	180	86	124	1.94934	1.25093	2.01121	1.73716	16.6736	380.842	33.0852	3.5249	2.008e-05	UP	4.93803	459.791	78.3947	2.5522	0.00077418	UP	0.211498	76.7158
80058	459	949	286	5.07143	9.70619	2.85373	5.87712	37	20	17	0.292457	0.251504	0.162074	0.235345	157	123	104	1.86015	1.52137	1.10693	1.49615	386	206	547	3.63959	2.63331	7.12506	4.46599	282	216	188	2.49291	2.56466	2.48907	2.51555	24.9723	469.726	27.0619	4.1175	1.1714e-05	UP	3.92815	567.32	122.125	2.2158	0.0058211	UP	0.759895	325.248
70932	1309	2723	1128	22.1678	42.6869	17.2512	27.3686	205	136	221	2.48358	2.62131	3.2294	2.77809	670	613	1047	12.1671	11.6213	17.0804	13.6229	1177	783	1388	17.0101	15.3413	27.7112	20.0208	1643	985	1534	22.2617	17.9257	31.1292	23.7722	9.85158	1438.72	211.314	2.7673	2.3121e-06	UP	2.00901	1738.96	715.48	1.2812	0.012744	UP	0.731525	972.501
67334	1284	3217	1469	10.9221	25.3312	11.2847	15.846	41	24	18	0.249497	0.232353	0.132117	0.204656	375	395	647	3.4206	3.7614	5.30168	4.16122	861	348	1088	6.25015	3.42481	10.9107	6.86188	1042	828	923	7.09164	7.56883	9.4081	8.02286	77.4275	1654	30.6215	5.7553	5.681e-13	UP	3.80801	1998.27	434.56	2.2011	0.00015047	UP	0.433036	646.146
69651	140	177	104	2.06451	2.41616	1.385	1.95522	8	1	2	0.0843956	0.0167836	0.0254487	0.0422093	51	64	75	0.806473	1.05653	1.06541	0.976138	70	37	95	0.880914	0.631259	1.65156	1.05458	99	59	82	1.16805	0.934973	1.44898	1.184	46.3221	121.115	3.48857	5.1176	2.4602e-13	UP	2.00302	146.825	59.0095	1.3151	0.0016548	UP	0.539365	57.6744
81670	4935	7179	5136	51.1723	68.909	48.0952	56.0589	875	685	924	6.49079	8.08417	8.26736	7.61411	1323	1366	1965	14.7109	15.8566	19.6282	16.7319	3403	2212	3242	30.1132	26.5369	39.6318	32.094	2003	1505	1554	16.6176	16.7704	19.309	17.5657	7.3625	4944.71	948.808	2.3817	1.4782e-09	UP	3.35042	5993.91	1437.14	2.0603	1.3217e-13	UP	0.572505	2576.62
70172	121	170	218	2.06325	2.68337	3.35701	2.70121	103	35	46	1.25645	0.679254	0.676818	0.870841	76	90	117	1.38967	1.71799	1.92186	1.67651	118	82	72	1.7171	1.6177	1.44738	1.59406	136	101	94	1.85543	1.85075	1.92068	1.87562	3.10184	147.813	64.1058	1.2052	0.030977	UP	1.61121	179.494	87.5587	1.0356	0.045513	UP	0.590129	80.0716
123473	4309	6144	4952	60.1919	79.447	62.47	67.3696	172	81	93	1.71883	1.28779	1.12096	1.37586	1343	1463	1779	20.1173	22.878	23.939	22.3114	3558	2565	4808	42.4146	41.454	79.1789	54.3492	3478	2031	2468	38.8714	30.4881	41.3112	36.8902	48.9655	4429.68	124.914	5.1482	1.4297e-30	UP	3.01951	5371.7	1425.65	1.9138	6.7684e-12	UP	0.806731	3186.18
59796	1275	2754	1207	18.1871	36.3648	15.5485	23.3668	326	177	255	3.32669	2.87358	3.13863	3.11297	604	566	788	9.23892	9.03819	10.828	9.7017	1049	661	1150	12.7696	10.9087	19.339	14.3391	1377	862	1118	15.7154	13.2135	19.1098	16.0129	7.50628	1458.99	278.928	2.387	1.0033e-05	UP	2.40853	1763.46	606.945	1.5388	0.0012277	UP	0.613652	828.398
70860	1755	3805	1424	25.7776	51.7349	18.8888	32.1338	598	301	546	6.28359	5.03186	6.91998	6.07848	1035	821	1242	16.3018	13.4996	17.5734	15.7916	1549	1047	1965	19.4162	17.7922	34.026	23.7448	1514	1075	1199	17.7922	16.9681	21.103	18.6211	5.28648	1939.42	529.178	1.8738	0.0019265	UP	2.03486	2343.09	960.416	1.2867	0.031905	UP	0.738936	1324.79
107775	7272	18586	7768	46.221	109.354	44.5886	66.7213	201	164	282	0.913952	1.18639	1.54661	1.21565	630	604	990	4.29395	4.29768	6.06163	4.88442	1453	1125	1936	7.88131	8.27285	14.5069	10.2203	1851	1286	1340	9.41307	8.78385	10.2059	9.4676	54.8853	9288.33	247.972	5.2272	5.0084e-10	UP	13.66	11217.6	683.548	4.0366	7.761e-08	UP	0.15318	1322.99
53238	2653	3496	2323	40.0786	48.8889	31.6922	40.2199	1552	791	790	16.7729	13.6003	10.2979	13.557	703	538	535	11.3884	9.09849	7.7857	9.42418	525	240	388	6.76833	4.19472	6.91019	5.95775	390	405	390	4.71388	6.57489	7.05992	6.11623	2.96672	2436.75	1139.58	1.0965	0.0090648	UP	4.26773	2954.35	561.477	2.3955	7.4485e-18	UP	0.148129	327.64
22618	15572	13620	19195	280.806	227.355	312.593	273.585	6848	3175	4155	88.3421	65.1633	64.6518	72.7191	8360	9146	9655	161.659	184.631	167.72	171.337	10606	7037	7060	163.215	146.814	150.09	153.373	9516	8648	6663	137.295	167.586	143.977	149.619	3.76221	14322.9	5119.75	1.4842	0.00041857	UP	1.59677	17418.8	8500.13	1.0351	0.028106	UP	0.560605	7234.5
60018	118	219	166	3.6019	6.18812	4.57601	4.78868	20	7	17	0.436739	0.24319	0.447761	0.375896	28	47	80	0.916514	1.60605	2.35239	1.62499	67	33	125	1.74531	1.16542	4.49825	2.46966	140	81	114	3.41914	2.65701	4.1698	3.41532	12.7394	142.861	15.6272	3.1925	1.4994e-08	UP	2.9469	173.059	46.9863	1.881	1.2902e-06	UP	0.515729	63.8012
104422	583	1424	683	16.6965	37.7512	17.6647	24.0375	0	0	2	0	0	0.0494235	0.0164745	1	4	4	0.0307106	0.128242	0.110353	0.0897685	2	1	0	0.0488803	0.033134	0	0.0273381	8	1	1	0.18331	0.0307762	0.0343176	0.0828012	1459.07	746.979	0.761948	9.9372	7.3018e-23	UP	267.772	902.682	2.77069	8.3478	2.3255e-24	UP	0.00113731	0.867888
74282	788	560	1084	7.2309	4.75684	8.98305	6.99026	0	3	0	0	0.0313317	0	0.0104439	80	80	110	0.787204	0.821803	0.972361	0.860456	2782	1317	1907	21.7856	13.982	20.63	18.7992	2269	1239	1729	16.6586	12.2179	19.0117	15.9627	669.315	727.768	1.55603	8.8695	1.2186e-15	UP	8.1239	886.096	83.6193	3.4056	6.1702e-05	UP	2.68934	1711.77
60085	372	626	486	3.25774	5.07471	3.8436	4.05868	7	0	2	0.0438543	0	0.015113	0.0196558	39	59	56	0.366243	0.578412	0.472422	0.472359	57	25	62	0.425986	0.253297	0.6401	0.439794	68	59	77	0.476454	0.555244	0.808024	0.613241	206.488	423.399	2.6939	7.2962	2.4259e-31	UP	8.59238	513.098	48.1378	3.414	1.235e-25	UP	0.108359	40.7217
122920	50716	62421	50680	468.669	533.969	422.948	475.195	6837	3467	5017	45.1989	36.4647	40.0048	40.5561	19783	19965	27678	196.04	206.539	246.391	216.323	15698	9606	10957	123.798	102.703	119.37	115.29	16004	14345	12417	118.328	142.456	137.499	132.761	11.717	47422.8	5596.57	3.083	4.2358e-14	UP	2.19669	57538.6	20869.3	1.4631	3.1238e-07	UP	0.242616	10541.5
69287	2084	3377	2309	156.142	234.216	156.233	182.197	1125	486	576	60.2997	41.4433	37.2384	46.3271	1084	1128	1438	87.0927	94.6112	103.788	95.1641	1221	766	874	78.07	66.3999	77.1997	73.8899	1469	1044	978	88.0607	84.0582	87.8053	86.6414	3.93284	2214.49	782.011	1.5017	0.00032771	UP	1.91456	2683	1133.5	1.2431	2.2644e-05	UP	0.405549	833.171
122415	18999	25812	17009	247.092	310.752	199.772	252.539	2753	1553	2132	25.6139	22.9877	23.9255	24.1757	8807	8543	13008	122.825	124.38	162.97	136.725	7908	4250	5637	87.7691	63.949	86.4289	79.3823	8048	7004	6502	83.7442	97.8886	101.329	94.3207	10.446	17752.2	2377.55	2.9004	6.8584e-13	UP	1.84706	21520	9361.96	1.2008	4.6725e-05	UP	0.314337	5118.92
121754	8597	9684	8940	74.5825	77.7695	70.0417	74.1312	2695	1395	1507	16.7259	13.7741	11.2811	13.927	4472	4555	5359	41.6029	44.2375	44.7861	43.5422	4930	2656	3543	36.4993	26.6585	36.2364	33.1314	4656	5086	3741	32.3178	47.416	38.89	39.5413	5.32284	7927.57	2041.48	1.9573	1.4919e-06	UP	1.70252	9624.54	4486.53	1.1011	0.00029597	UP	0.446929	3201.73
73678	16587	25209	18168	208.532	293.376	206.272	236.06	4499	2037	2731	40.4634	29.1469	29.626	33.0788	7804	7863	12535	105.209	110.664	151.809	122.561	12933	6512	10656	138.756	94.7188	157.936	130.47	14342	12226	11699	144.262	165.176	176.244	161.894	7.1363	17157.1	3338.68	2.3615	5.1983e-09	UP	1.92607	20794.7	8669.59	1.2622	1.4891e-05	UP	0.5527	8606.14
76172	4774	8269	5583	69.6611	111.693	73.5706	84.9748	1855	922	1357	19.3639	15.3121	17.0858	17.2539	2652	2936	3761	41.4966	47.9596	52.8664	47.4409	2882	1607	2271	35.888	27.1295	39.0668	34.0281	3350	2926	2525	39.1104	45.8818	44.1499	43.0474	4.92495	5291.54	1507.17	1.8118	6.6111e-06	UP	1.79117	6409.26	2898.74	1.1447	8.7561e-05	UP	0.400449	1948.18
106164	7235	15148	5958	164.115	318.074	122.05	201.413	6	0	0	0.0973647	0	0	0.0324549	2	0	0	0.0486485	0	0	0.0162162	9	6	3	0.17422	0.157463	0.0802256	0.137303	4	0	1	0.0725952	0	0.0271812	0.0332588	6205.93	7891.46	1.65596	12.218	1.2521e-28	UP	12420.5	9536.7	0.667154	13.803	1.0523e-36	UP	0.000681698	5.31441
56840	144914	231487	148255	3297.23	4875.62	3046.33	3739.73	2377	1938	3897	38.691	50.1868	76.5096	55.1291	1602	1351	1625	39.087	34.4117	35.6173	36.372	730	697	842	14.1745	18.348	22.5857	18.3694	734	450	583	13.3621	11.003	15.8953	13.4201	67.8357	149432	3145.89	5.5699	1.8432e-36	UP	102.819	181023	1432.34	6.9817	4.3768e-104	UP	0.00491197	678.342
110666	504	922	419	6.50158	11.0099	4.88125	7.46425	15	2	3	0.138427	0.029364	0.0333931	0.0670614	1	1	3	0.0138331	0.0144411	0.0372802	0.0218515	3	1	3	0.0330261	0.0149247	0.045624	0.0311916	10	5	1	0.103211	0.0693134	0.0154578	0.0626609	111.305	518.636	6.32017	6.3586	5.4284e-21	UP	341.59	627.362	1.48892	8.7189	3.6976e-33	UP	0.0041788	1.94955
106936	176	193	198	1.77858	1.80544	1.80698	1.797	1	0	1	0.00722939	0	0.00871981	0.0053164	2	1	6	0.0216731	0.0113129	0.0584091	0.030465	14	16	8	0.120736	0.187067	0.0953089	0.134371	9	23	14	0.0727683	0.249774	0.169531	0.164024	338.01	165.582	0.656967	7.9775	3.707e-22	UP	58.9856	201.095	2.6416	6.2503	1.7771e-34	UP	0.074775	11.7353
76722	58388	34567	76331	866.761	475.009	1023.31	788.359	22166	6090	6488	235.399	102.894	83.1063	140.467	8246	11564	11503	131.265	192.175	164.496	162.645	14418	9358	5144	182.654	160.722	90.0244	144.467	12027	10882	6359	142.847	173.597	113.116	143.187	5.61243	51031	11748.2	2.1189	0.013323	UP	4.8471	62172.6	9779.7	2.6684	0.0046061	UP	0.18325	8511.43
54086	5071	8165	5349	135.791	202.394	129.353	155.846	1170	795	1287	22.4132	24.2293	29.7373	25.46	788	752	995	22.6274	22.5427	25.6666	23.6122	1354	1081	1487	30.9416	33.4903	46.943	37.125	1769	1163	1197	37.9004	33.4669	38.4088	36.592	6.12122	5293.81	1225.57	2.1108	7.9074e-08	UP	6.60022	6413.15	787.382	3.0259	1.7604e-27	UP	0.238216	1156.7
2038	83	161	120	1.7197	3.0879	2.24535	2.35098	1	0	0	0.0148223	0	0	0.00494076	23	17	25	0.511013	0.394307	0.498979	0.4681	69	41	62	1.22003	0.982821	1.51443	1.23909	52	31	43	0.862017	0.69023	1.06758	0.873277	475.834	103.16	0.275993	8.546	3.6961e-17	UP	5.02239	124.941	20.2143	2.6278	7.8631e-10	UP	0.527053	49.735
71496	369	221	329	7.69555	4.26648	6.19638	6.0528	32	21	48	0.477425	0.498459	0.863777	0.61322	10	11	18	0.223637	0.256814	0.361622	0.280691	41	16	37	0.7297	0.386056	0.9097	0.675152	27	26	38	0.450522	0.5827	0.949636	0.660953	9.87052	276.415	38.0108	2.8624	5.0455e-05	UP	21.5639	336.559	11.9491	4.8159	3.5857e-08	UP	0.111544	26.4145
104059	24	34	39	0.61386	0.805011	0.900849	0.77324	5	1	0	0.0914892	0.0291109	0	0.0402	4	7	14	0.109711	0.200433	0.344949	0.218364	1	0	2	0.0218276	0	0.0603075	0.0273784	2	1	2	0.0409287	0.0274863	0.0612984	0.0432378	19.2348	28.0955	1.89864	3.8873	0.00050699	UP	3.54105	34.1053	7.51048	2.183	0.0049395	UP	0.0354073	0.80232
58580	217	338	224	4.50866	6.50084	4.20305	5.07085	9	10	28	0.133774	0.236475	0.501988	0.290746	22	10	27	0.490165	0.232595	0.540407	0.421056	45	31	52	0.797899	0.74519	1.27372	0.938937	56	28	34	0.930926	0.62518	0.846501	0.800869	17.4408	222.28	18.338	3.5995	1.859e-12	UP	12.0432	269.322	18.073	3.8974	1.1602e-24	UP	0.185164	37.2882
81148	26217	50162	33681	501.627	888.458	581.985	657.357	9741	5300	8976	133.335	115.417	148.193	132.315	5486	5212	6069	112.56	111.639	111.862	112.02	7154	5701	8524	116.814	126.202	192.276	145.097	9780	6244	6968	149.719	128.387	159.759	145.955	4.96812	31131	8857.06	1.8135	4.1712e-06	UP	5.86819	37693.1	5239.55	2.8468	1.3691e-25	UP	0.220728	6293.91
105970	2270	3355	2524	51.8082	70.881	52.0225	58.2373	334	99	126	5.45332	2.57161	2.48136	3.5021	703	758	1164	17.2052	19.3666	25.5915	20.7211	483	343	451	9.40735	9.057	12.1348	10.1997	424	282	412	7.74244	6.91641	11.2676	8.64215	16.6292	2336.45	191.533	3.6087	8.9542e-17	UP	2.81053	2832.44	807.188	1.8111	2.048e-10	UP	0.175141	374.208
76696	11194	24798	10492	126.123	258.638	106.757	163.839	80	26	42	0.644825	0.333412	0.408326	0.462188	2353	1834	3240	28.4291	23.1325	35.1661	28.9092	2192	1348	2722	21.0765	17.5719	36.1561	24.9348	2888	2061	2360	26.0344	24.9544	31.8627	27.6172	354.487	12927.5	51.566	7.9698	1.1463e-20	UP	5.66737	15622.1	2286.21	2.7726	2.2163e-06	UP	0.152191	1807.48
30668	3314	6474	3355	92.4118	167.114	84.4882	114.671	1134	1123	1908	22.6219	35.6411	45.9092	34.7241	1193	936	1411	35.6736	29.2188	37.9027	34.265	1508	1346	1774	35.8859	43.4247	58.3192	45.8766	2175	1067	1643	48.5259	31.9741	54.9001	45.1333	3.30235	3692.66	1622.35	1.1866	0.001385	UP	3.34659	4467.19	1097.93	2.0246	3.6619e-09	UP	0.400071	1375.25
79169	37272	74659	39475	796.727	1477.32	762.04	1012.03	4045	2842	4593	61.8567	69.143	84.7169	71.9056	10995	9264	12098	252.031	221.686	249.12	240.946	18983	16259	23197	346.289	402.104	584.577	444.323	27712	17981	20797	473.952	413.047	532.707	473.235	14.0744	42508.8	4340.29	3.2919	1.4076e-14	UP	4.20023	51423.1	10085.8	2.3501	3.0169e-11	UP	0.439043	17293.1
53673	3763	8601	4180	71.204	150.655	71.4291	97.7627	1241	592	1004	16.799	12.7494	16.3927	15.3137	911	762	1051	18.485	16.1413	19.1576	17.928	1498	1132	1715	24.1896	24.7819	38.2576	29.0764	1801	1200	1444	27.2661	24.4011	32.7415	28.1362	6.384	4608.75	1032.06	2.1588	1.3063e-05	UP	5.45308	5571.02	847.065	2.7174	5.3548e-08	UP	0.297418	1274.88
70984	2271	4465	2561	31.137	56.6689	31.7101	39.8387	839	356	359	8.2293	5.55528	4.24718	6.01059	495	509	431	7.27772	7.81248	5.69253	6.92758	23	14	20	0.269113	0.222077	0.323275	0.271488	42	20	31	0.460731	0.294678	0.509309	0.421573	6.62808	2617.15	552.977	2.2427	4.7511e-08	UP	5.75073	3166.97	453.946	2.8025	9.0421e-19	UP	0.0068147	16.519
5345	1555	2520	1372	25.4057	38.1123	20.2434	27.9205	10	1	10	0.116881	0.0185951	0.140977	0.0921508	158	128	240	2.76814	2.34111	3.77729	2.96218	186	116	333	2.59335	2.19268	6.41399	3.73334	357	263	324	4.66668	4.61758	6.34317	5.20914	302.987	1545.58	7.08835	7.7685	8.5712e-46	UP	9.42564	1871.41	161.272	3.5366	1.7125e-29	UP	0.133713	182.487
112022	95	101	58	2.38868	2.35082	1.31702	2.01884	3	0	1	0.0539631	0	0.0216961	0.0252197	20	26	30	0.539257	0.731846	0.726649	0.665917	25	7	12	0.536441	0.203634	0.355712	0.365262	39	20	25	0.784582	0.540409	0.753243	0.692745	80.05	73.7252	1.20895	5.9303	3.1008e-11	UP	3.03167	89.4378	23.6049	1.9218	6.8661e-05	UP	0.180927	12.1073
69648	49	109	53	0.783311	1.61298	0.765144	1.05381	18	13	17	0.205851	0.236526	0.234495	0.225624	18	19	17	0.308562	0.34002	0.261792	0.303458	20	25	16	0.272845	0.462377	0.301538	0.345586	54	7	15	0.690671	0.120253	0.287336	0.366087	4.67065	58.8508	18.1872	1.6941	0.0071883	UP	3.47268	71.1457	17.0346	2.0623	4.0504e-05	UP	0.327939	18.8573
53331	1434	3088	1741	34.2015	68.177	37.4993	46.6259	97	45	41	1.65504	1.22153	0.843775	1.24012	381	375	485	9.74433	10.0124	11.1431	10.3	476	377	671	9.68836	10.4029	18.867	12.9861	821	463	504	15.6667	11.8669	14.4041	13.9792	37.598	1755.41	65.7318	4.7391	6.7407e-21	UP	4.52681	2123.38	385.605	2.4612	2.5852e-11	UP	0.278516	446.897
22633	33153	49572	28772	582.729	806.575	456.712	615.339	8769	5413	7383	110.264	108.288	111.976	110.176	16123	12041	18074	303.893	236.929	306.032	282.285	17067	13039	17885	256.005	265.159	370.609	297.258	21699	15404	17380	305.157	290.962	366.062	320.727	5.58506	31798.9	8040.52	1.9836	4.3986e-07	UP	2.17985	38521.4	14361.8	1.4234	3.8203e-07	UP	0.483079	14116.9
76204	146	240	159	2.69391	4.09926	2.64945	3.14754	15	7	7	0.197999	0.147003	0.111449	0.15215	39	31	69	0.77166	0.64033	1.22645	0.879479	71	73	106	1.11798	1.55837	2.30579	1.66071	115	100	119	1.69773	1.98285	2.6311	2.10389	20.6871	155.129	10.4375	3.8936	1.5588e-11	UP	3.57887	187.922	42.2724	2.1523	1.529e-08	UP	0.527623	74.6925
57555	62	95	64	0.950173	1.34772	0.885768	1.06122	5	1	1	0.0548179	0.0174425	0.0132239	0.0284948	11	9	41	0.180774	0.154407	0.60529	0.31349	39	22	56	0.510062	0.390078	1.01177	0.637304	43	38	59	0.527253	0.625825	1.08349	0.745522	37.2426	63.1276	2.27962	4.7914	1.2463e-08	UP	3.38518	76.4955	17.8899	2.0962	6.6615e-05	UP	0.600539	33.5183
77806	7793	14885	8285	158.513	280.268	152.188	196.99	3639	2387	3232	52.9522	55.2599	56.7255	54.9792	5553	4205	6027	121.121	95.7499	118.095	111.655	4367	4029	5873	75.8038	94.8145	140.833	103.817	6798	4330	4972	110.632	94.647	121.186	108.822	3.58299	8721.72	3473.73	1.3281	0.00060965	UP	1.76427	10554.2	4911.83	1.1035	0.00011741	UP	0.527017	4237.99
111932	2459	3598	2283	36.6994	49.7079	30.7705	39.0593	608	573	931	6.4915	9.73311	11.9894	9.40466	1331	1184	1616	21.3015	19.7817	23.2333	21.4388	908	889	1547	11.5647	15.3504	27.2191	18.0447	1804	1116	1351	21.5415	17.8988	24.1611	21.2004	4.15318	2384.81	819.693	1.5407	6.3203e-05	UP	1.8219	2889.87	1283.33	1.1711	7.9658e-05	UP	0.461983	991.719
74223	30433	83714	39204	941.875	2398.34	1095.74	1478.65	4	4	0	0.0885626	0.140898	0	0.076487	66	58	86	2.1904	2.0095	2.56399	2.25463	17	22	45	0.448999	0.787751	1.64189	0.959547	22	8	46	0.544767	0.266071	1.70595	0.83893	19332.1	42348	3.17868	13.702	1.7508e-31	UP	655.829	51149.4	64.9991	9.6201	8.025e-25	UP	0.000648933	25.0854
112392	4963	16496	5177	166.574	512.516	156.917	278.669	1	0	0	0.0240107	0	0	0.00800358	1	0	0	0.0359911	0	0	0.011997	2	0	0	0.0572851	0	0	0.019095	0	0	0	0	0	0	0	34818.1	7225.18	0.275993	14.676	1.4639e-13	UP	23228.2	8709.46	0.333577	14.672	2.0492e-15	UP	6.85222e-05	0.487286
73632	51616	111019	75462	1193.95	2377.19	1576.38	1715.84	39	45	18	0.64537	1.18471	0.359271	0.729784	0	1	18	0	0.0258949	0.401092	0.142329	17	0	1	0.335582	0	0.02727	0.120951	0	0	12	0	0	0.332617	0.110872	2351.16	67049.2	40.9618	10.677	7.2002e-75	UP	12055.4	81154.3	5.25084	13.916	3.4638e-113	UP	7.04907e-05	4.42127
121127	97368	209769	121308	855.717	1706.55	962.791	1175.02	28	15	2	0.176041	0.150038	0.0151667	0.113749	42	29	72	0.395817	0.285315	0.609558	0.43023	155	41	85	1.1625	0.416884	0.880676	0.82002	72	47	94	0.506274	0.443885	0.989925	0.646695	10330	120157	16.2699	12.85	7.8766e-76	UP	2731.14	145356	43.4197	11.709	9.7192e-85	UP	0.000697877	77.1131
56996	12183	19465	13877	244.897	362.2	251.915	286.338	1	0	0	0.0143804	0	0	0.00479347	0	0	4	0	0	0.0774567	0.0258189	6	2	0	0.102927	0.0465133	0	0.0498134	8	0	5	0.128665	0	0.120437	0.0830339	59734.9	12994	0.275993	15.523	1.8787e-90	UP	11090.2	15745.7	1.09213	13.816	4.1506e-178	UP	0.000173967	2.22306
123818	184781	367447	257445	4620.03	8504.46	5813.01	6312.5	121	84	133	2.16429	2.39036	2.86937	2.47467	138	85	144	3.69997	2.37913	3.46832	3.18247	160	28	75	3.41393	0.809959	2.21071	2.14487	98	55	150	1.96044	1.47778	4.49407	2.64409	2550.84	228892	127.634	10.808	1.4251e-86	UP	1983.52	277142	113.931	11.248	1.9733e-141	UP	0.000339781	70.5901
54219	2119	4933	3341	73.4469	158.277	104.58	112.101	0	1	0	0	0.0394493	0	0.0131498	12	3	1	0.446021	0.116406	0.0333896	0.198606	5	1	0	0.147897	0.0401014	0	0.0626662	3	6	1	0.0831961	0.223487	0.0415339	0.116072	8524.95	2917.57	0.518678	12.458	8.8989e-49	UP	564.442	3530.42	5.28469	9.3838	3.3604e-50	UP	0.000559014	1.59882
111849	81854	180497	111839	1280.91	2614.64	1580.52	1825.36	151	142	312	1.69043	2.52909	4.21288	2.8108	147	105	180	2.46676	1.83941	2.71344	2.33987	215	203	329	2.8712	3.67529	6.06956	4.20535	225	137	152	2.81708	2.30387	2.85024	2.65706	649.409	105020	234.191	8.8088	4.4385e-51	UP	780.111	127064	133.487	9.8946	8.9705e-71	UP	0.00230385	221.548
72526	21317	60804	24085	179.544	474.069	183.198	278.937	2	10	0	0.0120508	0.095861	0	0.0359706	292	257	406	2.6373	2.4232	3.29412	2.78487	212	119	279	1.5238	1.1596	2.77033	1.81791	175	114	156	1.17929	1.03183	1.57445	1.26186	7754.58	29160.2	5.73877	12.311	1.3172e-21	UP	100.161	35196.6	294.671	6.9002	6.7352e-12	UP	0.00651729	174.879
121418	21333	54736	25185	422.717	1004	450.68	625.8	11	1	0	0.155931	0.0225525	0	0.0594945	361	315	574	7.67072	6.98748	10.9567	8.53829	208	137	326	3.51729	3.14077	7.61551	4.75786	222	152	206	3.51957	3.23668	4.89131	3.88252	10518.6	28029.4	3.5546	12.945	1.1064e-31	UP	73.2934	33861.3	383.059	6.4659	9.8703e-17	UP	0.00760283	193.885
76210	837	1381	915	19.2211	29.357	18.976	22.518	4	0	1	0.0657136	0	0.0198153	0.0285096	4	5	4	0.098502	0.128539	0.0884877	0.105176	5	4	8	0.0979876	0.106275	0.216584	0.140282	16	10	7	0.293977	0.246781	0.192625	0.244461	789.839	891.63	1.48495	9.2299	1.2792e-45	UP	214.098	1080.1	4.10766	8.0386	1.0321e-83	UP	0.00622977	4.97533
120229	652	1073	757	10.6996	16.2998	11.2187	12.7393	0	0	0	0	0	0	0	0	10	1	0	0.183709	0.0158084	0.0665057	12	1	4	0.168053	0.0189861	0.0773858	0.0881416	6	4	6	0.0787786	0.0705402	0.117986	0.0891015	0!	707.357	0	Inf	3.3445e-47	UP	191.553	857.036	3.63547	7.8811	1.5018e-77	UP	0.00691885	4.42167
69276	2072	4191	3009	33.4109	62.5577	43.8177	46.5954	28	7	8	0.322997	0.128468	0.11131	0.187592	10	21	27	0.172914	0.379079	0.419403	0.323799	54	21	13	0.743087	0.391774	0.24713	0.460663	39	29	20	0.503156	0.502522	0.386446	0.464041	248.388	2620.98	14.4063	7.5073	2.6496e-47	UP	143.902	3173.56	17.7688	7.4806	5.615e-70	UP	0.00988645	24.7808
112140	623	1096	707	11.5143	18.7511	11.8005	14.022	0	4	0	0	0.0841411	0	0.028047	10	1	2	0.19819	0.0206901	0.0356082	0.0848295	1	0	0	0.0157724	0	0	0.00525747	2	1	9	0.0295747	0.0198614	0.199322	0.0829192	499.944	688.068	2.07471	8.3735	2.2773e-42	UP	165.296	833.25	4.21808	7.626	2.718e-75	UP	0.000374946	0.243643
58450	222	611	260	2.0661	5.26385	2.18525	3.17173	6	1	5	0.0399476	0.0105924	0.0401527	0.0302309	151	145	185	1.50698	1.5107	1.65859	1.55875	2	8	12	0.0158846	0.0861401	0.131663	0.0778958	14	16	14	0.104247	0.160021	0.15613	0.140133	104.917	301.086	4.07951	6.2056	5.4656e-10	UP	2.03479	363.545	149.637	1.2807	0.044986	UP	0.0245594	6.88416
55999	7844	16393	8127	117.068	226.476	109.537	151.027	3	6	20	0.0320304	0.101917	0.257559	0.130502	301	242	271	4.81723	4.04322	3.89617	4.25221	295	252	473	3.75724	4.35129	8.32232	5.47695	360	242	236	4.29874	3.88127	4.22058	4.13353	1157.27	9056.15	11.5595	9.6137	8.7536e-41	UP	35.5173	10951.4	255.77	5.4201	2.0809e-24	UP	0.0362647	299.913
107776	65751	131543	60966	1319.31	2443.31	1104.75	1622.46	3315	1820	2493	47.5851	41.5637	43.1634	44.1041	3459	3337	4820	74.4265	74.9574	93.167	80.8503	11873	6923	11822	203.308	160.716	279.654	214.559	9885	7446	7362	158.695	160.556	177.012	165.421	36.787	72309.7	2808.68	4.6862	1.0899e-15	UP	20.0674	87440.7	3591.91	4.6055	9.8541e-18	UP	0.132243	8830.02
62166	19555	17452	19014	169.648	140.152	148.968	152.923	136	55	66	0.844055	0.543063	0.494062	0.62706	256	286	432	2.38156	2.77759	3.6103	2.92315	605	381	519	4.47912	3.82413	5.30812	4.53712	480	433	490	3.33174	4.0368	5.09386	4.15413	243.872	16520.8	91.2066	7.5009	7.7565e-51	UP	52.3143	20080	299.512	6.067	4.0992e-36	UP	0.0296694	437.39
3739	2645	5385	2531	35.4138	66.7416	30.6033	44.2529	0	9	0	0	0.137147	0	0.0457157	289	313	441	4.14931	4.69141	5.68793	4.84288	460	307	512	5.25596	4.75557	8.08165	6.03106	548	395	549	5.87038	5.68332	8.80804	6.78725	968.003	2955.37	4.6681	9.3063	3.3531e-35	UP	9.13772	3573.68	322.056	3.472	1.9811e-12	UP	0.136286	371.942
49081	15999	27913	15362	132.991	214.783	115.32	154.365	810	737	1378	4.81677	6.97259	9.88383	7.2244	819	742	1090	7.30036	6.90471	8.7282	7.64442	891	912	1351	6.32054	8.77085	13.2394	9.44359	1816	1156	1201	12.0777	10.3263	11.9628	11.4556	21.3672	16762.7	1130.8	3.8898	2.0037e-21	UP	20.1931	20291.1	820.299	4.6286	2.1073e-42	UP	0.0611771	941.581
103049	89	115	118	1.73725	2.07795	2.0801	1.9651	1	0	2	0.0139641	0	0.033686	0.0158834	2	9	5	0.0418633	0.196665	0.0940182	0.110849	14	23	13	0.233211	0.519419	0.299157	0.350596	11	12	8	0.171793	0.251717	0.187121	0.203544	123.72	93.3937	1.03794	6.4915	2.9627e-14	UP	17.7277	113.365	5.05852	4.4861	2.3561e-18	UP	0.178411	15.7962
110894	474	883	442	7.32476	12.6311	6.16831	8.70805	84	34	41	0.928616	0.597986	0.546696	0.691099	90	94	87	1.49138	1.62613	1.2951	1.47087	117	82	152	1.54294	1.46604	2.76912	1.92603	186	90	135	2.29968	1.49457	2.49982	2.09802	12.6003	506.212	56.4384	3.165	4.1302e-12	UP	5.92034	612.446	85.3828	2.8426	1.1911e-13	UP	0.221179	102.175
80240	3909	7737	4619	28.3154	51.8792	30.2157	36.8034	285	160	299	1.47687	1.31909	1.86885	1.55494	1504	1394	2208	11.6825	11.304	15.4072	12.7979	1614	898	1678	9.97717	7.52576	14.3295	10.6108	1852	1474	1616	10.7334	11.4739	14.0268	12.078	23.6688	4581.5	275.558	4.0554	7.0375e-22	UP	2.87574	5544.54	1573.28	1.8173	4.5326e-11	UP	0.28831	1203.75
120312	246627	378160	304361	3396.07	4820.32	3784.9	4000.43	16	17	0	0.157615	0.26643	0	0.141348	13	6	78	0.19196	0.092491	1.03467	0.439705	96	7	7	1.12812	0.11152	0.113636	0.451092	14	10	52	0.154242	0.147977	0.858025	0.386748	28302	266333	13.2334	14.297	4.1737e-116	UP	9097.98	322891	27.6506	13.511	5.9243e-228	UP	0.000112761	28.0093
73643	398737	763180	475826	6841.07	12120.7	7372.5	8778.1	110	98	141	1.35012	1.91364	2.08739	1.78372	93	33	102	1.71101	0.633817	1.6858	1.34354	183	8	4	2.67939	0.158798	0.080906	0.973032	20	5	100	0.274541	0.0921863	2.05588	0.807536	4921.24	462445	134.907	11.743	3.5583e-96	UP	6533.55	559794	69.9681	12.966	1.024e-184	UP	0.000110848	48.7488
73638	251909	452823	265515	5013.94	8343.12	4772.59	6043.22	40	14	32	0.569557	0.317147	0.549582	0.478762	20	3	60	0.426871	0.066845	1.15042	0.548045	98	10	7	1.6646	0.230278	0.164254	0.686377	23	1	57	0.366271	0.0213892	1.35947	0.582378	12622.6	274361	30.4924	13.135	8.7107e-107	UP	11026.9	332133	24.0623	13.753	7.703e-202	UP	0.000113578	29.6384
123989	1423782	2006706	2194378	16736.7	21836.1	23295.2	20622.7	325	124	14	2.73308	1.659	0.142004	1.51136	76	37	249	0.958014	0.486901	2.81965	1.42152	432	43	70	4.33369	0.584807	0.970082	1.96286	103	66	318	0.968732	0.833738	4.47935	2.09394	13645.1	1.62793e+06	159.347	13.319	7.0572e-110	UP	14507.5	1.9759e+06	105.778	14.189	4.2969e-123	UP	9.51796e-05	141.173
72567	529634	730374	644330	6832.26	8721.64	7506.3	7686.73	78	20	5	0.719821	0.29364	0.0556552	0.356372	67	22	114	0.926818	0.317704	1.41665	0.887057	206	29	16	2.26779	0.432817	0.243328	0.981312	40	18	140	0.412846	0.249528	2.1641	0.942158	21569.4	549312	33.8059	13.988	5.8624e-114	UP	8665.43	666368	60.8728	13.418	2.4292e-231	UP	0.000127663	65.6973
120961	117814	184607	172148	2557.71	3709.93	3375.08	3214.24	19	1	1	0.295086	0.0247088	0.0187327	0.112843	2	7	74	0.0465602	0.170123	1.54758	0.588089	66	1	5	1.22277	0.0251172	0.12797	0.458619	0	0	54	0	0	1.40478	0.46826	28484.3	136334	6.14352	14.438	4.8801e-111	UP	5465.57	165346	23.2253	12.798	5.3758e-204	UP	0.000142683	17.8577
123232	20048	37066	22753	550.082	941.449	563.799	685.11	2	0	1	0.039258	0	0.0236757	0.0209779	3	0	4	0.0882692	0	0.105727	0.0646654	7	0	6	0.163909	0	0.194085	0.119331	2	1	8	0.0439062	0.029486	0.263031	0.112141	32658.6	22578.1	0.93296	14.563	2.9381e-96	UP	10594.7	27333.1	2.09286	13.673	2.1888e-180	UP	0.000174178	3.38153
122081	135142	243321	116480	2029.18	3382	1579.46	2330.21	152	110	200	1.63273	1.87983	2.59123	2.0346	107	73	137	1.72284	1.22706	1.98161	1.64384	183	103	94	2.34492	1.7893	1.66395	1.93272	136	93	118	1.63383	1.50062	2.12311	1.75252	1145.29	139378	175.2	9.6358	2.3956e-49	UP	1417.55	168631	97.6441	10.754	5.805e-67	UP	0.00082942	110.046
49976	92868	156552	82979	2414.18	3767.27	1948.05	2709.84	1190	1093	1967	22.1306	32.3386	44.122	32.8637	176	130	127	4.90623	3.7832	3.18036	3.9566	152	113	104	3.37206	3.3986	3.18728	3.31931	133	66	106	2.76627	1.84377	3.30195	2.63733	82.4567	94089.4	1644.72	5.8381	3.6514e-39	UP	684.89	113899	137.097	9.6983	4.9514e-96	UP	0.00122491	109.093
123940	3251	6400	3840	52.3085	95.3235	55.7976	67.8099	0	0	0	0	0	0	0	2	0	1	0.0345077	0	0.0154997	0.0166692	2	2	3	0.027462	0.0372308	0.0569062	0.040533	1	1	4	0.0128734	0.0172908	0.0771216	0.0357619	0!	3801.45	0	Inf	8.165e-74	UP	4067.98	4600.68	0.940187	12.257	1.3914e-101	UP	0.000597746	2.0865
123992	266992	388196	321221	4008.92	5395.66	4355.74	4586.78	5230	4113	4041	56.1788	70.2887	52.3559	59.6078	1253	1136	1218	20.1749	19.095	17.6176	18.9625	1671	1452	1387	21.4118	25.224	24.5521	23.7293	1578	989	944	18.9573	15.9582	16.9849	17.3001	76.9493	280670	5116.28	5.7776	2.5502e-38	UP	241.887	340359	1132.5	8.2314	1.1406e-129	UP	0.00517341	1347.2
76672	42958	91396	44358	383.596	755.477	357.709	498.927	34	8	18	0.217195	0.0813049	0.138691	0.14573	139	63	165	1.33099	0.62977	1.41933	1.1267	178	152	248	1.35643	1.57033	2.61075	1.84583	299	174	219	2.13619	1.6697	2.34333	2.04974	3423.63	49943.2	20.3907	11.258	2.5099e-45	UP	442.823	60387.2	112.601	9.0669	1.223e-42	UP	0.00369961	170.496
120749	582206	820856	641182	6761.75	8824.97	6725	7437.24	862	575	829	7.16194	7.60059	8.30775	7.6901	1018	870	1118	12.6783	11.3113	12.5081	12.1659	2574	1798	2127	25.5116	24.1596	29.1228	26.2647	1124	791	838	10.4445	9.87227	11.6624	10.6597	967.119	587765	851.973	9.4302	2.1802e-73	UP	611.317	712727	937.365	9.5705	2.5567e-157	UP	0.00353151	1905.61
108671	2529	6879	3362	20.2215	50.916	24.2768	31.8047	0	0	0	0	0	0	0	89	85	189	0.763107	0.760844	1.45578	0.993243	21	11	32	0.143295	0.101759	0.301646	0.182233	21	21	14	0.134345	0.180444	0.134138	0.149643	0!	3532.02	0	Inf	7.1192e-28	UP	32.0211	4266.88	109.872	5.2793	1.9436e-12	UP	0.00572976	18.242
46816	7230	15078	8382	64.6904	124.885	67.7296	85.7683	20	27	29	0.128019	0.274956	0.223896	0.208957	66	44	104	0.633253	0.440724	0.896405	0.656794	357	193	295	2.72595	1.99791	3.11177	2.61188	145	133	103	1.03803	1.27883	1.10433	1.1404	410.459	8610.89	30.5724	8.1378	3.5082e-45	UP	130.586	10416.7	65.2063	7.3197	5.114e-48	UP	0.0304527	242.842
22197	9494	18927	8395	145.199	267.954	115.948	176.367	153	123	105	1.67397	2.141	1.38564	1.73354	494	458	665	8.10164	7.84138	9.79727	8.5801	594	403	699	7.75262	7.13078	12.603	9.16214	981	640	765	12.0039	10.5185	14.0196	12.1807	101.738	10300.6	146.027	6.1403	6.2024e-20	UP	20.5554	12454.6	500.354	4.6376	7.1864e-16	UP	0.0519492	493.364
82227	14092	28690	12874	112.154	211.366	92.5301	138.683	294	155	235	1.6739	1.40401	1.61382	1.56391	1095	1033	1668	9.34514	9.2035	12.7881	10.4456	1786	1071	2193	12.1302	9.8616	20.5761	14.1893	2612	1732	2173	16.6323	14.8131	20.7234	17.3896	88.6773	15559.6	251.066	5.9536	6.3571e-19	UP	13.2767	18812.5	1168.03	4.0095	3.7638e-13	UP	0.102314	1455.36
76227	1914	3417	2002	18.534	30.6293	17.5074	22.2236	166	61	39	1.14995	0.672287	0.325866	0.716033	744	719	1093	7.72559	7.79415	10.1957	8.57181	1898	1096	2374	15.6845	12.2788	27.1014	18.3549	2567	1732	2097	19.8881	18.0233	24.3325	20.748	31.0371	2074.2	92.3122	4.4899	8.3976e-24	UP	2.59263	2511.02	788.366	1.6713	3.3565e-09	UP	0.825921	1542.72
104050	1383	1891	1111	91.5926	115.93	66.4479	91.3234	20	22	28	0.947567	1.65828	1.60009	1.40198	26	28	29	1.84647	2.07591	1.85014	1.92418	2	3	12	0.113036	0.229867	0.936921	0.426608	9	6	8	0.476892	0.42702	0.634876	0.512929	65.1389	1256.45	27.598	5.5086	1.4561e-31	UP	47.461	1522.67	26.0058	5.8716	2.6985e-63	UP	0.0046714	4.98115
124198	77	121	74	2.55356	3.71454	2.21623	2.82811	2	1	0	0.047449	0.0377444	0	0.0283978	1	1	0	0.035562	0.0371251	0	0.024229	12	0	4	0.339612	0	0.156386	0.165333	2	1	0	0.053067	0.035638	0	0.0295683	99.5891	77.4619	1.07066	6.1769	2.1711e-12	UP	116.724	93.8319	0.669821	7.1302	2.8773e-23	UP	0.0584606	4.04107
104227	211	285	197	10.5039	13.1335	8.85656	10.8313	61	81	89	2.17241	4.58936	3.82302	3.52827	11	5	7	0.587211	0.278646	0.335689	0.400515	0	9	4	0	0.518358	0.234754	0.251037	8	2	6	0.318639	0.106994	0.357917	0.261183	3.06987	199.216	92.7552	1.1028	0.010564	UP	27.0435	241.532	7.2618	5.0557	3.11e-32	UP	0.023177	4.54277
124295	4870	9317	6686	183.989	325.839	228.117	245.981	411	151	195	11.1083	6.49287	6.35688	7.986	542	541	603	21.958	22.8808	21.9457	22.2615	796	475	768	25.6639	20.7622	34.2064	26.8775	1199	655	858	36.2427	26.5927	38.8428	33.8927	30.8016	5913.36	266.043	4.4742	7.3048e-25	UP	11.0496	7161.35	527.346	3.7634	4.8872e-40	UP	0.109266	589.258
123659	7941	9167	6561	170.238	181.916	127.022	159.725	1779	731	2088	27.2834	17.8359	38.624	27.9144	434	322	453	9.97703	7.72766	9.35508	9.01992	4526	1480	2041	82.8022	36.7079	51.583	57.031	2717	3044	1890	46.6025	70.1267	48.5515	55.0936	5.72196	6859.8	1665.62	2.0421	5.4359e-07	UP	17.7081	8322.64	376.727	4.4654	6.6759e-52	UP	0.357057	2236.15
103130	658	1807	678	18.01	45.7836	16.7589	26.8508	59	89	160	1.15526	2.77252	3.7788	2.56886	159	138	177	4.66676	4.22842	4.66691	4.5207	151	202	340	3.52705	6.3967	10.9711	6.96494	306	130	187	6.70112	3.82375	6.13323	5.5527	10.4524	863.237	123.402	2.8064	0.00038744	UP	5.93953	1041.91	147.767	2.8178	0.00054987	UP	0.259394	208.647
76659	7837	10341	8996	141.437	172.759	146.62	153.606	1684	1446	1854	21.7419	29.7016	28.8716	26.7717	1254	1298	1397	24.2685	26.2241	24.2873	24.9267	1276	1022	1222	19.6523	21.3394	25.9997	22.3305	1682	1081	1047	24.2873	20.9652	22.6424	22.6316	5.7376	7851.26	1921.11	2.031	1.6971e-07	UP	6.1623	9525.37	1236.18	2.9459	2.8976e-26	UP	0.145375	1041.21
108663	302	475	341	17.7784	25.8847	18.1288	20.5973	0	0	0	0	0	0	0	31	15	49	1.95695	0.988529	2.77876	1.90808	4	5	4	0.200952	0.340544	0.277606	0.273034	2	4	1	0.0942009	0.253049	0.0705418	0.139264	0!	319.373	0	Inf	1.8868e-34	UP	10.7948	387.034	28.7632	3.7502	1.4483e-26	UP	0.0132558	3.99493
111138	1167	2138	1397	12.0728	20.4743	13.0516	15.1996	36	40	41	0.266429	0.470971	0.365989	0.367796	622	623	717	6.90015	7.21502	7.14538	7.08685	836	588	1065	7.38059	7.03772	12.9888	9.13571	1461	1034	1012	12.0928	11.4952	12.5452	12.0444	41.326	1331.61	46.3028	4.8459	4.1064e-27	UP	2.14475	1612.4	612.73	1.3959	1.305e-06	UP	0.601051	724.975
79448	31749	36515	38879	716.524	762.845	792.4	757.256	21721	10496	9981	350.689	269.601	194.367	271.552	18371	17372	22794	444.595	438.897	495.553	459.682	16004	11147	12794	308.231	291.056	340.401	313.229	16197	11565	12818	292.465	280.482	346.642	306.53	2.78862	31244.3	15241.4	1.0356	0.015582	UP	1.64735	37942.9	18192.9	1.0605	0.00056901	UP	0.413637	11715.7
120189	16864	18171	14281	355.702	354.788	272.027	327.505	1621	796	777	24.4596	19.1089	14.1414	19.2366	8112	6306	10515	183.478	148.899	213.65	182.009	6206	4201	4462	111.708	102.517	110.953	108.393	5908	4353	4393	99.7022	98.6671	111.032	103.134	17.0251	14359.4	1156.27	3.6344	3.5844e-18	UP	1.79939	17429.7	7697.28	1.1791	9.7337e-05	UP	0.330964	4357.36
65275	160	232	145	2.75999	3.70459	2.25884	2.90781	27	15	10	0.333191	0.294494	0.148845	0.258843	67	73	131	1.23935	1.40969	2.17685	1.60863	68	31	82	1.00102	0.618681	1.66757	1.09576	107	109	79	1.47676	2.02057	1.63296	1.7101	11.2338	153.581	19.0417	3.0118	2.9467e-08	UP	1.80763	186.106	82.6628	1.1708	0.0041051	UP	0.376834	51.2721
47733	10016	11708	11853	245.463	265.607	262.331	257.8	2465	1207	1621	43.2166	33.6664	34.2785	37.0538	5105	5101	6429	134.159	139.946	151.776	141.96	2817	2060	2854	58.915	58.4085	82.4573	66.5936	4140	2280	3683	81.1767	60.0462	108.157	83.1266	6.95745	9776.91	1923.93	2.3453	8.0406e-09	UP	1.816	11870.9	5173.42	1.1982	6.2013e-05	UP	0.258315	2267.61
21982	14974	28565	16289	336.574	594.348	330.648	420.523	4281	1271	1263	68.8382	32.5151	24.4959	41.9497	8721	10133	12021	210.203	254.972	260.287	241.821	12492	5659	13408	239.619	147.163	355.295	247.359	19061	16357	15259	342.789	395.098	410.988	382.958	10.0245	16862.3	2321.94	2.8604	6.5857e-12	UP	1.73899	20406.8	9598.42	1.0882	0.00014844	UP	0.588218	8942.78
69944	3726	9060	4321	35.9864	81.0005	37.6885	51.5584	1	0	0	0.00690934	0	0	0.00230311	15	7	8	0.155352	0.0756842	0.074431	0.101823	7	0	4	0.0576953	0	0.0455448	0.0344134	4	1	7	0.0309097	0.010379	0.0810128	0.0407671	22386.4	4750.66	0.275993	14.071	3.9928e-33	UP	506.356	5740.89	9.54163	9.2328	2.4086e-30	UP	0.000667463	2.82286
103041	179	335	246	4.14915	7.18812	5.14956	5.49561	3	0	0	0.0497473	0	0	0.0165824	11	4	0	0.27342	0.103795	0	0.125738	1	2	4	0.0197812	0.0536357	0.109307	0.0609081	1	3	3	0.0185458	0.0747285	0.0833275	0.0588673	331.412	215.619	0.827979	8.0247	2.9626e-25	UP	43.7067	261.163	5.01432	5.7028	2.2663e-38	UP	0.011083	2.1222
104295	423	412	339	5.81036	5.23871	4.20524	5.08477	4	0	0	0.0393065	0	0	0.0131022	9	3	13	0.132567	0.0461313	0.172018	0.116906	3	4	5	0.0351667	0.0635682	0.0809685	0.0599011	5	11	11	0.0549505	0.162373	0.181057	0.132794	388.086	343.714	1.10397	8.2824	3.3999e-31	UP	43.4946	417.403	7.56036	5.7868	9.0854e-34	UP	0.0117805	3.65003
103653	100	334	183	8.06248	24.9275	13.3244	15.4381	0	1	0	0	0.0917626	0	0.0305875	0	0	0	0	0	0	0	0	1	0	0	0.0932794	0	0.0310931	0	0	5	0	0	0.483058	0.161019	504.72	169.933	0.518678	8.3559	1.3485e-11	UP	0!	205.243	0	Inf	1.5675e-14	UP	0.00201405	0.380602
57179	120	226	118	2.38632	4.16026	2.11913	2.88857	0	0	0	0	0	0	0	1	1	0	0.0213245	0.0222618	0	0.0145288	0	0	9	0	0	0.210996	0.0703318	4	0	0	0.0636424	0	0	0.0212141	0!	130.608	0	Inf	2.0839e-21	UP	198.818	158.029	0.669821	7.8822	1.9577e-34	UP	0.0243483	2.51405
58521	55	77	67	1.90636	2.47057	2.09723	2.15806	0	0	3	0	0	0.0897245	0.0299082	0	1	1	0	0.0388021	0.0333896	0.0240639	0	0	1	0	0	0.0408626	0.0136209	7	0	0	0.194124	0	0	0.0647081	72.1561	57.3505	1.14292	5.649	1.3413e-09	UP	89.6802	69.5655	0.609277	6.8351	8.8719e-18	UP	0.00631164	0.279339
111566	102	178	113	3.78291	6.11098	3.78472	4.55954	0	1	0	0	0.0422108	0	0.0140703	6	7	8	0.238621	0.290627	0.285815	0.271688	26	11	11	0.8229	0.471994	0.480953	0.591949	15	2	17	0.445099	0.0797104	0.755502	0.426771	324.055	111.466	0.518678	7.7475	4.2558e-18	UP	16.7823	134.982	6.53944	4.3675	3.794e-20	UP	0.129827	13.5941
23228	30493	37976	25865	439.187	506.317	336.427	427.31	517	270	261	5.32698	4.42599	3.24367	4.33221	1268	1066	1465	19.5839	17.1877	20.3262	19.0326	1505	1088	1456	18.4983	18.1299	24.7226	20.4503	1586	1168	1102	18.2764	18.078	19.0192	18.4579	98.6356	27218.4	382.166	6.1542	7.3432e-41	UP	22.4515	33009.2	1181.41	4.8043	1.5714e-59	UP	0.0478581	1187.49
2211	306	429	263	3.27998	4.25669	2.54586	3.36084	1	0	0	0.00766817	0	0	0.00255606	25	12	33	0.287357	0.143994	0.340748	0.257366	44	10	29	0.402486	0.124013	0.366464	0.297654	45	32	42	0.385924	0.368603	0.539461	0.431329	1314.85	285.801	0.275993	10.016	2.3129e-31	UP	13.0586	346.357	21.3844	4.0176	3.2028e-28	UP	0.0885653	22.6271
102966	13954	27136	16503	530.787	955.503	566.909	684.4	198	159	198	5.38801	6.88361	6.49881	6.25681	200	184	186	8.15799	7.83523	6.81559	7.60294	627	458	898	20.3534	20.156	40.27	26.9265	799	407	467	24.3169	16.637	21.2863	20.7467	109.385	16242	212.549	6.2558	1.8554e-42	UP	90.0178	19658.5	179.368	6.7761	2.2452e-72	UP	0.0393432	577.926
70967	325	684	277	8.14419	15.8666	6.26864	10.0932	3	0	0	0.0537808	0	0	0.0179269	40	36	31	1.07487	1.0099	0.748334	0.944369	2	2	3	0.0427703	0.0579845	0.0886276	0.0631275	2	2	7	0.040099	0.0538584	0.210195	0.101384	563.016	358.199	0.827979	8.7569	3.1777e-17	UP	10.6877	432.901	33.9119	3.6742	1.0166e-08	UP	0.00625448	2.0865
120504	11874	11030	11710	142.21	122.285	126.654	130.383	521	225	263	4.46387	3.06698	2.71791	3.41625	260	349	492	3.33915	4.67918	5.67631	4.56488	430	236	401	4.39489	3.2701	5.66187	4.44228	521	321	406	4.99239	4.13138	5.82664	4.98347	38.1654	10186.6	360.691	4.8198	6.0231e-28	UP	28.5621	12379	338.412	5.193	9.741e-35	UP	0.0340711	306.603
58767	1384	1689	1363	31.6845	35.7936	28.1797	31.8859	381	158	124	6.2399	4.11686	2.44951	4.26876	205	257	215	5.03265	6.58653	4.74153	5.45357	98	119	83	1.91463	3.15192	2.24013	2.43556	78	66	40	1.42871	1.62373	1.09732	1.38325	7.46961	1284.54	234.345	2.4545	9.3896e-09	UP	5.8468	1558.57	213.5	2.8679	3.8144e-23	UP	0.0763835	92.3537
34985	2588	3016	2422	18.3874	19.8359	15.5403	17.9212	65	29	18	0.330378	0.234504	0.110351	0.225078	112	149	138	0.853307	1.1851	0.944504	0.994303	262	189	292	1.58856	1.55359	2.44581	1.86265	290	312	323	1.64852	2.38215	2.74991	2.26019	79.6222	2328.93	39.8387	5.8693	4.6188e-35	UP	18.0239	2826.19	125.14	4.4973	5.6885e-50	UP	0.103936	217.335
103153	69	115	55	3.06471	4.72827	2.20613	3.33304	0	0	0	0	0	0	0	16	15	21	0.762063	0.745836	0.898521	0.80214	49	52	72	1.85731	2.67215	3.77012	2.76653	67	34	45	2.38097	1.62285	2.39504	2.13295	0!	67.5627	0	Inf	1.3365e-13	UP	4.15518	81.7695	16.1146	2.3432	1.7437e-06	UP	0.830032	51.8422
108340	617	1359	522	25.4255	51.8403	19.426	32.2306	10	5	4	0.294799	0.234504	0.14223	0.223844	51	37	68	2.25364	1.70686	2.69937	2.21996	37	24	34	1.30117	1.14423	1.65176	1.36572	24	16	17	0.791288	0.708537	0.839447	0.779757	143.987	693.502	6.87722	6.6559	3.5928e-13	UP	14.5186	837.851	48.0197	4.125	1.9191e-08	UP	0.0423733	27.6467
69904	2584	6337	2206	58.4353	132.657	45.0523	78.7149	1111	591	937	17.9737	15.2113	18.2839	17.1563	321	357	385	7.78429	9.0378	8.38711	8.40307	1089	289	691	21.0164	7.56132	18.4223	15.6667	795	665	585	14.3843	16.1608	15.8525	15.4659	4.5881	3066.92	970.139	1.6605	0.01307	UP	9.3674	3702.61	332.235	3.4783	3.5113e-05	UP	0.19903	568.344
80340	8464	24365	8086	169.68	452.153	146.392	256.075	43	45	82	0.616687	1.02675	1.41845	1.02063	1252	1407	1869	26.9147	31.5763	36.0938	31.5283	464	411	609	7.93816	9.53265	14.3931	10.6213	736	446	608	11.8052	9.60833	14.6056	12.0064	250.899	11182.4	66.4481	7.3948	2.1992e-09	UP	8.12207	13489.4	1401.03	3.2673	0.0009276	UP	0.0414774	439.595
103191	137	266	198	3.31008	5.94927	4.32028	4.52655	9	6	1	0.155561	0.164993	0.020848	0.113801	11	18	15	0.284998	0.486858	0.349123	0.37366	11	14	31	0.226808	0.391348	0.883005	0.500387	43	15	45	0.831238	0.389464	1.30284	0.841181	39.776	170.315	5.97698	4.8326	1.0199e-15	UP	12.1141	206.274	13.8172	3.9	2.7706e-22	UP	0.110545	16.668
55534	2324	1538	2389	35.037	21.4641	32.5264	29.6758	1074	557	606	11.5834	9.55749	7.88335	9.67476	1036	777	860	16.7487	13.1137	12.4899	14.1174	893	868	390	11.4892	15.1401	6.93169	11.187	529	555	305	6.38096	8.99172	5.51	6.96089	3.06735	1872.81	816.19	1.1982	0.022349	UP	2.10207	2279.81	841.656	1.4376	0.02912	UP	0.376973	656.877
110035	1332	2114	1329	15.5347	22.8228	13.9976	17.4517	430	237	410	3.58764	3.1459	4.12601	3.61985	174	169	233	2.1761	2.20647	2.61773	2.33343	3	0	1	0.0298585	0	0.0137494	0.0145359	3	1	1	0.0279937	0.0125331	0.0139753	0.0181673	4.82111	1359.93	397.803	1.7734	1.4366e-05	UP	7.47898	1647.39	178.484	3.2063	4.1968e-28	UP	0.000832925	1.01027
104423	100	142	82	5.53543	7.27619	4.09915	5.63693	3	6	3	0.118799	0.378007	0.143291	0.213366	15	22	11	0.890377	1.36328	0.586561	0.946741	10	13	15	0.472388	0.832554	0.978872	0.761271	18	23	20	0.797193	1.36816	1.32661	1.16399	26.4191	92.6344	5.08297	4.1878	2.1574e-10	UP	5.95403	112.24	15.4044	2.8652	1.2687e-10	UP	0.135051	11.5743
104393	332	592	358	8.70178	14.3634	8.47387	10.513	15	6	12	0.281257	0.178986	0.271393	0.243878	94	74	89	2.64198	2.17127	2.24713	2.35346	158	134	179	3.53406	4.06342	5.53103	4.37617	233	171	165	4.88613	4.81642	5.1822	4.96159	43.1076	362.886	11.8236	4.9398	5.553e-21	UP	4.46704	439.35	80.5383	2.4476	1.2602e-14	UP	0.416263	139.498
65948	1153	1028	1226	29.7991	24.5942	28.615	27.6694	300	147	196	5.54673	4.32403	4.37097	4.74724	242	189	190	6.70689	5.46825	4.73039	5.63518	256	146	153	5.64627	4.36561	4.66175	4.89121	301	187	170	6.22415	5.19367	5.26482	5.56088	5.82853	1005.79	233.714	2.1055	8.9646e-07	UP	4.91013	1222.71	196.152	2.64	8.1809e-11	UP	0.176773	160.679
103129	198	427	175	3.33787	6.6634	2.66422	4.22183	1	0	1	0.0120599	0	0.0145462	0.00886873	31	24	27	0.560398	0.452926	0.438467	0.48393	69	74	137	0.992659	1.44329	2.72275	1.71956	143	70	67	1.92876	1.26812	1.35344	1.51677	476.036	222.62	0.656967	8.4045	1.0321e-15	UP	8.72405	269.029	25.7826	3.3833	9.0953e-08	UP	0.407303	83.2453
104073	94	180	132	3.50373	6.21069	4.4433	4.71924	27	11	2	0.71996	0.466652	0.0643251	0.416979	40	35	48	1.5988	1.46044	1.72351	1.59425	79	55	56	2.51291	2.37183	2.46079	2.44851	72	72	86	2.14721	2.88399	3.84116	2.95746	11.3177	115.076	13.9192	3.0474	3.0611e-07	UP	2.96017	139.372	38.2172	1.8666	3.8186e-06	UP	0.518835	55.8238
106494	89	242	89	2.77376	6.98167	2.50495	4.08679	0	0	0	0	0	0	0	42	17	20	1.40365	0.593117	0.600452	0.865741	30	30	32	0.797899	1.08173	1.17574	1.01846	41	9	22	1.02236	0.301426	0.821604	0.715129	0!	115.352	0	Inf	4.688e-10	UP	4.72057	139.224	25.187	2.4667	0.0029612	UP	0.249207	27.6662
102904	1101	2830	1132	18.1481	43.1812	16.8507	26.06	165	107	87	1.94567	2.00736	1.2374	1.73014	166	164	245	2.93416	3.02622	3.89026	3.28354	208	180	294	2.92587	3.43268	5.71313	4.02389	375	214	240	4.94555	3.79067	4.74041	4.49221	15.0623	1396.74	134.182	3.3798	1.1728e-05	UP	7.93655	1686.6	177.411	3.2489	1.4514e-05	UP	0.154409	201.312
22284	18158	30165	17464	394.975	607.393	343.064	448.477	2127	1309	1956	33.0987	32.407	36.7128	34.0728	3112	2484	3733	72.5893	60.4875	78.222	70.4329	3508	2509	3837	65.1192	63.1422	98.3959	75.5524	4081	2848	3199	71.0244	66.5734	83.3829	73.6602	13.1623	18666.4	2011.17	3.2143	1.7826e-15	UP	6.36744	22603	2892.55	2.9661	3.924e-27	UP	0.168464	2881.45
122089	1435	2449	1595	28.1094	44.4071	28.2156	33.5773	82	108	268	1.14909	2.4078	4.52982	2.69557	783	562	881	16.4472	12.3239	16.6243	15.1318	1137	1080	1447	19.0067	24.476	33.4157	25.6328	1345	836	944	21.0795	17.598	22.1581	20.2785	12.4565	1556.38	180.75	3.1061	2.4824e-14	UP	2.21899	1885.03	690.702	1.4485	5.2298e-07	UP	0.763396	1092.27
110220	405	748	338	4.53104	7.74656	3.41498	5.23086	51	22	89	0.408183	0.280132	0.859171	0.515829	207	141	206	2.48339	1.76593	2.22013	2.15648	93	58	152	0.887918	0.750738	2.00479	1.21448	161	101	127	1.44115	1.21429	1.70258	1.45267	10.1407	418.881	59.3932	2.8182	4.8253e-08	UP	2.42564	506.667	172.706	1.5527	0.00014803	UP	0.232177	87.1931
107347	183	357	182	10.5225	19.002	9.45076	12.9917	49	30	25	2.0156	1.96329	1.24038	1.73976	56	36	45	3.45291	2.31729	2.49257	2.75426	41	29	55	2.01186	1.92922	3.72831	2.55647	50	25	58	2.30025	1.54477	3.99627	2.61377	7.46756	202.795	38.6083	2.393	9.6879e-07	UP	4.71696	245.322	43.0716	2.5099	5.9324e-11	UP	0.196776	36.3904
106686	1867	2262	1948	33.7767	37.8817	31.8266	34.495	1067	244	235	13.8095	5.02411	3.66849	7.50071	275	281	264	5.33502	5.69103	4.60093	5.20899	413	152	288	6.37632	3.18151	6.14254	5.23346	508	353	358	7.35318	6.86287	7.76097	7.32568	4.5989	1762.13	510.571	1.7871	8.3542e-05	UP	6.6222	2138.44	258.299	3.0494	2.6306e-26	UP	0.151716	238.925
66228	153	369	197	2.34478	5.23482	2.7265	3.43537	44	43	40	0.482398	0.750027	0.528954	0.587126	11	43	32	0.180774	0.73772	0.472422	0.463638	9	3	23	0.117707	0.0531924	0.415549	0.195483	13	3	14	0.159402	0.0494073	0.257099	0.155303	5.85116	200.299	49.6858	2.0113	1.6648e-05	UP	7.40958	242.146	26.8649	3.1721	2.5392e-09	UP	0.056903	9.75938
5889	820	1642	977	18.3756	34.0617	19.7721	24.0698	185	49	81	2.9658	1.24975	1.56625	1.92726	237	244	296	5.69519	6.12111	6.38983	6.06871	259	200	282	4.95308	5.18532	7.45008	5.86283	351	169	239	6.29325	4.06981	6.41781	5.59362	12.4891	968.13	107.333	3.1731	7.3974e-13	UP	3.96621	1171.57	241.919	2.2758	6.0137e-15	UP	0.243576	217.997
103131	210	626	325	5.4464	15.029	7.61207	9.36248	40	13	15	0.74215	0.383735	0.335682	0.487189	79	91	125	2.19709	2.64207	3.12298	2.65405	77	51	82	1.70423	1.5303	2.50719	1.91391	127	81	90	2.63532	2.25753	2.79701	2.56329	19.2173	320.525	23.4971	3.7699	1.4482e-06	UP	3.52762	387.178	91.0799	2.0878	0.0010307	UP	0.204423	61.077
67430	4406	7818	3790	85.1079	139.793	66.114	97.0049	2849	1098	1519	39.3694	24.1393	25.318	29.6089	915	959	1039	18.953	20.7375	19.3335	19.6746	338	150	325	5.57172	3.35223	7.40102	5.44166	452	244	345	6.98558	5.06493	7.98555	6.67869	3.27621	4513.93	1934.51	1.2224	0.0036012	UP	4.93045	5461.84	911.363	2.5833	1.1969e-11	UP	0.0560967	230.227
70847	10643	16640	13058	213.363	308.796	236.407	252.855	2199	955	1850	31.5371	21.7899	32.0017	28.4429	3650	3362	4178	78.4655	75.4509	80.6849	78.2004	4338	3260	4514	74.215	75.6118	106.684	85.5036	4740	3449	3148	76.0278	74.303	75.6223	75.3177	8.88993	11547.9	1807.05	2.6759	4.5097e-11	UP	3.23343	13998.2	3488.74	2.0045	2.7108e-13	UP	0.338152	3558.62
65190	67	147	40	1.38048	2.80373	0.744291	1.64283	10	12	5	0.147399	0.281405	0.0888937	0.172566	9	15	29	0.198851	0.345985	0.5756	0.373479	45	26	69	0.79125	0.61979	1.67605	1.02903	49	56	63	0.807773	1.23994	1.55545	1.20105	9.52001	70.0882	10.8889	2.6863	0.0027704	UP	4.39873	84.607	15.9638	2.406	0.015269	UP	0.626376	40.1339
108672	133	253	88	1.63062	2.87135	0.974345	1.82544	23	14	9	0.20173	0.195356	0.0952117	0.164099	36	41	55	0.473298	0.562726	0.64958	0.561868	79	41	38	0.826562	0.58157	0.549247	0.65246	54	39	62	0.529705	0.513836	0.910863	0.651468	11.124	132.34	17.0381	2.9574	4.1695e-05	UP	3.24887	159.952	40.8116	1.9706	0.0024553	UP	0.357427	45.4673
3823	22537	40464	21055	422.141	701.608	356.16	493.303	3651	2799	4278	48.9232	59.6707	69.1431	59.2457	6657	5729	6951	133.712	120.13	125.423	126.422	5403	4725	6257	86.3661	102.395	138.169	108.977	6260	4153	4942	93.8155	83.5953	110.924	96.1115	8.3264	23712.2	4089.24	2.5357	7.8752e-11	UP	3.90204	28695.8	6044.82	2.2471	1.2125e-12	UP	0.220913	4862.57
112520	395	973	346	14.5766	33.2382	11.531	19.7819	3	1	1	0.0791996	0.0420008	0.0318425	0.0510143	82	62	127	3.24493	2.56132	4.51474	3.44033	61	24	85	1.92104	1.02468	3.69796	2.21456	82	49	75	2.4211	1.94319	3.31652	2.56027	387.772	472.538	1.72763	8.0955	7.452e-12	UP	5.75001	570.505	82.8757	2.7832	0.0004701	UP	0.111949	47.7404
120311	67660	102060	90526	4253.11	5938.74	5138.98	5110.27	9284	4233	4311	417.495	302.845	233.83	318.056	10822	11183	12521	729.479	786.946	758.197	758.208	9788	7414	9500	525.068	539.193	704.014	589.425	14226	8906	9620	715.478	601.611	724.619	680.569	16.0672	74797.4	6400.26	3.5468	1.284e-17	UP	6.73994	90711.6	10788.8	3.0717	8.7831e-29	UP	0.115341	7860.27
119619	499	863	363	8.26188	13.2268	5.42768	8.97211	53	18	23	0.627763	0.339194	0.328589	0.431849	259	182	335	4.59843	3.37335	5.34309	4.43829	238	103	220	3.36281	1.97303	4.29422	3.21002	186	178	213	2.46394	3.16706	4.22589	3.28563	20.776	485.62	32.7262	3.8913	1.6673e-10	UP	2.02152	587.455	239.059	1.2971	0.0052077	UP	0.357778	158.643
123797	52744	125737	52678	1510.53	3333.37	1362.43	2068.78	1476	1903	2042	30.2402	62.0287	50.4614	47.5768	18055	15948	23612	554.479	511.299	651.416	572.398	6128	5901	7677	149.769	195.524	259.198	201.497	8878	6272	7357	203.428	193.028	252.475	216.31	43.483	64054.8	2172.36	4.882	1.6111e-10	UP	3.61423	77381.4	17832	2.1175	0.00036856	UP	0.097399	5883.46
112031	1453	2633	2222	18.7436	31.4415	25.8858	25.357	981	254	273	9.05314	3.72923	3.03877	5.27371	608	657	554	8.41053	9.48781	6.88442	8.26092	838	404	636	9.22529	6.02958	9.67228	8.30905	991	644	685	10.2283	8.92756	10.5886	9.91481	4.80818	1797.88	506.499	1.8277	3.2904e-05	UP	3.06951	2178.83	574.988	1.922	5.499e-12	UP	0.327683	535.595
3481	4049	13498	4773	45.0952	139.16	48.0068	77.4208	95	45	86	0.756915	0.570416	0.826471	0.717934	708	755	1328	8.45564	9.41329	14.2478	10.7056	1370	862	1747	13.0212	11.1073	22.9381	15.6889	1933	1374	1768	17.2248	16.4448	23.5953	19.0883	107.838	6071.54	82.3236	6.2046	7.1507e-07	UP	7.23181	7321.52	852.625	3.1022	0.0032651	UP	0.202644	1149.87
106315	520	685	477	8.29482	10.1148	6.87149	8.42704	181	43	50	2.06549	0.780673	0.688209	1.17812	57	43	62	0.975011	0.767863	0.952717	0.898531	93	44	61	1.266	0.812033	1.14714	1.07506	66	44	80	0.842338	0.754249	1.52916	1.04192	7.15293	484.16	91.3066	2.4067	3.0399e-07	UP	9.37869	587.07	50.4004	3.542	9.8275e-28	UP	0.127572	56.4449
5614	8205	14461	8951	141.866	231.452	139.765	171.028	128	85	114	1.58325	1.67269	1.70079	1.65224	131	131	238	2.42885	2.53561	3.9641	2.97619	1737	986	1100	25.6299	19.7239	22.422	22.5919	264	252	213	3.6521	4.68229	4.41305	4.24915	103.512	8958.68	122.846	6.1884	4.5453e-41	UP	57.4654	10847.6	152.728	6.1503	5.093e-84	UP	0.132095	1105.75
4213	1392	3106	1514	40.0199	82.6613	39.3089	53.9967	221	114	212	4.54538	3.73026	5.2592	4.51161	287	262	268	8.84809	8.43238	7.42233	8.23427	321	270	364	7.8757	8.98086	12.3373	9.7313	395	260	273	9.086	8.03283	9.40502	8.84129	11.9684	1676.7	200.89	3.0611	1.1088e-08	UP	6.55756	2026.98	257.005	2.9795	1.6067e-09	UP	0.18022	282.651
108553	501	548	727	20.7607	21.0208	27.2061	22.9958	55	47	67	1.63045	2.21666	2.39566	2.08092	130	150	131	5.77667	6.95836	5.2293	5.98811	490	519	668	17.3279	24.8822	32.6335	24.9478	940	649	560	31.1652	28.9006	27.8069	29.2909	11.0508	520.753	65.0827	3.0003	4.5728e-11	UP	3.84025	632.839	129.569	2.2881	3.9238e-07	UP	1.08489	503.515
104222	448	1031	584	15.456	32.9261	18.1953	22.1925	416	119	88	10.2672	4.67264	2.61968	5.85318	167	135	126	6.17825	5.21391	4.18753	5.19323	361	150	264	10.6285	5.98724	10.7375	9.11777	411	232	264	11.3449	8.60131	10.914	10.2867	3.79153	576.685	210.061	1.457	0.0070477	UP	4.27335	697.418	135.502	2.3637	1.1181e-08	UP	0.410849	218.791
54954	2834	5755	3160	15.2548	28.6759	15.3611	19.7639	218	104	100	0.83947	0.637144	0.464466	0.647027	947	1003	1457	5.46624	6.04394	7.55502	6.35507	2336	1256	1976	10.7307	7.82193	12.5394	10.364	2098	1593	1895	9.03549	9.21471	12.223	10.1577	30.5458	3299.41	152.206	4.4381	1.0358e-21	UP	3.10995	3991.56	1050.96	1.9252	3.7276e-09	UP	0.52439	1599.16
107743	1334	2547	1617	70.1767	124.031	76.8203	90.3427	492	552	923	18.5159	33.0502	41.8973	31.1544	527	569	604	29.7289	33.509	30.6086	31.2822	775	807	1146	34.7926	49.1166	71.0731	51.6607	1264	620	830	53.2015	35.05	52.321	46.8575	2.89983	1553.26	773.738	1.0054	0.0065963	UP	2.88799	1880.36	532.03	1.8214	8.1809e-11	UP	0.571831	816.091
105969	63	67	57	1.78359	1.75588	1.45733	1.6656	19	17	21	0.384813	0.547774	0.513005	0.481864	8	21	25	0.242871	0.665559	0.681811	0.53008	36	8	20	0.869771	0.262037	0.667526	0.599778	34	14	23	0.770146	0.425933	0.780267	0.658782	3.45658	54.5407	22.0618	1.3058	0.041372	UP	3.14217	66.2168	16.5556	1.9999	0.00029937	UP	0.360097	17.4027
121661	4212	15898	5616	80.3147	280.617	96.7081	152.547	939	314	429	12.809	6.81449	7.05848	8.89398	474	580	869	9.69206	12.3807	15.9623	12.6784	1599	662	1958	26.0197	14.6043	44.0152	28.2131	2228	1757	1779	33.9908	36.0029	40.6484	36.8807	17.1517	6964.23	585.46	3.5723	0.0021953	UP	12.032	8394.32	590.403	3.8296	0.0015371	UP	0.184947	1188.49
123914	12075	20806	13521	211.74	337.729	214.118	254.529	4407	3487	4052	55.2842	69.5929	61.3102	62.0624	3939	3818	4559	74.0684	74.9487	77.0113	75.3428	1321	1334	1642	19.7682	27.0638	33.9447	26.9256	2020	1211	1572	28.3404	22.8202	33.0316	28.0641	4.10118	13174.8	4568.64	1.5279	6.4239e-05	UP	3.37828	15956.3	3842.5	2.054	4.1779e-14	UP	0.105786	1288.25
6057	4016	3226	4564	25.0324	18.6139	25.6912	23.1125	945	478	545	4.21389	3.39105	2.93125	3.51206	1658	1736	1807	11.0822	12.1135	10.8502	11.3486	2842	2285	1388	15.1175	16.4783	10.1996	13.9318	2003	2335	1311	9.98917	15.6407	9.79203	11.8073	6.58089	3506.74	716.372	2.2913	1.956e-06	UP	2.03659	4265.79	1630.16	1.3878	0.0046659	UP	0.602782	1949.83
22560	2529	4248	2136	46.0904	71.6656	35.1554	50.9705	515	324	411	6.71446	6.72054	6.46325	6.63275	1452	1178	1625	28.3766	24.0336	28.5289	26.9797	947	648	840	14.7285	13.6633	18.0478	15.4799	1157	695	790	16.8708	13.6115	17.2524	15.9115	7.68467	2520.9	466.768	2.4332	1.3312e-09	UP	1.88922	3051.27	1324.13	1.2044	4.537e-05	UP	0.303703	712.004
81087	80	71	81	1.04472	0.858283	0.955261	0.952753	5	7	4	0.0467111	0.104041	0.0450728	0.0652749	34	38	44	0.476122	0.555525	0.553515	0.528387	18	6	37	0.200599	0.0906518	0.56963	0.28696	37	27	24	0.386589	0.378905	0.37556	0.380351	14.596	68.4692	6.53461	3.3893	8.7453e-07	UP	1.80313	83.2294	36.1324	1.2038	0.028631	UP	0.30119	17.0047
2223	862	1181	915	20.3626	25.825	19.5199	21.9025	296	73	84	5.00219	1.96267	1.71219	2.89235	227	241	315	5.75021	6.37318	7.16814	6.43051	494	268	355	9.95866	7.32452	9.8864	9.05653	718	435	518	13.5703	11.0427	14.6628	13.0919	7.57257	851.456	151.559	2.4901	3.0485e-08	UP	3.40603	1032.56	242.762	2.0886	1.5308e-12	UP	0.413493	321.526
121146	2691	5441	2925	75.3224	140.979	73.9376	96.7462	1235	755	897	24.7297	24.0522	21.6646	23.4822	760	721	826	22.8116	22.5922	22.272	22.5586	1134	777	1079	27.0876	25.1622	35.6053	29.2851	1602	972	1087	35.8767	29.2372	36.4586	33.8575	4.11999	3104.2	1074.19	1.531	0.00010056	UP	4.28867	3755.22	721.476	2.3799	9.4768e-12	UP	0.3027	873.425
71092	3459	6226	3820	54.9402	91.5404	54.7938	67.0915	403	221	385	4.57916	3.99511	5.27651	4.61693	1329	1112	1978	22.6358	19.7723	30.2646	24.2242	663	458	883	8.9867	8.41632	16.5342	11.3124	1096	598	767	13.928	10.207	14.5981	12.911	14.5316	3822.32	372.528	3.359	3.9444e-16	UP	2.7696	4627.76	1357.29	1.7696	2.2504e-10	UP	0.168612	582.507
56350	229	646	269	5.37533	14.0367	5.70231	8.37146	105	85	87	1.76319	2.27083	1.76212	1.93205	93	125	135	2.3409	3.28467	3.05261	2.89273	75	90	110	1.50237	2.44416	3.044	2.33018	154	95	105	2.89221	2.39636	2.95338	2.74731	4.33294	314.638	106.212	1.5668	0.010748	UP	2.89397	379.848	109.913	1.7891	0.010516	UP	0.278348	83.2546
60988	3126	8478	2325	50.5164	126.824	33.9309	70.4238	70	44	88	0.809251	0.80927	1.22708	0.948534	1015	715	1276	17.589	12.9349	19.8638	16.7959	314	223	440	4.33033	4.16933	8.38262	5.62742	397	208	277	5.13303	3.61215	5.36394	4.70304	74.2448	3802.36	75.667	5.6511	7.4434e-06	UP	4.19291	4585.6	927.386	2.3059	0.029654	UP	0.079908	284.287
121702	217	482	138	3.29385	6.77259	1.8917	3.98605	22	8	14	0.238895	0.138207	0.183366	0.186823	70	57	137	1.13939	0.968569	2.00324	1.3704	90	23	93	1.16583	0.403914	1.66422	1.07799	72	61	54	0.87441	0.995021	0.982196	0.950542	21.336	231.004	15.5549	3.8925	0.00011557	UP	2.90867	278.871	79.9218	1.8029	0.048866	UP	0.27044	56.6602
58701	98	166	110	1.76435	2.76651	1.78847	2.10644	14	3	0	0.180314	0.061472	0	0.0805953	40	32	74	0.772237	0.644943	1.28339	0.900191	106	79	133	1.62859	1.64552	2.82289	2.03233	180	112	113	2.59281	2.16688	2.4378	2.39917	26.136	106.313	5.41994	4.2939	2.5936e-10	UP	2.33999	128.773	44.3073	1.5392	0.00033705	UP	0.964819	93.0457
61304	890	2327	947	14.2891	34.584	13.7307	20.8679	62	36	89	0.712111	0.657831	1.23297	0.867636	215	146	284	3.70155	2.62409	4.3924	3.57268	233	138	263	3.1924	2.56337	4.97798	3.57792	315	165	257	4.04636	2.8468	4.94434	3.94583	24.0515	1148.33	69.6906	4.0424	7.9904e-07	UP	5.84097	1386.62	198.352	2.8054	0.00010888	UP	0.171455	182.758
54850	799	1474	877	33.1093	56.5412	32.8195	40.8233	379	147	190	11.2353	6.93295	6.79366	8.32063	485	422	604	21.5514	19.5762	24.1107	21.7461	654	427	523	23.1275	20.4714	25.5498	23.0496	632	462	507	20.9536	20.5733	25.1751	22.234	4.90628	889.974	253.232	1.8133	2.3827e-05	UP	1.87727	1077.31	468.592	1.201	6.9629e-05	UP	0.564618	467.953
120627	5893	4433	6152	38.6141	26.8888	36.4045	33.9692	2944	1684	1770	13.8003	12.5588	10.0076	12.1223	2416	2501	3012	16.9761	18.3458	19.0123	18.1114	3289	1921	1708	18.3917	14.5631	13.1941	15.383	2615	3061	1909	13.7095	21.5542	14.9891	16.7509	2.80221	4906.82	2360.3	1.0558	0.013516	UP	1.87557	5969.84	2469.24	1.2736	0.014087	UP	0.452851	2009.59
43974	2727	3996	3469	45.117	61.1991	51.8309	52.7157	1540	1008	1182	18.2271	18.9807	16.8741	18.0273	1566	1770	1891	27.7829	32.7824	30.1381	30.2345	1190	735	794	16.8016	14.0689	15.4867	15.4524	1336	1218	830	17.6848	21.6551	16.4549	18.5983	2.92421	2931.5	1398.17	1.0681	0.0077354	UP	1.74356	3555.33	1633.84	1.1217	0.00017081	UP	0.293127	791.472
70998	751	1401	818	10.6511	18.3932	10.477	13.1738	173	57	60	1.75526	0.920082	0.734265	1.13654	277	283	343	4.21275	4.49317	4.68617	4.46403	79	71	118	0.956157	1.16501	1.97297	1.36471	216	107	132	2.45102	1.63079	2.24331	2.10837	11.5911	838.356	100.17	3.0651	4.3728e-12	UP	2.95109	1014.73	281.208	1.8514	1.7217e-10	UP	0.103593	79.2325
21664	9534	21467	9189	420.942	877.37	366.391	554.901	2122	1368	2422	67.0246	68.7433	92.2716	76.0132	5292	4217	6739	250.552	208.431	286.623	248.536	5215	4445	6553	196.494	227.058	341.091	254.881	7990	4760	5781	282.249	225.846	305.851	271.316	7.30006	11171.4	2217.93	2.3325	4.1028e-05	UP	2.23268	13499.5	5023.2	1.4262	0.0059018	UP	0.459327	4792.88
58802	253	688	284	2.36053	5.94213	2.39297	3.56521	9	1	1	0.0600722	0.0106191	0.00805075	0.0262473	56	53	166	0.560284	0.553576	1.49199	0.868617	111	58	99	0.883811	0.626087	1.08895	0.866282	131	132	127	0.977912	1.32349	1.41989	1.24043	135.831	337.365	3.38359	6.6396	2.9523e-10	UP	4.10446	407.329	81.8248	2.3156	0.0025756	UP	0.242982	76.7738
51686	10397	14558	10878	270.595	350.734	255.676	292.335	5085	3257	5203	94.6769	96.4776	116.846	102.667	4453	3408	4451	124.278	99.294	111.593	111.722	6254	4986	6727	138.905	150.135	206.403	165.147	8021	4902	5777	167.024	137.102	180.167	161.431	2.84742	10297.6	5074.97	1.0208	0.01022	UP	2.61663	12485.8	3846.61	1.6986	9.1969e-10	UP	0.564926	5300.53
79598	8973	13915	11249	85.6223	122.913	96.9375	101.824	1293	505	566	8.82651	5.48451	4.66028	6.32377	2302	3036	3719	23.5551	32.4312	34.1857	30.0573	3285	2626	2622	26.7505	28.9909	29.4961	28.4125	2469	3162	2424	18.8499	32.4242	27.7167	26.3303	16.1018	9781.32	834.423	3.5512	2.6392e-17	UP	3.38766	11858.2	2804.14	2.0803	4.6131e-14	UP	0.279035	2532.25
122666	11890	8311	9186	109.016	70.5384	76.0612	85.2051	2027	1265	1292	13.2955	13.2007	10.2216	12.2392	3906	3827	4847	38.4035	39.2806	42.8105	40.1649	5012	2778	4496	39.2163	29.4685	48.5979	39.0942	5148	5555	5122	37.7647	54.7332	56.274	49.5906	6.96165	8764.29	1707.78	2.3595	2.8726e-05	UP	2.12138	10661.4	3913.15	1.446	0.016257	UP	0.458824	3534.36
111758	904	955	939	10.8854	10.6449	10.211	10.5805	326	71	92	2.80824	0.973041	0.955896	1.57906	257	314	393	3.31849	4.2327	4.55866	4.03661	282	203	313	2.89782	2.82806	4.44328	3.38972	367	236	323	3.53574	3.05384	4.66057	3.75005	6.70048	817.937	161.849	2.3373	3.4045e-07	UP	2.62112	993.382	298.612	1.7341	1.1409e-08	UP	0.320376	233.402
28185	531	992	464	9.3113	16.1025	7.34789	10.9205	6	6	12	0.0752677	0.119747	0.18157	0.125528	210	231	395	3.94881	4.53461	6.6724	5.05194	315	264	316	4.71383	5.35596	6.5326	5.53413	499	320	352	7.00093	6.0301	7.39638	6.80914	86.9968	558.283	9.33971	5.9015	6.5011e-22	UP	2.16165	675.313	255.572	1.4018	0.0004701	UP	0.506763	265.497
65735	13055	25237	13647	210.511	376.704	198.731	261.982	350	245	305	4.03746	4.49637	4.24371	4.25918	5183	4960	7542	89.6212	89.5349	117.153	98.7698	7018	4882	8392	96.5738	91.078	159.532	115.728	9260	6832	7219	119.467	118.387	139.488	125.781	61.51	14613.2	339.871	5.4261	2.0369e-31	UP	2.65245	17681.2	5455.92	1.6963	1.8126e-08	UP	0.44174	5912.19
109562	1144	2157	1206	41.5961	72.6007	39.6007	51.2658	203	129	197	5.28036	5.33842	6.18072	5.59984	452	444	574	17.6236	18.0726	20.1051	18.6005	334	281	449	10.3638	11.8209	19.2467	13.8105	608	388	356	17.6876	15.1606	15.5109	16.1197	9.15487	1270.41	197.988	2.6818	7.3055e-11	UP	2.75616	1537.43	456.79	1.7509	7.0726e-10	UP	0.269389	313.749
110813	3842	6975	3465	54.1786	91.0498	44.1268	63.1184	825	649	933	8.32274	10.4163	11.3527	10.0306	1689	1273	1562	25.5406	20.0961	21.2188	22.2852	1915	1479	2394	23.0455	24.1299	39.7995	28.9917	2824	1830	1799	31.8621	27.7319	30.3992	29.9978	6.29261	4023.12	919.765	2.129	4.2889e-08	UP	2.83231	4867.82	1417.93	1.7795	1.4514e-07	UP	0.459322	1698.22
62362	3669	3966	4582	21.2283	21.2415	23.9416	22.1371	982	378	475	4.06463	2.48919	2.37142	2.97508	1082	1290	1511	6.71316	8.35546	8.42174	7.83012	2110	1333	1393	10.4183	8.9231	9.50173	9.61439	1966	2058	1540	9.10104	12.7959	10.677	10.858	7.44085	3576.26	648.048	2.4643	4.069e-09	UP	2.82718	4344.69	1207.24	1.8475	6.6558e-10	UP	0.43431	1410.55
2489	68	75	85	2.13724	2.18208	2.41264	2.24398	16	17	16	0.359754	0.608122	0.433922	0.467266	28	23	39	0.943699	0.809253	1.1808	0.977919	25	32	38	0.670551	1.16362	1.40803	1.08073	75	39	57	1.88601	1.31725	2.14674	1.78333	4.80237	66.6678	19.329	1.7862	0.0034611	UP	2.29465	80.9839	27.7221	1.5466	0.0030188	UP	0.481613	28.8852
59578	61	101	37	0.755369	1.15775	0.413771	0.775631	1	8	4	0.00885872	0.11275	0.0427402	0.054783	19	25	26	0.252298	0.346563	0.31015	0.303004	22	1	14	0.232487	0.0143267	0.204381	0.150398	33	10	25	0.326951	0.133072	0.370963	0.276995	14.1582	56.0287	5.94931	3.2354	2.9955e-06	UP	2.55981	67.7705	21.8429	1.6335	0.0051928	UP	0.193905	9.65149
120926	15	12	10	0.391768	0.290124	0.235867	0.30592	0	0	0	0	0	0	0	0	0	0	0	0	0	0	1	5	1	0.0222887	0.151086	0.0307908	0.0680553	14	4	11	0.292553	0.112268	0.344264	0.249695	0!	10.9403	0	Inf	0.0049437	UP	0!	13.296	0	Inf	0.00036002	UP	0.222461	2.42599
79960	2712	5098	2570	28.6828	49.911	24.5467	34.3802	292	176	250	2.20931	2.11856	2.28149	2.20312	1056	927	1524	11.9764	10.9755	15.5269	12.8263	808	447	932	7.29274	5.46962	11.6207	8.12767	1071	830	884	9.06276	9.43341	11.2033	9.89981	15.6052	2919.94	267.121	3.4504	3.8524e-15	UP	2.68045	3532.66	1080.06	1.7096	4.4002e-07	UP	0.236406	627.336
4744	3221	5100	2737	69.0512	101.208	52.9888	74.416	609	266	420	9.33983	6.49022	7.7692	7.86642	1520	1285	1872	34.9426	30.8387	38.6594	34.8135	2283	1364	2320	41.767	33.8308	58.6343	44.744	2619	2116	2240	44.9216	48.7477	57.5425	50.4039	9.45996	3140.48	466.057	2.7524	2.2749e-11	UP	2.13756	3802.75	1450.23	1.3908	1.0427e-06	UP	0.601269	1723.44
55802	7034	12548	7301	109.381	180.625	102.53	130.845	265	200	389	2.94799	3.53969	5.21957	3.90241	1628	1934	2499	27.1471	33.6672	37.4346	32.7496	2590	2802	4271	34.3704	50.4108	78.298	54.3598	5945	4686	3969	73.9655	78.3067	73.9571	75.4097	33.5292	7603.25	325.073	4.5478	1.1922e-26	UP	3.99531	9204.31	1875.67	2.2949	4.3923e-17	UP	0.415452	2890.54
55036	192	346	209	23.7359	39.5955	23.3335	28.8883	96	51	99	8.4902	7.17584	10.5606	8.7422	128	95	140	16.9686	13.1474	16.6726	15.5962	121	124	157	12.7655	17.7355	22.8817	17.7942	206	129	166	20.3757	17.1377	24.5909	20.7014	3.30447	211.342	90.6643	1.221	0.0096142	UP	1.85227	255.863	112.866	1.1808	0.0010328	UP	0.615967	120.532
59801	447	721	436	1.11337	1.66238	0.980725	1.25216	89	28	12	0.158585	0.0793756	0.0257905	0.0879172	204	233	292	0.54487	0.64968	0.700622	0.631724	282	141	230	0.599416	0.40632	0.675372	0.560369	306	216	268	0.609807	0.578155	0.799884	0.662615	14.2425	456.137	43.658	3.3851	1.1723e-12	UP	1.98213	552.46	226.12	1.2888	5.4483e-05	UP	0.447522	186.62
47134	4767	9946	5525	113.331	218.884	118.621	150.279	2897	1444	3163	49.2711	39.072	64.8855	51.0762	2537	2452	2786	64.6775	65.2581	63.8046	64.5801	3676	2933	4452	74.5804	80.6736	124.779	93.3442	6493	3730	4305	123.506	95.2948	122.641	113.814	2.94224	5678.1	2753.54	1.0441	0.0089239	UP	2.32701	6868.81	2431.43	1.4983	1.3813e-06	UP	0.62114	3255.55
82235	9757	20062	9224	76.5305	145.666	65.3381	95.8447	716	480	626	4.01766	4.28506	4.23682	4.17984	4465	4300	6674	37.5553	37.7571	50.4282	41.9135	7046	3328	7816	47.1637	30.2008	72.2747	49.8797	5105	4229	4101	32.0371	35.6463	38.545	35.4095	22.9302	10915.5	685.066	3.994	2.9307e-12	UP	2.28672	13197.9	4757.49	1.472	0.00052256	UP	0.520423	5166.66
32716	135	321	129	8.4861	18.6786	7.32307	11.4959	18	5	6	0.809447	0.357719	0.325441	0.497536	28	23	55	1.8874	1.61851	3.33047	2.27879	50	38	60	2.6822	2.7636	4.4464	3.2974	111	65	57	5.5826	4.39083	4.29348	4.75564	23.1057	161.974	9.84711	4.0399	6.1725e-07	UP	5.04474	195.651	32.0906	2.6081	0.00012356	UP	0.286833	43.4053
122087	63	102	57	1.37442	2.05988	1.123	1.5191	22	20	25	0.343354	0.496598	0.470614	0.436855	39	36	41	0.912375	0.879209	0.861649	0.884411	87	47	126	1.61974	1.18629	3.24064	2.01556	147	120	101	2.56587	2.81331	2.64034	2.67317	3.47735	63.0256	25.9698	1.2791	0.030619	UP	1.71764	76.3177	36.3087	1.0717	0.046831	UP	1.32681	74.2819
122941	2973	4964	2114	52.7143	81.4761	33.8507	56.0137	1318	719	1270	16.7183	14.5098	19.4305	16.8862	948	973	1499	18.0249	19.3134	25.6038	20.9807	684	397	621	10.3499	8.14408	12.981	10.4917	688	433	553	9.76026	8.2505	11.7495	9.92009	3.31713	2835.37	1220.53	1.216	0.0031753	UP	2.66977	3430.6	1052.67	1.7044	0.00016412	UP	0.187305	491.22
122007	1336	1333	1830	65.339	60.3477	80.8251	68.8373	154	74	126	5.38801	4.11903	5.31721	4.94142	430	524	621	22.551	28.6886	29.2568	26.8321	173	163	259	7.22037	9.22298	14.9331	10.4588	326	249	260	12.7563	13.0865	15.237	13.6933	13.9307	1324.48	128.888	3.3612	9.6132e-12	UP	2.56548	1610.09	489.184	1.7187	0.00012611	UP	0.151935	176.537
108482	2628	4214	3025	64.7613	96.1277	67.32	76.0697	773	464	723	13.6273	13.0138	15.3736	14.0049	1403	1464	1962	37.0748	40.3871	46.5755	41.3458	1481	1483	1828	31.1453	42.2813	53.1067	42.1778	2523	1670	1726	49.7446	44.2247	50.9672	48.3122	5.43164	2816.25	729.453	1.9489	1.0958e-06	UP	1.83984	3412.66	1495.96	1.1898	5.6605e-05	UP	0.554462	1435.9
55887	528	721	415	10.8488	13.7135	7.70063	10.7543	99	71	102	1.45521	1.66037	1.80841	1.64133	195	219	305	4.2965	5.03739	6.03696	5.12362	173	110	255	3.03349	2.61492	6.17693	3.94178	223	191	270	3.66601	4.21736	6.64773	4.8437	6.5522	476.669	103.009	2.2102	3.0226e-07	UP	2.09897	577.642	221.96	1.3799	1.6277e-05	UP	0.36653	155.248
106242	90	278	135	1.42949	4.08741	1.93643	2.48445	35	8	27	0.397694	0.144619	0.370041	0.304118	48	39	109	0.817545	0.693452	1.66777	1.05959	100	55	145	1.35546	1.01069	2.71513	1.69376	145	99	115	1.84267	1.68979	2.18876	1.90707	8.16934	138.418	24.0955	2.5222	0.00091176	UP	2.34473	167.142	58.8858	1.5051	0.049618	UP	0.681746	85.8015
111236	169	313	242	7.04244	12.0738	9.10711	9.40779	38	8	7	1.13282	0.379423	0.251699	0.587981	109	118	145	4.87073	5.50466	5.82067	5.39869	188	107	159	6.68562	5.15867	7.81118	6.55182	274	196	202	9.13537	8.7771	10.0867	9.33305	16.0002	205.744	17.304	3.5717	7.2908e-11	UP	1.74261	249.251	115.627	1.1081	0.002735	UP	0.696425	130.944
4663	2017	1568	2141	23.6726	17.0353	22.6926	21.1335	974	466	608	8.17786	6.22476	6.15729	6.8533	879	1238	926	11.0627	16.2657	10.4693	12.5992	1745	889	1072	17.4776	12.0714	14.8326	14.7939	1490	1903	1258	13.9915	24.0014	17.6921	18.5617	3.08369	1702.52	742.153	1.1979	0.0063864	UP	1.67737	2071.1	962.313	1.1058	0.040757	UP	0.70002	1062.96
104879	1017	1887	1508	34.6036	59.4342	46.3372	46.7917	213	59	112	5.18467	2.2848	3.28825	3.58591	478	492	837	17.4405	18.7403	27.4343	21.2051	327	228	497	9.495	8.97536	19.9361	12.8021	719	367	473	19.5735	13.4191	19.2851	17.4259	13.0488	1254.69	132.058	3.2481	1.133e-13	UP	2.20663	1520.17	553.411	1.4578	8.2658e-07	UP	0.273599	305.28
57280	136	157	142	3.11351	3.32717	2.93581	3.1255	86	43	31	1.40848	1.12041	0.612379	1.04709	79	52	71	1.93941	1.33268	1.56581	1.61263	147	74	100	2.87194	1.96002	2.69895	2.5103	148	68	95	2.71089	1.67293	2.60613	2.32998	2.98494	126.507	57.8487	1.1289	0.039996	UP	1.93813	153.567	63.2226	1.2804	0.0022202	UP	0.803169	91.9139
103064	131	389	164	0.5987	1.6457	0.676878	0.973761	23	2	7	0.0751982	0.0104032	0.0276047	0.0377353	61	58	103	0.29895	0.296741	0.453465	0.349719	138	60	164	0.538225	0.317254	0.883619	0.579699	189	116	163	0.691097	0.569711	0.89266	0.717822	25.805	187.786	10.052	4.2235	1.3154e-05	UP	2.78441	226.673	67.9728	1.7376	0.020347	UP	0.59532	102.27
4952	122	175	87	2.82791	3.75499	1.82119	2.80136	33	14	9	0.54722	0.369344	0.18001	0.365525	52	62	87	1.29253	1.60883	1.94265	1.61467	54	23	62	1.06819	0.61681	1.69426	1.12642	80	33	31	1.48366	0.822013	0.86105	1.05558	7.66395	109.47	19.798	2.4671	2.3075e-05	UP	1.73494	132.587	61.947	1.0978	0.014165	UP	0.402097	39.2295
77743	336	849	338	4.75322	11.1179	4.31812	6.72973	82	67	153	0.829859	1.07875	1.86761	1.25874	202	101	209	3.0643	1.59949	2.84816	2.50398	385	296	630	4.6479	4.8446	10.5069	6.66645	609	409	499	6.89295	6.21771	8.45882	7.18983	5.3464	420.429	115.672	1.8618	0.0037748	UP	2.68761	507.705	158.407	1.6804	0.0129	UP	0.990597	382.444
67642	1270	1869	1303	21.4095	29.166	19.837	23.4709	215	64	165	2.59289	1.22795	2.40013	2.07366	191	141	177	3.45277	2.66094	2.87439	2.99604	536	403	682	7.71109	7.86006	13.5541	9.70842	218	91	125	2.94035	1.64856	2.52507	2.37133	11.3186	1272.01	155.395	3.0331	2.3042e-12	UP	7.83398	1541.75	159.451	3.2734	5.8092e-29	UP	0.413637	474.484
69483	109	149	121	2.39203	3.02685	2.39803	2.60563	72	25	19	1.13035	0.62442	0.359783	0.704852	35	48	42	0.823643	1.17922	0.887887	0.963582	72	29	87	1.3484	0.7363	2.25083	1.44518	127	69	88	2.22989	1.62722	2.3141	2.05707	3.69671	109.198	40.0769	1.4461	0.014084	UP	2.70411	132.442	39.2823	1.7534	2.3823e-05	UP	0.554636	52.8822
107844	63	60	64	1.83977	1.62195	1.68784	1.71652	7	5	5	0.146239	0.166184	0.125991	0.146138	28	20	32	0.876823	0.65383	0.900205	0.810286	47	62	68	1.1713	2.09475	2.34107	1.86904	82	41	58	1.91591	1.28666	2.0296	1.74406	11.7459	54.9751	6.43021	3.0958	3.3392e-05	UP	2.11841	66.8019	24.8021	1.4294	0.013204	UP	1.08885	54.0435
56499	1418	2765	1780	30.2241	54.5553	34.263	39.6808	686	420	719	10.4603	10.1888	13.2237	11.2909	858	850	1105	19.6108	20.2819	22.6886	20.8604	1056	642	1218	19.2083	15.8318	30.6061	21.882	1408	1114	1073	24.0115	25.5165	27.4055	25.6445	3.5144	1683.66	681.096	1.3057	0.0010619	UP	1.9022	2038.16	873.718	1.222	2.8568e-05	UP	0.551452	841.868
70197	308	689	544	6.49029	13.4399	10.3524	10.0942	240	22	32	3.61798	0.527635	0.581849	1.57582	169	226	294	3.81884	5.33131	5.96802	5.03939	189	125	251	3.39878	3.04748	6.23549	4.22725	390	212	332	6.57533	4.80074	8.38325	6.58644	6.40568	435.057	89.8404	2.2758	0.00025847	UP	2.00306	526.794	212.637	1.3088	0.0004701	UP	0.41878	163.738
49489	11156	19481	10459	95.7378	154.757	81.0577	110.518	4391	2460	3180	26.9575	24.0274	23.5477	24.8442	6502	5480	9228	59.8347	52.6463	76.2872	62.9227	11919	5484	10619	87.2895	54.449	107.434	83.0575	12864	9847	10429	88.3264	90.8108	107.245	95.4608	4.44842	11615.8	3699.33	1.6508	2.8959e-05	UP	1.7564	14059.8	6531.09	1.1062	0.0001511	UP	0.751533	7957.5
75923	2288	5192	2276	37.8258	79.4569	33.9808	50.4212	1275	697	1165	15.0794	13.1148	16.619	14.9378	1488	1317	1825	26.3795	24.3742	29.0646	26.6061	3330	2153	4128	46.9812	41.1807	80.4555	56.2058	4746	3499	3298	62.7768	62.1634	65.3347	63.425	3.37542	2712.26	1157.24	1.2288	0.0082033	UP	1.8951	3277.63	1437.48	1.1891	0.015074	UP	1.11473	2783.88
108586	182	336	304	5.13301	8.77211	7.74289	7.216	3	0	0	0.060529	0	0	0.0201763	123	133	198	3.71995	4.19918	5.37941	4.43285	1	5	10	0.0240684	0.16315	0.332494	0.173238	7	7	4	0.157957	0.212157	0.135183	0.168432	357.647	234.519	0.827979	8.1459	1.8891e-26	UP	1.62785	284.261	139.811	1.0237	0.0066096	UP	0.0240074	4.94004
109317	2104	4638	2356	30.5409	62.3204	30.8844	41.2486	344	147	263	3.5722	2.42857	3.29411	3.09829	1024	1182	1704	15.9392	19.2072	23.8273	19.6579	1557	970	1736	19.2873	16.2901	29.7077	21.7617	1432	1082	1356	16.631	16.878	23.5861	19.0317	13.3133	2541.15	271.383	3.2271	3.9047e-10	UP	2.09832	3072.56	1204.27	1.3513	0.00066696	UP	0.527574	1233.47
112564	87	164	85	1.32782	2.31701	1.17157	1.60547	4	1	0	0.0436739	0.0173707	0	0.0203482	31	27	29	0.507356	0.461313	0.42637	0.465013	143	88	226	1.86253	1.55389	4.06642	2.49428	455	210	299	5.55611	3.44428	5.46829	4.82289	78.8998	94.5597	1.62265	5.8648	2.3646e-13	UP	3.45252	114.41	27.3374	2.0653	1.1389e-06	UP	1.55362	131.464
112514	100	235	141	2.06615	4.49463	2.63093	3.06391	38	30	41	0.561678	0.705473	0.730959	0.666036	72	72	107	1.59524	1.66535	2.12968	1.79676	143	106	229	2.52142	2.53387	5.57803	3.54444	203	133	149	3.35581	2.95306	3.689	3.33262	4.60021	133.145	41.668	1.676	0.00078143	UP	1.70524	161.039	77.4417	1.0562	0.0097777	UP	1.15684	139.153
121415	40	49	32	0.845297	0.958539	0.6107	0.804845	1	2	0	0.0151179	0.0481035	0	0.0210738	10	18	22	0.226611	0.425828	0.447859	0.366766	1	1	8	0.0180342	0.0244493	0.199307	0.0805968	1	3	2	0.0169079	0.0681285	0.0506454	0.0452273	38.1918	34.9192	1.31335	4.7327	4.0962e-06	UP	2.19444	42.3472	15.3949	1.4598	0.039553	UP	0.10014	2.85895
82619	8407	18482	12216	143.684	292.402	188.549	208.212	632	197	170	7.72726	3.83204	2.50705	4.68878	5729	6222	8492	104.997	119.044	139.812	121.285	12825	10715	25137	187.056	211.873	506.481	301.803	41261	19565	28850	564.216	359.34	590.844	504.8	44.4063	10994.8	341.373	5.0093	2.4159e-25	UP	1.71672	13305.5	6321.77	1.0736	0.0003136	UP	1.4495	14224.6
69316	93	213	104	1.98226	4.20263	2.00189	2.72892	27	1	2	0.411702	0.0242591	0.0367836	0.157581	58	50	63	1.32567	1.19305	1.29356	1.27076	98	52	121	1.78259	1.28232	3.04051	2.03514	114	107	107	1.94411	2.45087	2.73289	2.37595	17.3176	114.218	8.73243	3.7093	1.1747e-07	UP	2.14747	138.067	53.3608	1.3715	0.0014545	UP	0.745766	77.4683
60445	591	1106	566	13.0858	22.6689	11.3177	15.6908	43	46	57	0.681117	1.15922	1.08901	0.976451	128	87	116	3.03915	2.15647	2.47422	2.55661	1040	816	1433	19.6513	20.9035	37.406	25.9869	258	116	201	4.57057	2.76012	5.33296	4.22122	16.0692	636.922	57.4424	3.4709	1.9154e-15	UP	6.13733	770.62	103.623	2.8947	7.8185e-15	UP	1.65619	964.252
66819	286	658	245	3.80179	8.09678	2.94115	4.94657	4	6	0	0.0380385	0.0907759	0	0.0429381	99	67	154	1.4112	0.997032	1.97202	1.46008	648	347	1315	7.35097	5.33665	20.6078	11.0985	405	241	324	4.30741	3.44269	5.16093	4.30368	115.202	329.187	4.21604	6.2869	4.1759e-11	UP	3.38787	397.599	97.5996	2.0264	0.0031872	UP	2.24367	657.28
110665	53	157	66	2.65626	7.28381	2.98722	4.3091	0	0	0	0	0	0	0	0	0	0	0	0	0	0	0	0	0	0	0	0	0	0	0	0	0	0	0	0	0!	75.7752	0	Inf	1.7435e-09	UP	0!	91.4665	0	Inf	4.3586e-11	UP	0	0
66041	12123	10415	10187	310.076	246.594	235.306	263.992	7873	4013	5535	144.059	116.822	122.158	127.68	827	668	789	22.6827	19.127	19.4404	20.4167	1055	425	397	23.0281	12.5766	11.971	15.8586	662	646	451	13.5474	17.7562	13.8228	15.0421	2.06761	9656.6	6363.04	0.6018	0.19638	FALSE	12.9302	11736.1	715.902	4.035	2.7334e-17	UP	0.0600722	529.696
60419	138	80	103	2.05133	1.1008	1.38268	1.5116	101	27	31	1.07404	0.45679	0.397617	0.642814	260	253	347	4.14439	4.21006	4.96883	4.44109	467	349	312	5.92407	6.00204	5.46756	5.79789	729	299	284	8.67007	4.77623	5.05865	6.16832	2.35154	96.6302	53.6898	0.84783	0.34754	FALSE	0.340368	117.644	266.542	-1.1799	0.00050222	DOWN	3.83559	333.765
121870	10198	10614	14393	152.815	147.229	194.774	164.94	8552	4799	4767	91.677	81.8463	61.6373	78.3869	3884	4095	5181	62.4111	68.6937	74.7883	68.631	9925	6120	5493	126.92	106.101	97.0385	110.02	7837	8529	5027	93.9594	137.343	90.2653	107.189	2.10417	10345.6	6665.53	0.63422	0.15634	FALSE	2.40328	12574.7	4087.12	1.6214	0.00019539	UP	0.667031	6281.85
71817	2593	2134	3688	41.1266	31.3313	52.825	41.761	8736	10504	12660	99.1229	189.615	173.261	153.999	1097	1224	961	18.6577	21.7327	14.6829	18.3578	1754	2889	1038	23.7409	53.0133	19.4089	32.0544	1424	1250	664	18.0705	21.3053	12.6197	17.3318	0.271176	2502.25	12682.4	-2.3415	0.00047609	DOWN	2.27484	3044.88	1039.88	1.55	0.02158	UP	0.767567	1816.86
52165	2064	907	1651	38.147	15.5175	27.5567	27.0738	19568	10660	14766	258.725	224.236	235.484	239.482	4437	3697	4409	87.937	76.4914	78.4983	80.9756	7360	7661	1550	116.085	163.815	33.7727	104.558	3455	1896	1130	51.0903	37.6572	25.0259	37.9245	0.113051	1408.7	16555.2	-3.5548	5.8498e-19	DOWN	0.334345	1717.1	3926.98	-1.1934	0.00034952	DOWN	3.86196	5141.98
64959	16003	11244	15922	258.61	168.201	232.365	219.725	38485	19617	24569	444.915	360.806	342.593	382.771	2904	3165	5314	50.3236	57.2571	82.7245	63.4351	7264	4465	3148	100.177	83.48	59.9738	81.2102	4073	5367	2912	52.662	93.2038	56.3892	67.4183	0.574038	12893.6	30156.6	-1.2258	0.0014052	DOWN	3.46378	15690.5	3483.82	2.1712	0.00033839	UP	0.369599	4348.57
111405	109	119	97	3.7958	3.83608	3.05054	3.56081	38	89	161	0.946677	3.52748	4.83782	3.10399	9	8	19	0.336086	0.311874	0.637381	0.428447	14	3	3	0.416056	0.120869	0.123163	0.22003	11	3	10	0.306485	0.112268	0.417289	0.278681	1.14717	94.6177	117.987	-0.31845	0.87883	FALSE	8.31097	114.852	10.8798	3.4001	7.3568e-13	UP	0.061792	5.39082
109071	257	306	424	19.8572	21.8862	29.5856	23.7763	190	107	210	10.5022	9.40949	14.0008	11.3041	79	31	50	6.54551	2.68138	3.72155	4.31615	100	102	44	6.59375	9.11806	4.00794	6.57325	76	79	54	4.69827	6.5595	4.99965	5.41914	2.10333	288.716	187.942	0.61937	0.20476	FALSE	5.50869	350.82	50.4278	2.7984	1.305e-06	UP	0.276462	75.4766
123572	4513	2452	3221	53.3326	26.8233	34.3753	38.1771	19891	7863	11132	168.161	105.758	113.513	129.144	8262	6762	10737	104.699	89.4571	122.23	105.462	6503	4130	2988	65.5826	56.467	41.6285	54.5594	4346	2090	1617	41.0919	26.5419	22.898	30.1773	0.295616	3075.39	13809.1	-2.1668	8.0269e-09	DOWN	0.361998	3745.03	7961.25	-1.088	0.00083454	DOWN	1.42911	3990.96
123962	12514	22834	21675	497.263	839.916	777.817	704.999	23156	16730	12490	658.256	756.629	428.252	614.379	54570	49860	76398	2325.28	2217.96	2924.43	2489.22	109860	84212	58722	3725.43	3871.52	2750.89	3449.28	102956	56461	50902	3273.26	2411	2423.73	2702.66	1.1475	16295.2	19826.7	-0.283	0.64547	FALSE	0.283221	19755.2	55827.6	-1.4987	9.5552e-08	DOWN	4.8926	75221.2
65695	10569	9350	9615	321.292	263.113	263.964	282.79	1496	1319	1781	32.5342	45.6361	46.7173	41.6292	32278	29807	33726	1052.21	1014.37	987.644	1018.08	27394	30258	17259	710.672	1064.2	618.537	797.804	29380	16053	11433	714.591	524.422	416.473	551.829	6.79307	8707.67	1775.54	2.294	5.738e-09	UP	0.277769	10582.7	29997.9	-1.5031	4.4987e-08	DOWN	2.82119	23011.7
121416	103693	55913	77153	2369.02	1182.49	1591.84	1714.45	736687	321443	283589	12040.5	8358.34	5590.56	8663.12	219425	213602	243395	5375.71	5463.06	5356.72	5398.5	127918	95007	47884	2494.01	2511.26	1289.71	2098.33	74007	54755	36336	1352.79	1344.31	994.755	1230.62	0.197902	71516.5	478086	-2.7409	6.8392e-08	DOWN	0.317579	87095.8	211472	-1.2798	1.9902e-06	DOWN	1.22391	80702
111137	3336	6171	3563	202.826	347.309	195.633	248.589	3274	1658	2420	142.402	114.73	126.958	128.03	934	913	1189	60.894	62.1412	69.6382	64.2245	1061	864	1072	55.0502	60.7754	76.8377	64.2211	1271	726	891	61.8274	47.4342	64.9135	58.0584	1.94165	3689.85	2685.53	0.45836	0.28877	FALSE	3.87063	4466.12	943.188	2.2434	3.0398e-16	UP	0.258342	886.796
71554	20	35	23	0.307992	0.498933	0.319865	0.375597	12	3	14	0.1322	0.0525809	0.186031	0.123604	2	15	4	0.0330271	0.258591	0.0593388	0.116986	2	4	0	0.0262837	0.0712668	0	0.0325168	1	4	0	0.0123211	0.0661955	0	0.0261722	3.03871	22.1365	10.2016	1.1176	0.2741	FALSE	3.21062	26.8092	6.80295	1.9785	0.016867	UP	0.0865738	2.00969
54819	2070	377	1924	66.7573	11.2547	56.0354	44.6825	293	353	506	6.75986	12.9569	14.0808	11.2658	9599	6648	5279	331.96	240.011	164.002	245.324	2194	3106	349	60.3827	115.89	13.269	63.1807	559	345	298	14.4238	11.9566	11.5161	12.6322	3.96619	1365.34	456.732	1.5798	0.17437	FALSE	0.182136	1668.2	6878.7	-2.0438	0.0049044	DOWN	1.41399	1814.19
105931	207	137	101	2.24367	1.37459	0.988642	1.53563	339	320	415	2.62863	3.94762	3.88136	3.48587	1015	664	510	11.7974	8.05692	5.3251	8.39314	36	28	10	0.332996	0.351127	0.127783	0.270635	19	6	14	0.164771	0.0698873	0.181835	0.138831	0.440531	132.777	417.643	-1.6533	0.00087922	DOWN	0.182963	161.459	701.094	-2.1184	0.010057	DOWN	0.176237	22.2214
66776	1130	1240	1235	45.8019	46.5255	45.2065	45.8447	5192	2537	3821	150.55	117.037	133.638	133.742	3026	3853	5534	131.524	174.83	216.079	174.145	3926	3081	2138	135.801	144.482	102.164	127.482	5278	2878	1757	171.165	125.359	85.337	127.287	0.342785	1052.28	4204.54	-1.9984	3.761e-07	DOWN	0.263256	1277.87	3815.92	-1.5783	3.1706e-08	DOWN	2.78074	2726.4
109806	4319	3279	5467	68.5998	48.2109	78.4183	65.0763	4450	3044	4183	50.564	55.0277	57.329	54.3069	1104	1238	1385	18.8035	22.0126	21.1913	20.6692	1549	972	864	20.9961	17.8617	16.1784	18.3454	1380	1090	849	17.5371	18.6048	16.1587	17.4335	1.19831	3895.26	4400.64	-0.17599	0.72203	FALSE	3.14847	4740.61	1162.69	2.0276	0.0015369	UP	0.281906	988.696
120057	21280	11338	14466	434.433	214.265	266.703	305.134	21584	10560	12297	315.228	245.365	216.619	259.071	47076	40724	43345	1030.58	930.708	852.431	937.907	25151	21935	12055	438.181	518.091	290.136	415.469	19272	10000	9124	314.787	219.386	223.201	252.458	1.1778	14227.2	16119.1	-0.18012	0.61778	FALSE	0.325335	17325.6	41231.3	-1.2508	0.00014677	DOWN	1.3616	17843.8
109255	203	343	258	13.5653	21.2174	15.5698	16.7841	147	87	143	7.02736	6.61683	8.24549	7.29656	54	42	42	3.86953	3.14192	2.70366	3.23837	143	96	158	8.15486	7.42202	12.4473	9.34138	242	92	141	12.9386	6.60663	11.2905	10.2786	2.30028	229.191	140.175	0.70932	0.12921	FALSE	5.1829	277.716	43.6028	2.6711	1.3377e-14	UP	0.55656	115.514
66766	70	148	64	1.82825	3.5782	1.50955	2.30533	69	63	122	1.28922	1.87273	2.74944	1.97047	13	14	9	0.364093	0.409334	0.226438	0.333289	11	2	10	0.245176	0.0604346	0.307908	0.204506	18	9	4	0.37614	0.252603	0.125187	0.25131	1.16994	78.6355	98.199	-0.32053	0.78008	FALSE	6.91692	95.0504	11.5012	3.0469	1.1719e-07	UP	0.0887101	6.23466
108914	4365	4456	4151	38.1358	36.0378	32.7514	35.6417	6103	2814	3454	38.1447	27.9814	26.0386	30.7216	2270	2021	1939	21.267	19.7664	16.3191	19.1175	2346	1288	798	17.4914	13.0191	8.2193	12.9099	1624	1643	1149	11.352	15.4257	12.029	12.9356	1.16015	3795.19	4459.83	-0.23282	0.55221	FALSE	1.86435	4609.23	1966.18	1.2291	3.4756e-05	UP	0.362215	1284.71
122644	9121	6929	8753	154.817	108.87	134.172	132.62	4929	3285	4632	59.8515	63.4611	67.8407	63.7178	1604	1660	2012	29.1951	31.5424	32.8982	31.2119	1966	1160	1099	28.4778	22.7798	21.9916	24.4164	1440	1411	1192	19.5558	25.7372	24.2444	23.1791	2.08136	7376.94	4828.9	0.61133	0.16021	FALSE	4.249	8973.32	1642.57	2.4497	2.4818e-06	UP	0.184108	1227.49
60638	52	100	67	1.53669	2.73556	1.78808	2.02011	42	23	39	0.887919	0.773584	0.994476	0.885327	9	9	19	0.285204	0.29774	0.540885	0.37461	4	0	6	0.100876	0	0.209034	0.103304	11	0	4	0.260085	0	0.141646	0.13391	2.28177	61.929	38.3793	0.69029	0.26935	FALSE	5.39257	74.9812	11.216	2.741	1.625e-07	UP	0.0511376	2.6506
73631	1567	928	1127	20.2142	11.0816	13.1293	14.8084	49086	28467	42730	452.989	417.953	475.629	448.857	250	197	169	3.45828	2.8449	2.10012	2.8011	9360	4294	3942	103.041	64.0867	59.9499	75.6927	7178	6790	4054	74.0852	94.1276	62.6661	76.9596	0.0329913	1089.03	44591.6	-5.3557	3.0929e-35	DOWN	5.28663	1325.66	195.777	2.7594	0.00084493	UP	5.11148	5015.95
76374	4752	5319	5255	72.0815	74.6865	71.9862	72.9181	4310	2555	2480	46.7699	44.1099	32.4598	41.1132	1091	1241	922	17.7461	21.0732	13.4725	17.4306	286	101	108	3.70221	1.7725	1.93132	2.46868	176	186	152	2.13599	3.03193	2.76281	2.64358	1.77359	4469.2	3459.57	0.36942	0.42977	FALSE	4.18333	5426.85	1032.95	2.3933	5.551e-18	UP	0.0338555	138.291
43671	6881	4850	7543	85.5414	55.8124	84.6833	75.3457	9151	6424	7127	81.3832	90.8923	76.4501	82.9086	1213	1492	942	16.1702	20.7637	11.2809	16.0716	4580	2751	1967	48.5889	39.5669	28.8278	38.9946	3287	3162	2213	32.6937	42.2421	32.966	35.9672	0.90878	5759.89	8572.8	-0.57373	0.18249	FALSE	4.68812	7010.41	1163.5	2.591	5.1113e-05	UP	0.517542	2712.38
121777	40334	45545	36946	343.749	359.315	284.359	329.141	22933	14139	18636	139.821	137.147	137.047	138.005	22543	18108	28254	206.022	172.764	231.964	203.583	34003	21386	18160	247.306	210.871	182.461	213.546	27110	23028	15602	184.859	210.904	159.335	185.033	2.38499	35698.7	20762.8	0.78187	0.058356	FALSE	1.61674	43327	21322.8	1.0229	0.0010248	UP	0.648798	21496.9
106482	160	134	140	11.4115	8.84692	9.01737	9.7586	1374	1064	1645	70.1054	86.3698	101.236	85.9038	634	490	475	48.489	39.1229	32.6351	40.0824	250	322	183	15.2163	26.5703	15.3871	19.0579	276	182	171	15.7497	13.9493	14.6144	14.7711	0.113599	128.3	1557.79	-3.6019	2.4802e-15	DOWN	0.243464	155.962	505.938	-1.6978	1.2329e-05	DOWN	1.95294	234.583
123288	11299	18556	13647	133.597	203.098	145.722	160.806	6821	4151	8492	57.6963	55.8609	86.6393	66.7322	4138	3735	3922	52.4662	49.438	44.6719	48.8587	4622	3571	5119	46.6375	48.8501	71.3553	55.6143	5808	4402	3641	54.9444	55.9328	51.5869	54.1547	2.40972	12409.8	7270.81	0.77129	0.053446	FALSE	3.29124	15037.7	3707.05	2.0202	1.0558e-13	UP	0.345847	3915.18
122569	6814	4245	5861	134.066	77.3138	104.14	105.173	6316	4643	5202	88.8994	103.971	88.3146	93.7282	17724	16307	14275	373.945	359.171	270.558	334.558	23637	25141	8307	396.876	572.288	192.683	387.282	15321	10959	6953	241.18	231.71	163.926	212.272	1.12211	5078.8	6133.22	-0.27216	0.56552	FALSE	0.314364	6182.48	15293	-1.3066	0.00035653	DOWN	3.68234	17648.2
106556	29301	11746	23287	402.481	149.354	288.872	280.235	358968	207656	263205	3527.44	3246.42	3119.63	3297.83	5612	5650	4075	82.6631	86.8807	53.9212	74.4883	16495	4884	6147	193.358	77.6168	99.5426	123.506	12567	10663	8677	138.113	157.398	142.821	146.111	0.0849757	19678.4	307053	-3.9638	1.1996e-22	DOWN	3.76214	23994.1	4884.42	2.2964	0.049039	UP	0.440722	7594.84
5359	1245	1117	1145	59.1972	49.1642	49.1661	52.5092	30663	25604	28560	1043.01	1385.6	1171.76	1200.12	5067	3815	4130	258.353	203.067	189.169	216.863	1792	2203	970	72.7138	121.189	54.3734	82.7588	1808	1034	1002	68.7811	52.8337	57.09	59.5683	0.0437533	1033.29	32623.6	-4.9806	1.7366e-28	DOWN	0.242131	1255.73	4100.63	-1.7073	1.9873e-07	DOWN	1.57608	1546.03
59082	2320	2234	1658	48.3386	43.0878	31.1975	40.8746	13379	8916	13655	199.421	211.433	245.496	218.784	5179	4494	6092	115.713	104.822	122.274	114.27	8677	9308	6439	154.285	224.378	158.164	178.942	11754	5757	5051	195.944	128.902	126.108	150.318	0.186827	1817.63	13519.2	-2.8949	6.8458e-13	DOWN	0.357703	2206.97	4901.99	-1.1513	6.5887e-05	DOWN	4.37783	7455.39
76763	4036	2889	5257	77.1571	51.1254	90.7594	73.0139	18998	6931	7052	259.821	150.806	116.328	175.652	1667	1799	1194	34.1737	38.5006	21.9886	31.5543	2536	1043	1092	41.3734	23.0689	24.6111	29.6844	2003	1876	1288	30.6369	38.5404	29.5054	32.8942	0.415675	3642.7	11524.9	-1.6617	0.00083295	DOWN	2.31391	4434.61	1486.98	1.5764	0.031571	UP	0.406559	1319.88
62100	48754	45269	52550	1713.89	1473.12	1668.31	1618.44	1719	1940	1313	43.2306	77.6199	39.8277	53.5594	158869	176105	184499	5988.86	6930.39	6247.94	6389.06	185058	161749	106849	5551.74	6578.59	4428.2	5519.51	169600	123649	105350	4770.23	4671.14	4437.81	4626.39	30.2177	43181.9	1980.89	4.4462	2.3812e-26	UP	0.253314	52485.3	162584	-1.6312	2.1731e-09	DOWN	3.41039	136497
103286	33	16	17	0.852881	0.382788	0.396782	0.544151	132	137	135	2.44056	4.02988	3.01061	3.16035	112	61	74	3.10401	1.76489	1.84236	2.23709	65	80	46	1.43362	2.39211	1.40157	1.74244	110	25	18	2.27461	0.694341	0.557452	1.17547	0.17218	20.025	158.921	-2.9884	1.1661e-06	DOWN	0.243241	24.3888	78.076	-1.6787	0.021519	DOWN	3.20212	59.1345
63001	10615	11224	12761	301.673	295.276	327.514	308.154	6292	3495	4968	127.922	113.047	121.827	120.932	3061	3020	3903	93.2847	96.0804	106.852	98.7391	4189	3102	3270	101.595	101.994	109.559	104.383	3921	2910	3040	89.1563	88.8725	103.526	93.8516	2.54815	10135.2	5442.01	0.89716	0.034021	FALSE	3.12089	12313.2	3102.18	1.9889	9.146e-12	UP	0.338735	3114.68
122778	12755	11986	16186	248.974	216.577	285.326	250.292	43464	13809	12955	606.938	306.784	218.201	377.307	4964	5082	3946	103.905	111.05	74.1991	96.3847	11042	8494	8118	183.936	191.824	186.812	187.524	15425	9437	8906	240.9	197.954	208.313	215.722	0.663363	12074.1	24093.7	-0.99674	0.074822	FALSE	2.5968	14679.7	4442.06	1.7245	7.9658e-05	UP	0.749221	8190.81
76381	14138	7237	12928	275.004	130.309	227.097	210.804	13178	7406	10014	183.376	163.958	168.076	171.803	27968	26537	26044	583.37	577.851	488.009	549.743	14778	10132	6691	245.31	228.015	153.436	208.92	10545	8206	6402	164.111	171.531	149.22	161.621	1.227	10390.6	11293.4	-0.12021	0.73189	FALSE	0.383458	12660	25363.3	-1.0025	0.0051679	DOWN	0.991066	9325.87
105894	147	196	140	9.08641	11.2149	7.81505	9.37212	916	810	558	40.5053	56.9846	29.7616	42.4172	58	91	71	3.84445	6.29693	4.22768	4.78969	182	97	121	9.6005	6.93688	8.81746	8.45161	208	154	151	10.2867	10.2295	11.1844	10.5669	0.220951	139.009	885.522	-2.6713	6.6786e-05	DOWN	1.95673	168.559	69.331	1.2817	0.0012213	UP	0.901782	115.061
70491	74	32	36	1.72067	0.688779	0.755957	1.05514	1004	998	818	16.7009	26.4115	16.4122	19.8415	243	150	134	6.05903	3.90453	3.00151	4.32169	96	113	47	1.90495	3.03992	1.28839	2.07775	62	29	14	1.15344	0.72464	0.390081	0.756055	0.0531781	43.3183	1106.37	-4.6747	1.497e-10	DOWN	0.244149	52.781	168.082	-1.6711	0.038697	DOWN	1.96918	79.5266
72581	545	1057	467	21.389	38.4002	16.5516	25.447	971	559	1270	27.2619	24.9691	43.0076	31.7462	441	292	321	18.5594	12.8289	12.1358	14.508	432	353	458	14.4686	16.0283	21.1906	17.2291	424	347	336	13.3137	14.6347	15.8014	14.5832	0.801575	579.608	1041.77	-0.84588	0.11918	FALSE	1.75399	700.892	332.934	1.074	0.019538	UP	0.677061	367.543
81271	11935	41894	14336	137.893	448.061	149.582	245.179	3998	3810	7477	33.045	50.1007	74.5411	52.5622	5288	4347	6779	65.5155	56.2242	75.4494	65.7297	7240	7411	12352	71.385	99.0639	168.245	112.898	16465	7346	10724	152.203	91.2076	148.47	130.627	4.66454	18488.7	5928.13	1.641	0.052362	FALSE	3.73011	22288.5	5076.5	2.1344	0.044255	UP	0.460472	8035
82633	16732	19216	19619	207.309	220.393	219.521	215.741	79379	18501	14998	703.588	260.894	160.344	374.942	7951	7946	6335	105.639	110.213	75.6113	97.1544	20381	10688	12856	215.498	153.209	187.785	185.497	22556	15715	16333	223.6	209.24	242.492	225.111	0.5754	16194.2	37218	-1.2005	0.17262	FALSE	2.2206	19664.2	7053.73	1.4791	1.4407e-07	UP	0.859814	12624.7
3327	9908	13421	9402	178.814	224.215	153.237	185.422	49861	43780	69816	643.75	899.265	1087.22	876.744	4696	4231	3876	90.8812	85.481	67.3856	81.2493	7319	4127	4799	112.723	86.172	102.105	100.334	7296	5893	4708	105.351	114.29	101.815	107.152	0.211489	9410	63067.1	-2.7446	7.5032e-07	DOWN	2.28213	11409.1	4047.4	1.4951	7.3978e-08	UP	0.54111	4694.51
49753	3778	6017	4857	58.4629	86.1912	67.8759	70.8434	3703	3577	4386	40.9934	62.9992	58.5645	54.1857	1649	1667	1599	27.3634	28.878	23.8362	26.6925	2043	2060	1992	26.9795	36.8811	36.3405	33.4004	2279	1564	1354	28.2164	26.0084	25.1072	26.444	1.30742	4193.45	4548.26	-0.11718	0.99054	FALSE	2.65405	5083.36	1547.17	1.7162	5.5314e-10	UP	0.471468	1838.24
119568	30513	35973	28177	602.474	657.498	502.432	587.468	20400	10604	10939	288.155	238.298	186.371	237.608	9450	8852	10930	200.086	195.662	207.894	201.214	16757	9279	11095	282.356	211.969	258.264	250.863	13229	9708	9740	208.987	205.988	230.448	215.141	2.47243	27443.4	15297.8	0.84314	0.048483	FALSE	2.91962	33299.8	9112.99	1.8695	1.6035e-11	UP	0.427024	10713.6
109253	13	20	26	0.853338	1.21527	1.54128	1.20329	17	0	18	0.798304	0	1.01952	0.605943	0	2	8	0	0.146967	0.505868	0.217612	1	7	3	0.0560177	0.53161	0.232157	0.273262	20	1	4	1.05038	0.0705402	0.314629	0.478517	1.98582	17.0866	11.5494	0.56505	0.7506	FALSE	5.52955	20.7451	2.85675	2.8603	0.0081347	UP	0.227095	3.74587
124115	54806	8341	64319	490.574	69.1129	519.93	359.872	495	802	420	3.16974	8.17049	3.24394	4.86139	169451	140787	108715	1626.49	1410.75	937.422	1324.89	210671	224970	49222	1609.27	2329.8	519.42	1486.16	85846	88511	38603	614.803	851.397	414.055	626.752	74.0266	39824.9	712.605	5.8044	0.00095493	UP	0.271624	48673.7	133547	-1.4561	0.026651	DOWN	4.1297	150702
111495	132	259	124	8.51398	15.464	7.22286	10.4003	52	69	128	2.3994	5.0653	7.12386	4.86285	52	31	79	3.59661	2.23837	4.90857	3.58118	63	73	92	3.46774	5.44752	6.99567	5.30364	99	47	80	5.10896	3.25773	6.18314	4.84994	2.13872	144.424	98.9051	0.54619	0.22119	FALSE	2.90415	174.675	49.3392	1.8239	2.1245e-05	UP	0.509952	68.8326
81576	5231	6486	7483	36.918	42.3736	47.6934	42.3283	19569	8530	14298	98.8016	68.5172	87.0715	84.7968	1939	2256	1445	14.6745	17.824	9.82405	14.1075	3358	1271	1462	20.2247	10.3781	12.1642	14.2557	2657	2411	1594	15.0032	18.2856	13.4804	15.5897	0.499174	5589.73	15272.4	-1.4501	0.00018347	DOWN	3.00041	6788.03	1799.91	1.9151	1.7116e-08	UP	0.336788	1710.29
74515	2284	2291	1936	36.7495	34.1228	28.1313	33.0012	1811	1272	1209	20.8457	23.2938	16.7853	20.3082	1032	1011	1096	17.806	18.2104	16.9877	17.668	1279	703	989	17.562	13.0866	18.7601	16.4696	1358	1030	967	17.4821	17.8095	18.6441	17.9786	1.62502	1904.13	1620.18	0.23298	0.59798	FALSE	1.86785	2312.23	983.439	1.2334	5.0059e-05	UP	0.49906	855.448
6108	4241	8010	4126	89.6226	156.692	78.7422	108.352	3111	2202	3877	47.0317	52.9619	70.6955	56.8964	1412	1164	1563	31.9974	27.5369	31.8183	30.4509	2539	2522	3083	45.7888	61.6612	76.8079	61.4193	3386	2116	2119	57.25	48.0533	53.6588	52.9874	1.90438	4607.93	3477.78	0.40595	0.27949	FALSE	3.55826	5575.09	1289.15	2.1126	2.7897e-10	UP	0.566849	2439.69
105444	4957	4933	6050	137.196	126.385	151.219	138.267	27981	16366	17922	554.021	515.539	428.011	499.19	2321	2530	1670	68.8855	78.3888	44.5253	63.9332	1945	669	707	45.9397	21.4222	23.0688	30.1436	1592	1238	934	35.2536	36.8214	30.9763	34.3504	0.276982	4685.83	23039.1	-2.2977	5.224e-09	DOWN	2.16267	5694.86	2080.9	1.4525	9.6471e-05	UP	0.218011	926
80863	88473	22926	62148	1144.62	274.563	726.115	715.098	18418	25272	22762	170.464	372.123	254.101	265.563	265327	178190	153969	3680.97	2580.74	1918.9	2726.87	86466	92656	27473	954.645	1386.88	419.024	920.184	38519	28750	20362	398.716	399.711	315.668	371.365	2.69277	53891.3	26863	1.0044	0.31124	FALSE	0.262241	65790.5	190461	-1.5335	0.036961	DOWN	1.28679	64006.1
81972	12948	14415	13898	166.066	171.142	160.975	166.061	8580	7117	11837	78.724	103.89	130.999	104.537	4893	4709	5148	67.2953	67.6112	63.6042	66.1702	7190	6156	6971	78.6963	91.347	105.404	91.8157	8387	6761	5723	86.0645	93.1853	87.9554	89.0684	1.58853	12030.5	10569	0.18685	0.61782	FALSE	2.50961	14607.8	4621.14	1.6604	3.6619e-09	UP	0.552903	6042.05
122301	7748	13883	9916	132.116	219.137	152.698	167.984	23746	13298	20332	289.667	258.078	299.154	282.299	4213	4018	4378	77.0353	76.6989	71.9137	75.216	6778	4423	6467	98.6316	87.2572	130.003	105.297	9476	6336	6613	129.28	116.102	135.122	126.835	0.595054	8960.47	21197.1	-1.2422	0.0026947	DOWN	2.23335	10853.8	3951.73	1.4576	1.4136e-07	UP	0.626831	5141.3
119806	10609	12019	9701	222.294	233.123	183.569	212.995	8947	9214	12613	134.113	219.735	228.044	193.964	4339	3634	4075	97.4931	85.2413	82.2526	88.329	3529	4296	3838	63.1033	104.144	94.8072	87.3515	4949	2960	3281	82.9678	66.6505	82.3796	77.3327	1.09812	9394.18	12053.6	-0.35963	0.57433	FALSE	2.41139	11401.3	3781.91	1.592	1.574e-08	UP	0.41011	3566.98
58114	2295	2680	2349	54.7367	59.1691	50.595	54.8336	1695	1050	972	28.9206	28.5025	20.0036	25.8089	600	742	602	15.3454	19.8113	13.8313	16.3293	1166	599	761	23.7324	16.5288	21.3975	20.5529	1367	1062	871	26.0858	27.2194	24.8929	26.066	2.1246	2127.84	1382.73	0.62188	0.14787	FALSE	3.35799	2582.69	614.005	2.0726	1.8761e-13	UP	0.374823	724.645
78448	640	1038	560	11.7505	17.6415	9.28521	12.8924	669	857	1420	8.78704	17.9082	22.4963	16.3972	228	208	207	4.48891	4.27514	3.66112	4.14173	257	232	219	4.02676	4.92811	4.74026	4.56504	278	191	173	4.08375	3.76849	3.80611	3.88612	0.786258	634.899	1170.13	-0.88207	0.27886	FALSE	3.11281	768.724	202.512	1.9245	6.8299e-11	UP	0.354088	212.091
120953	3747	4152	3977	44.2334	45.372	42.3985	44.0013	42359	33118	23798	357.729	444.967	242.412	348.369	2161	1790	1635	27.356	23.6555	18.5932	23.2015	869	336	382	8.75454	4.58905	5.31634	6.21998	523	628	517	4.93977	7.96681	7.31337	6.73998	0.126307	3463.07	37934.8	-3.4534	1.8067e-08	DOWN	1.89648	4204.97	1769.15	1.249	2.0856e-05	UP	0.141359	446.315
105848	237	353	233	7.67661	10.5842	6.81562	8.35883	219	95	81	5.07466	3.50221	2.26388	3.61358	75	73	124	2.60503	2.64701	3.86911	3.04039	134	78	116	3.70402	2.92303	4.42958	3.68554	180	109	116	4.6648	3.79408	4.50235	4.32041	2.31317	235.305	140.576	0.74319	0.15152	FALSE	2.74926	285.148	83.4202	1.7732	3.2084e-07	UP	0.440916	94.7384
62380	5857	2560	3537	76.4862	30.9466	41.7131	49.7153	65484	27949	22164	611.765	415.405	249.749	425.64	46917	29507	33756	657.006	431.365	424.647	504.339	44406	25075	13359	494.877	378.849	205.667	359.798	25884	12075	10012	270.445	169.455	156.671	198.857	0.116801	3644.57	41013.6	-3.4923	7.315e-08	DOWN	0.098575	4441.35	34788.5	-2.9695	8.0107e-08	DOWN	7.23717	24094.5
120821	35877	37684	44269	626.157	608.82	697.744	644.24	84682	39366	40531	1057.3	781.962	610.382	816.55	12084	11419	11797	226.157	223.104	198.339	215.867	21401	9847	12291	318.749	198.833	252.894	256.825	18974	16188	12592	264.951	303.612	263.344	277.302	0.788979	34541.1	59231.2	-0.77804	0.044599	FALSE	2.98444	41968.1	11091.5	1.9198	1.077e-09	UP	0.398648	12395.3
82049	1744	2749	2148	34.8682	50.877	38.7834	41.5095	14580	8260	8297	208.536	187.958	143.137	179.877	913	876	684	19.5742	19.6064	13.1737	17.4514	1453	1067	1099	24.7911	24.6811	25.9038	25.1253	2038	1105	1386	32.6006	23.7412	33.2052	29.849	0.230766	1900.2	11469.2	-2.5935	9.6053e-11	DOWN	2.37857	2303.32	785.86	1.5514	3.3095e-08	UP	0.605291	1067.11
122914	20295	15188	23375	227.17	157.372	236.288	206.943	15623	5916	4525	125.103	75.3679	43.7046	81.3918	8365	8876	10024	100.406	111.222	108.086	106.571	11566	7594	6193	110.482	98.3443	81.7232	96.8499	8407	9537	6852	75.2907	114.718	91.905	93.9712	2.54255	17545.8	9104.24	0.94651	0.12253	FALSE	1.94183	21351.2	8511.76	1.3268	0.020907	UP	0.468002	7438.21
109234	3468	4407	3219	63.8308	75.086	53.5058	64.1409	5073	2164	3305	66.7971	45.3321	52.4892	54.8728	1529	1412	1377	30.178	29.0936	24.4149	27.8955	3943	2688	2602	61.9335	57.2398	56.4601	58.5445	3893	2641	2887	57.3291	52.237	63.6735	57.7465	1.1689	3201.35	3781.65	-0.24034	0.55702	FALSE	2.29933	3882.78	1360.78	1.5127	9.1611e-08	UP	0.912748	2710.58
22381	13484	7451	11360	141.401	72.3288	107.582	107.104	21892	9010	12970	164.233	107.536	117.36	129.709	30435	28817	38586	342.245	338.293	389.79	356.776	46331	37938	11051	414.621	460.282	136.621	337.175	25554	16122	9598	214.403	181.681	120.607	172.23	0.82572	9747.64	15656.6	-0.68364	0.05823	FALSE	0.300199	11871.7	30377.2	-1.3555	3.7742e-07	DOWN	3.14811	28814.5
111875	559	821	832	11.298	15.3602	15.186	13.9481	1757	457	526	25.4041	10.5124	9.17325	15.0299	130	219	179	2.81751	4.95503	3.48508	3.75254	1405	580	727	24.2334	13.5624	17.3224	18.3727	1647	1012	861	26.6332	21.9801	20.8523	23.1552	0.92802	638.187	922.348	-0.53133	0.31019	FALSE	3.71697	774.336	165.875	2.2229	1.2963e-13	UP	1.31722	766.146
106491	143	224	111	4.31179	6.25221	3.02255	4.52885	476	795	797	10.2676	27.2826	20.7361	19.4288	51	54	83	1.64901	1.82275	2.41084	1.96087	80	76	89	2.05854	2.65126	3.16369	2.6245	92	61	79	2.21946	1.97656	2.85436	2.35013	0.2331	135.637	847.358	-2.6432	0.0065361	DOWN	2.30962	164.217	57.8314	1.5057	0.00012894	UP	0.579506	73.2783
121294	11844	18009	12872	169.928	239.177	166.779	191.961	14235	8945	20436	146.105	146.064	252.993	181.721	4371	3919	4693	67.2478	62.9438	64.8613	65.0176	10366	7411	9090	126.918	123.016	153.749	134.561	11971	8576	8077	137.415	132.224	138.86	136.166	1.05635	12222.4	16353.9	-0.42011	0.43679	FALSE	2.95245	14813.4	4057.15	1.8684	9.4768e-12	UP	0.70098	7885.43
78439	10414	10219	10563	131.669	119.602	120.609	123.96	7150	3767	4644	64.6714	54.2073	50.6645	56.5144	5062	4808	5548	68.6307	68.0521	67.5726	68.0851	6294	3006	4118	67.9108	43.9715	61.3811	57.7545	6131	5500	4494	62.0205	74.7285	68.0861	68.2784	2.19342	9155.46	5696.45	0.68457	0.12517	FALSE	1.82066	11123.2	4820.02	1.2065	6.0127e-05	UP	0.465912	3827.89
121883	415	285	290	14.3844	9.14433	9.07757	10.8688	644	315	289	15.9687	12.4265	8.64346	12.3462	1065	1061	1159	39.5843	41.169	38.6986	39.8173	915	836	313	27.0652	33.5248	12.79	24.46	692	405	278	19.1906	15.0854	11.5464	15.2741	0.880329	295.347	451.225	-0.61143	0.1354	FALSE	0.272966	359.254	1028.46	-1.5174	1.5993e-07	DOWN	2.25049	628.549
28731	1051	1798	1242	20.8443	33.0095	22.2451	25.3663	472	143	204	6.69682	3.22788	3.4911	4.47193	267	313	308	5.67842	6.9493	5.88443	6.17072	233	71	204	3.94356	1.62915	4.76978	3.44749	220	186	206	3.49097	3.96421	4.89567	4.11695	5.67234	1163.43	282.158	2.0438	2.4006e-06	UP	4.11076	1409.33	278.404	2.3398	2.322e-16	UP	0.135908	140.777
22164	13261	14053	16751	174.197	170.883	198.716	181.265	7463	5048	5073	70.1325	75.4711	57.5011	67.7016	5823	7199	6947	82.0242	105.864	87.9084	91.9322	6966	4516	5815	78.0899	68.6334	90.0528	78.9254	9015	7163	6059	94.7478	101.115	95.3731	97.0788	2.67742	12915.5	6610.7	0.96623	0.017461	FALSE	1.97173	15692.7	6259.8	1.3259	2.5158e-05	UP	0.435414	5040.37
102499	68	85	24	0.73526	0.850777	0.234354	0.606797	3620	3041	4831	28.0016	37.4236	45.073	36.8327	18	15	11	0.208706	0.181566	0.114576	0.168283	711	253	356	6.56068	3.16497	4.53801	4.75456	557	431	343	4.81866	5.00804	4.44413	4.75695	0.0164744	50.5185	4416.88	-6.4501	1.2197e-22	DOWN	3.60581	61.1661	14.0514	2.122	0.029419	UP	7.8355	368.967
122110	3721	7993	3970	50.1219	99.6648	48.2933	66.0267	2036	1533	2629	19.6195	23.5021	30.5566	24.5594	1713	1733	2344	24.7432	26.1323	30.4154	27.097	2368	1793	3072	27.2205	27.9425	48.7834	34.6488	3627	2688	2595	39.089	38.9095	41.8857	39.9614	2.68845	4383.45	2358.64	0.89412	0.017627	FALSE	2.43668	5300.28	1794.12	1.5628	6.623e-05	UP	0.52477	2117.49
61605	166	128	82	1.73667	1.23961	0.774734	1.25034	1259	527	493	9.42275	6.27506	4.45045	6.71609	349	381	356	3.91532	4.46218	3.58781	3.98843	153	144	101	1.36599	1.74297	1.2457	1.45156	173	64	58	1.44809	0.71953	0.727108	0.964909	0.186171	111.18	808.639	-2.8626	1.9527e-08	DOWN	0.313491	135.087	341.727	-1.339	6.6146e-05	DOWN	1.16093	120.297
58698	1977	1156	1433	37.6976	20.4046	24.6764	27.5929	2697	2662	2925	36.79	57.7713	48.126	47.5624	6222	6616	6672	127.224	141.226	122.555	130.335	5180	6263	2676	84.2915	138.168	60.1556	94.2049	4188	2780	1826	63.8929	56.9653	41.7223	54.1935	0.58014	1373.77	3239.42	-1.2376	0.013017	DOWN	0.211707	1672.38	6121.78	-1.872	3.97e-12	DOWN	3.4141	4393.29
23268	939	501	813	26.8574	13.2648	20.9999	20.374	745	414	296	15.2439	13.4771	7.30528	12.0087	2657	2119	2350	81.4931	67.8486	64.7493	71.3637	1645	1665	680	40.1524	55.0972	22.9293	39.393	1426	783	684	32.633	24.0668	23.4431	26.7143	1.6966	681.145	533.116	0.35351	0.66401	FALSE	0.285496	829.721	2240.44	-1.4331	9.5666e-06	DOWN	1.93349	1224.44
119876	1439	1153	1247	20.8336	15.4525	16.3042	17.5301	1298	829	832	13.4437	13.6602	10.3938	12.4992	613	504	624	9.5169	8.16858	8.70277	8.79608	650	424	450	8.0309	7.1021	7.68068	7.60456	541	644	509	6.26672	10.0195	8.83043	8.37223	1.40249	1137.56	1105.19	0.041649	0.96647	FALSE	1.99294	1383.11	544.322	1.3454	0.0022332	UP	0.433801	445.445
42848	17985	17140	22354	844.325	744.86	947.727	845.637	43033	11623	6858	1445.25	621.033	277.807	781.363	45330	40081	47134	2282	2106.44	2131.58	2173.34	55923	41828	30297	2240.46	2271.87	1676.8	2063.04	48639	28165	28600	1826.94	1420.91	1608.89	1618.91	1.08226	16940.2	20518.1	-0.27644	0.61608	FALSE	0.389095	20593.5	41467.2	-1.0098	0.00049344	DOWN	2.43963	38008.2
104399	17	20	20	0.992891	1.0813	1.0549	1.04303	7	9	13	0.292477	0.598263	0.655153	0.515298	5	3	7	0.313151	0.196149	0.39384	0.301047	16	4	9	0.79748	0.27029	0.619696	0.562489	7	11	6	0.327107	0.690405	0.419918	0.479143	2.02413	16.5894	11.5527	0.52203	0.57961	FALSE	3.46468	20.1415	4.58785	2.1343	0.047029	UP	0.539283	7.93474
81525	106	40	40	2.40935	0.841626	0.821077	1.35735	1805	1514	1501	29.3504	39.1668	29.439	32.652	190	206	177	4.63105	5.24173	3.87558	4.58279	760	852	472	14.742	22.4054	12.648	16.5984	1238	554	608	22.5141	13.532	16.56	17.5354	0.0415702	57.1131	1855.29	-5.0217	4.154e-24	DOWN	0.296185	69.6151	180.973	-1.3783	0.0076171	DOWN	12.2285	641.289
102908	8481	5849	6205	324.266	207.014	214.252	248.511	6407	4431	6884	175.247	192.821	227.113	198.394	17873	13518	20020	732.796	578.601	737.374	682.924	2003	1594	1735	65.3556	70.5116	78.2055	71.3576	1947	1141	1603	59.5607	46.8812	73.4427	59.9615	1.25262	6126.55	6689.17	-0.12675	0.80655	FALSE	0.363893	7452.55	15973.5	-1.0999	8.3375e-05	DOWN	0.287141	1579.35
55375	8799	9071	11094	193.096	184.272	219.865	199.078	14213	6245	10611	223.135	155.98	200.929	193.348	3035	3262	3565	71.4216	80.1375	75.3647	75.6413	9742	5139	5926	182.446	130.478	153.315	155.413	8802	6079	6425	154.547	143.361	168.956	155.621	1.02963	8501.98	11204.3	-0.39819	0.31186	FALSE	2.63187	10331.6	3082.6	1.7448	2.9e-07	UP	0.780665	5984.84
64372	4992	9017	5161	60.4047	101	56.3973	72.6007	2672	1756	3512	23.1299	24.1834	36.6689	27.9941	2586	2574	3153	33.5549	34.8672	36.7527	35.0582	3245	2561	3546	33.5087	35.8528	50.5845	39.982	5018	3174	3352	48.5809	41.2726	48.6027	46.1521	2.59343	5416.85	2986.23	0.85913	0.027129	FALSE	2.07086	6556.88	2589	1.3406	1.7531e-06	UP	0.550711	2755.88
46285	4919	5168	4788	131.562	127.95	115.648	125.053	8074	7898	4675	154.484	240.419	107.89	167.598	8539	10930	15373	244.902	327.255	396.079	322.745	7767	7613	4970	177.278	235.574	156.709	189.854	8109	6500	3883	173.524	186.821	124.446	161.597	0.746151	4345.91	8105.94	-0.89932	0.2012	FALSE	0.387468	5277.49	10720.9	-1.0225	0.00038485	DOWN	1.51818	6178.21
120635	28560	31969	31350	268.156	277.858	265.825	270.613	113753	48986	65277	764.071	523.478	528.855	605.468	15114	14443	17371	152.174	151.809	157.117	153.7	30984	15648	18445	248.264	169.983	204.17	207.472	25961	26088	17823	195.025	263.226	200.526	219.592	0.446948	26789.7	81671.8	-1.6082	2.7536e-05	DOWN	1.76066	32529.6	14640.9	1.1517	0.00012214	UP	0.766675	18657.1
78611	19032	11283	13459	159.634	87.6051	101.949	116.396	10592	4533	8515	63.5565	43.2736	61.6271	56.1524	34315	29360	45960	308.642	275.682	371.355	318.56	64454	45605	23850	461.357	442.558	235.837	379.918	43233	26373	16377	290.132	237.716	164.602	230.817	2.07286	13160	8518.48	0.62749	0.33717	FALSE	0.365382	16019.1	33867.4	-1.0801	0.00033705	DOWN	3.26401	39723.3
122993	1800	1166	2327	21.5927	12.9478	25.2092	19.9166	5705	3733	5934	48.9588	50.967	61.4226	53.7828	454	663	540	5.84011	8.90347	6.24017	6.99458	1776	685	848	18.1813	9.50696	11.9926	13.2269	1382	1350	970	13.2642	17.4031	13.9433	14.8702	0.370315	1589.56	5771.46	-1.8603	2.4403e-06	DOWN	2.84743	1935.9	521.812	1.8914	0.021789	UP	0.664117	930.301
111645	59	42	63	2.48654	1.63854	2.3978	2.17429	178	138	179	5.36668	6.61942	6.50944	6.16518	148	115	124	6.68862	5.42567	5.03425	5.71618	72	101	97	2.58955	4.92473	4.81946	4.11125	120	41	43	4.04636	1.85689	2.17156	2.6916	0.352673	48.9773	188.899	-1.9474	7.9886e-05	DOWN	0.380375	59.6054	121.894	-1.0321	0.0207	DOWN	1.89084	83.0789
58790	1864	2869	2235	57.8501	82.4239	62.6419	67.6387	3532	2055	2950	78.4189	72.5884	79.0001	76.6691	1110	1157	1107	36.9413	40.198	33.096	36.7451	1446	872	1152	38.2978	31.3107	42.1497	37.2527	1873	1153	1331	46.5088	38.4544	49.4991	44.8208	0.882215	1995.68	3164.56	-0.66513	0.13639	FALSE	1.84075	2419.22	1061.55	1.1884	5.1662e-05	UP	0.550761	1005.99
80659	15125	20139	14395	164.581	202.855	141.457	169.631	2	79	5	0.0155688	0.978382	0.0469463	0.346966	40546	37782	47993	473.112	460.237	503.073	478.807	2050	1874	2912	19.0364	23.5924	37.3559	26.6616	487	576	495	4.23987	6.73543	6.45431	5.80987	488.899	14293.1	43.4324	8.3623	2.9573e-64	UP	0.354279	17331.6	39332.9	-1.1823	5.144e-05	DOWN	0.157174	2026.15
74987	14874	13335	14773	146.194	121.327	131.129	132.883	57089	43665	54957	401.417	488.463	466.091	451.99	6845	7110	7611	72.1449	78.2317	72.0629	74.1465	12826	8988	8617	107.582	102.207	99.8483	103.213	11524	9865	8185	90.6241	104.197	96.4008	97.0741	0.293996	12675.3	59341.4	-2.227	2.7458e-08	DOWN	1.79217	15406.4	6752.09	1.1901	0.00031569	UP	0.776715	8952.87
41248	452	809	515	13.9116	23.049	14.3145	17.0917	528	159	210	11.6256	5.56972	5.57706	7.59079	157	129	134	5.18168	4.44469	3.97295	4.5331	321	203	270	8.43124	7.22858	9.79685	8.48556	352	216	273	8.66805	7.14417	10.0684	8.62689	2.25164	503.187	308.199	0.70723	0.17524	FALSE	3.77042	609.297	132.334	2.203	3.0299e-13	UP	0.496472	230.893
122943	2565	2640	2455	51.7006	49.258	44.6878	48.5488	5614	4331	4596	80.9511	99.356	79.9347	86.7473	1394	1332	1360	30.1302	30.0556	26.4068	28.8642	2961	2218	1925	50.9324	51.7234	45.7428	49.4662	2803	2113	1887	45.2034	45.7685	45.5765	45.5161	0.559658	2240.18	5546.78	-1.308	0.0017946	DOWN	1.68197	2720.59	1284.21	1.083	0.00046958	UP	1.0189	2103.33
124282	9591	11522	7977	55.377	61.5826	41.5944	52.8513	61184	32287	51473	252.723	212.173	256.444	240.447	3950	3442	4532	24.4565	22.2479	25.2072	23.9705	11500	5773	6991	56.6645	38.5642	47.587	47.6053	8296	6845	6082	38.3243	42.4715	42.0797	40.9585	0.219805	8410.36	53242.8	-2.6623	1.9593e-11	DOWN	2.20485	10201.5	3712.37	1.4584	3.2063e-07	UP	0.900739	6951.96
78496	9399	11629	9082	110.312	126.341	96.2608	110.971	7749	4181	6833	65.0619	55.8492	69.1987	63.3699	4651	4679	5079	58.5352	61.4758	57.4231	59.1447	3662	2400	2661	36.6779	32.5888	36.8186	35.3618	2937	2846	2098	27.5792	35.8949	29.5057	30.9933	1.75117	8708.93	6910.46	0.33371	0.47487	FALSE	1.87627	10565.4	4511.49	1.2277	2.6094e-05	UP	0.318657	2548.98
104174	210	431	208	3.3643	6.39171	3.00931	4.25511	246	105	157	2.81937	1.91453	2.17031	2.3014	101	104	130	1.73511	1.86518	2.00626	1.86885	355	218	386	4.85346	4.04063	7.29031	5.3948	441	261	281	5.65266	4.49339	5.39439	5.18015	1.84892	237.627	182.168	0.38343	0.46376	FALSE	2.27686	287.354	104.155	1.4641	0.00012356	UP	1.26784	277.289
105167	105	167	91	3.89418	5.73333	3.04787	4.22513	116	189	249	3.0777	7.97784	7.96843	6.34132	64	37	40	2.54529	1.53617	1.42908	1.83685	53	61	55	1.67745	2.61742	2.40476	2.23321	93	54	52	2.75962	2.15218	2.31095	2.40758	0.666285	103.097	224.908	-1.1253	0.20021	FALSE	2.30021	124.842	44.7113	1.4814	0.00035026	UP	0.528555	51.4934
45598	5392	5394	4228	90.2823	83.6042	63.9317	79.2727	5523	3093	3800	66.156	58.9427	54.9014	60	10886	10442	13430	195.457	195.726	216.62	202.601	10917	8726	7141	155.992	169.038	140.96	155.33	7599	4881	4632	101.8	87.8254	92.9355	94.187	1.32121	4387.42	4576.28	-0.060802	0.89848	FALSE	0.391275	5326.99	10809.2	-1.0209	0.00049037	DOWN	1.95944	7975.74
3292	116	108	104	3.14025	2.70641	2.54254	2.7964	788	334	790	15.2607	10.2908	18.4535	14.6683	65	60	48	1.88691	1.81832	1.25175	1.65232	258	207	141	5.96036	6.48326	4.49995	5.64786	250	272	151	5.41483	7.91286	4.89828	6.07532	0.190642	96.4093	691.69	-2.8429	3.0638e-09	DOWN	1.69241	117.134	54.9627	1.0916	0.021563	UP	2.01969	181.031
105003	2461	1937	2592	74.2049	54.0649	70.5806	66.2835	6195	1690	2074	133.63	57.997	53.9606	81.8625	8010	6670	6418	258.991	225.143	186.419	223.518	8157	7179	4769	209.894	250.439	169.524	209.952	7417	4401	4408	178.932	142.604	159.266	160.267	0.809692	2076.89	3376.48	-0.70109	0.16443	FALSE	0.296547	2526.33	6667.03	-1.4	2.5641e-05	DOWN	3.16749	6051.9
60890	5699	6543	10197	108.39	115.195	175.143	132.909	9711	8608	14195	132.129	186.334	232.956	183.806	2354	3135	1989	48.0097	66.7485	36.4414	50.3999	3170	3892	2265	51.4515	85.641	50.7859	62.6262	4117	3934	1971	62.6487	80.4053	44.9199	62.658	0.723096	6585.49	12552.9	-0.93065	0.089357	FALSE	2.6371	8005.27	2382.43	1.7485	0.0094957	UP	0.471194	2886.35
82105	344	583	389	1.58748	2.49048	1.62117	1.89971	1696	443	779	5.5991	2.32676	3.10195	3.67593	199	188	166	0.98477	0.971226	0.737951	0.897982	1813	656	907	7.13996	3.50245	4.93447	5.19229	1671	1156	918	6.16973	5.7328	5.07637	5.65963	0.516797	374.132	994.637	-1.4106	0.0048957	DOWN	2.11553	453.179	174.919	1.3734	1.4715e-05	UP	2.7332	944.759
111927	2736	4011	3301	97.1016	131.773	105.8	111.558	2254	1305	2237	57.2276	52.713	68.5051	59.4819	1384	1664	1578	52.6717	66.1113	53.9493	57.5774	1974	1258	1682	59.7867	51.6545	70.3751	60.6054	2615	1957	1857	74.2542	74.6379	78.9737	75.9553	1.8755	2886.98	2151.2	0.42442	0.32672	FALSE	1.93753	3500.8	1452.03	1.2696	1.2137e-05	UP	0.543263	1429.6
21960	8028	10631	7323	94.2208	115.499	77.6171	95.7789	4911	3037	4301	41.2336	40.5678	43.5568	41.786	4830	4385	4992	60.788	57.6131	56.4395	58.2802	1130	881	1152	11.3179	11.9628	15.9395	13.0734	1368	1163	1038	12.8459	14.6682	14.5981	14.0374	2.29213	7475.65	4569.2	0.71026	0.082195	FALSE	1.64342	9064.2	4448.59	1.0268	0.00061384	UP	0.136496	932.425
103039	94	165	89	2.42942	3.94751	2.07727	2.81807	194	118	111	3.58689	3.47099	2.47539	3.17776	60	36	63	1.66286	1.04157	1.5685	1.42431	84	55	69	1.85268	1.64458	2.10236	1.86654	118	70	99	2.44003	1.94416	3.06599	2.48339	0.886809	98.347	157.035	-0.67513	0.2287	FALSE	1.97855	119.039	49.3205	1.2712	0.0036554	UP	0.662348	60.6735
50212	2677	2804	2449	16.3923	15.8941	13.5429	15.2764	17999	7398	9322	78.8465	51.559	49.2548	59.8868	835	792	901	5.4829	5.42913	5.31479	5.40894	1939	707	1267	10.1325	5.00875	9.14645	8.09591	1396	1386	1070	6.83939	9.12041	7.85122	7.93701	0.255088	2315.34	12356.2	-2.4159	3.9622e-10	DOWN	2.82429	2811.32	790.845	1.8298	1.5624e-10	UP	0.529961	1095.43
22004	1871	3057	1989	40.7381	61.615	39.1102	47.1544	1157	719	833	18.0219	17.8177	15.6502	17.1633	1180	1073	1317	27.5512	26.154	27.6237	27.1096	1746	1414	1583	32.4428	35.62	40.6341	36.2323	2339	1821	1570	40.747	42.6084	40.9625	41.4393	2.7474	1968.68	1009.6	0.96344	0.016905	FALSE	1.7394	2384.77	1114	1.0981	0.00022512	UP	0.768375	1405.76
32849	2657	2124	2849	125.53	92.8914	121.556	113.326	3020	2002	2893	102.072	107.651	117.938	109.22	5910	5730	7021	299.416	303.056	319.54	307.337	5733	5009	3652	231.146	273.795	203.409	236.117	5217	2962	2757	197.204	150.384	156.082	167.89	1.03759	2265.63	2974.05	-0.39251	0.39033	FALSE	0.368735	2755.8	5815.08	-1.0773	0.00014906	DOWN	2.08352	4323.38
66103	2666	4581	2541	99.8737	158.86	85.9656	114.9	1346	953	1608	36.0726	40.6332	51.9786	42.8948	1421	1306	1741	57.0843	54.7705	62.8288	58.2279	1538	1272	1922	49.1694	55.131	84.8844	63.0616	2725	1556	1615	81.6765	62.6411	72.4977	72.2718	2.67864	2770.48	1478.39	0.90611	0.019519	FALSE	1.97328	3353.92	1388.5	1.2723	9.3533e-06	UP	0.548839	1395.74
50215	4484	4644	5349	52.0772	49.9274	56.1027	52.7024	41179	18063	30279	342.137	238.764	303.438	294.78	2232	2470	1812	27.7976	32.1138	20.2726	26.728	7462	2808	3889	73.9579	37.7309	53.248	54.9789	6019	4814	3727	55.9301	60.0823	51.8683	55.9602	0.178786	4245.09	32269.5	-2.9263	9.5322e-14	DOWN	1.97181	5157.85	2069.8	1.3173	3.1342e-05	UP	1.0432	3973.14
76360	40	44	65	0.434618	0.442552	0.637808	0.504993	161	25	19	1.25145	0.309161	0.178135	0.579583	12	19	8	0.139817	0.231107	0.0837349	0.151553	12	0	3	0.11127	0	0.0384284	0.0498993	8	0	3	0.0695468	0	0.0390598	0.0362022	0.871303	43.7551	64.6403	-0.56298	0.53211	FALSE	3.33212	53.1865	12.5758	2.0804	0.00084564	UP	0.0988119	3.76173
5849	3341	5533	3889	120.887	185.322	127.078	144.429	3458	2738	3959	89.5095	112.754	123.605	108.623	1610	1397	1708	62.4683	56.5863	59.5332	59.5293	2218	1928	2436	68.4875	80.7099	103.911	84.3696	2800	1494	1900	81.0587	58.0914	82.379	73.843	1.32964	3636.1	3882.8	-0.094704	0.98701	FALSE	2.42618	4405.37	1473.13	1.5804	1.5615e-08	UP	0.58416	1954.67
121232	7010	11218	7976	195.721	289.934	201.11	228.922	6857	4862	8450	136.96	154.501	203.574	165.012	4280	3805	4902	128.143	118.929	131.844	126.305	6057	5221	6222	144.319	168.652	204.801	172.591	8994	5103	5908	200.915	153.11	197.661	183.895	1.3873	7478.38	7633.53	-0.029624	0.96691	FALSE	1.81245	9061.93	4045.53	1.1635	6.2043e-05	UP	0.753929	5200.91
74070	5598	7228	7646	69.514	83.0849	85.7438	79.4476	7833	3427	5490	69.584	48.4341	58.8246	58.9475	3324	3926	2892	44.2621	54.576	34.5945	44.4775	5372	3134	4699	56.9276	45.0252	68.7905	56.9144	8079	6466	5187	80.2669	86.2847	77.1821	81.2446	1.34777	5941.24	6030.91	-0.021611	0.91575	FALSE	1.78624	7212.35	3218.52	1.1641	6.623e-05	UP	0.716377	3814.27
76817	6647	7799	7219	49.0262	53.2483	48.0848	50.1198	4822	2369	2647	25.4432	19.8868	16.8462	20.7254	3677	3535	3356	29.0822	29.188	23.8448	27.3716	5693	3085	3940	35.8336	26.3254	34.2596	32.1395	4795	4580	3665	28.2963	36.3016	32.3919	32.33	2.41828	6298.36	3568.02	0.81985	0.061289	FALSE	1.83108	7645.57	3331.48	1.1985	4.6047e-05	UP	0.641255	3661.81
121478	286	291	246	7.74233	7.29228	6.01409	7.01623	3386	2236	3275	65.5744	68.893	76.5005	70.3226	860	675	718	24.9652	20.456	18.724	21.3818	192	213	161	4.43562	6.67118	5.13825	5.41502	255	108	111	5.52313	3.14187	3.60072	4.08857	0.0997721	240.522	3341.97	-3.7965	1.1784e-19	DOWN	0.328141	292.056	709.879	-1.2813	4.5375e-05	DOWN	0.771784	172.821
106885	929	2159	1056	17.0989	36.7848	17.5527	23.8121	699	432	605	9.20386	9.04966	9.60846	9.28733	477	410	546	9.41458	8.44787	9.68084	9.1811	757	403	749	11.8903	8.58171	16.2524	12.2415	993	739	767	14.6231	14.6169	16.9164	15.3855	2.56394	1153.75	647.477	0.83343	0.035521	FALSE	2.5936	1394.59	446.052	1.6446	0.00025133	UP	0.514086	547.045
107554	1593	1571	1878	44.035	40.1996	46.882	43.7055	2235	1114	1490	44.1978	35.0481	35.5398	38.2619	890	751	1041	26.3817	23.2399	27.7205	25.7807	2339	1005	1207	55.1772	32.1414	39.3344	42.2177	1802	1575	1199	39.8543	46.7865	39.7156	42.1188	1.14227	1482.22	1762.3	-0.2497	0.54509	FALSE	1.69528	1801.34	833.63	1.1116	0.00052121	UP	0.965957	1289.55
111742	253	488	364	6.05362	10.8088	7.86547	8.24264	2708	493	553	46.3538	13.4258	11.4174	23.7323	120	133	95	3.07898	3.56253	2.18971	2.94374	198	73	137	4.04303	2.02085	3.86455	3.30948	183	146	206	3.50336	3.7541	5.90639	4.38795	0.347317	313.239	1213.78	-1.9542	0.090175	FALSE	2.80006	379.384	110.688	1.7772	2.239e-08	UP	0.401507	114.295
69863	2033	3255	2208	27.269	40.4154	26.746	31.4768	6748	3142	3902	64.7512	47.9661	45.1612	52.6262	1256	1258	1170	18.0656	18.8897	15.1177	17.3577	2959	905	1355	33.8706	14.0442	21.4266	23.1138	2087	2174	1503	22.3972	31.3364	24.1574	25.9637	0.59812	2137.21	4978.65	-1.22	0.0024004	DOWN	1.81342	2589.42	1161.42	1.1567	6.9606e-05	UP	0.734313	1443.89
29713	105	147	157	2.33884	3.03105	3.15821	2.8427	108	71	75	1.72099	1.79998	1.44152	1.65416	40	36	51	0.95544	0.897691	1.09434	0.982489	57	25	44	1.08351	0.644272	1.15544	0.961076	57	44	35	1.01584	1.05323	0.934202	1.00109	1.71852	118.345	95.2064	0.31387	0.56602	FALSE	2.89337	143.634	39.3726	1.8671	5.3048e-06	UP	0.338085	35.6936
76633	6546	3295	8076	69.1664	32.2284	77.0627	59.4859	4824	2986	4173	36.4643	35.9092	38.0465	36.8067	12878	14405	16784	145.915	170.39	170.838	162.381	12060	9305	4890	108.746	113.75	60.9132	94.4699	9378	13555	5662	79.2809	153.914	71.6885	101.628	1.61617	5433.84	4469.97	0.28171	0.71846	FALSE	0.366335	6623.54	13722	-1.0508	0.0011416	DOWN	1.58811	7845.8
58601	29	58	22	1.0493	1.94265	0.718876	1.23694	431	962	458	11.1563	39.6164	14.2993	21.6907	4	7	9	0.155201	0.283539	0.3137	0.250813	4	1	1	0.123512	0.041862	0.0426566	0.0693436	1	0	11	0.0289495	0	0.476931	0.168627	0.0570265	30.3996	792.407	-4.7041	0.011377	DOWN	4.93173	36.7413	6.14532	2.5798	0.00028559	UP	0.0560604	1.63451
48852	3172	2782	2956	67.1596	54.5251	56.5208	59.4018	11032	5234	7348	167.098	126.126	134.243	142.489	11658	8451	8579	264.686	200.307	174.977	213.323	8853	8133	5393	159.96	199.225	134.613	164.6	10407	4124	4453	176.295	93.8322	112.977	127.701	0.416887	2628.93	8558.91	-1.703	1.054e-05	DOWN	0.27846	3195.33	9072.79	-1.5056	0.00024639	DOWN	2.77095	6758.88
107329	202	206	160	11.7979	11.1374	8.4392	10.4582	50	133	172	2.08912	8.841	8.66818	6.53277	508	403	656	31.8161	26.3493	36.9084	31.6913	466	261	480	23.2266	17.6364	33.0504	24.6378	613	436	364	28.6452	27.3651	25.475	27.1618	1.60088	165.806	148.311	0.16087	0.64354	FALSE	0.330001	201.295	484.073	-1.2659	7.4775e-05	DOWN	2.35585	346.957
60123	1610	1497	1487	29.6331	25.5057	24.7167	26.6185	1124	681	623	14.7999	14.2658	9.89433	12.9867	4630	4138	4755	91.3826	85.2617	84.3084	86.9842	2771	2531	1333	43.5246	53.8965	28.9244	42.1152	2259	1578	1242	33.2665	31.2117	27.3926	30.6236	2.04968	1350.88	900.783	0.58465	0.19691	FALSE	0.306015	1641.38	4234.11	-1.3671	1.2902e-06	DOWN	1.58218	2010.8
123951	9345	8461	8177	126.567	106.078	100.014	110.886	9556	4547	6980	92.5887	70.091	81.5722	81.4173	18388	15189	27139	267.058	230.293	354.081	283.811	24434	16498	13805	282.411	258.517	220.424	253.784	19133	15342	10781	207.33	223.296	174.968	201.865	1.36195	7647.42	7655.02	-0.0014327	0.94183	FALSE	0.390705	9292.32	18650.9	-1.0051	0.00038871	DOWN	2.28868	16088.6
79166	6720	9861	8443	258.267	350.82	293.039	300.708	7581	4831	7972	208.433	211.316	264.371	228.04	3883	3548	4175	160.029	152.649	154.57	155.749	6118	3712	5387	200.658	165.053	244.078	203.263	8066	4240	5161	248.026	175.115	237.68	220.274	1.31866	7195.2	7635.16	-0.085624	0.93476	FALSE	1.93072	8725.97	3628.19	1.2661	1.1575e-05	UP	0.675948	4408.2
41895	4962	5008	4877	146.636	136.997	130.156	137.93	44686	31421	45732	944.704	1056.82	1166.14	1055.89	12107	11068	12172	383.663	366.154	346.508	365.442	13005	10761	9048	327.975	367.919	315.223	337.039	13515	8730	7923	319.549	277.24	280.565	292.451	0.130629	4348.52	46053.1	-3.4047	6.1447e-17	DOWN	0.377432	5281.96	11083.5	-1.0693	0.00026047	DOWN	2.44356	9791.69
122166	8748	7011	8644	113.243	84.0129	101.052	99.4359	9270	5646	4549	85.8466	83.184	50.8118	73.2808	3316	3708	4599	46.0307	53.7345	57.3501	52.3718	5149	2445	3730	56.8816	36.6183	56.9238	50.1412	4566	5343	3609	47.2908	74.3268	55.9821	59.1999	1.35692	7239.64	7219.96	0.0039266	0.98321	FALSE	1.89866	8804.46	3608.61	1.2868	0.0035994	UP	0.504257	3227.02
75165	1308	1909	1384	16.8732	22.796	16.1233	18.5975	1102	753	1152	10.1698	11.0556	12.823	11.3494	596	653	778	8.24453	9.43005	9.66801	9.1142	1058	734	1053	11.6472	10.9547	16.014	12.872	1354	887	844	13.9748	12.2962	13.0464	13.1058	1.63863	1319.01	1133.59	0.21855	0.58613	FALSE	2.0405	1598.92	630.799	1.3418	5.9673e-06	UP	0.692136	831.279
105868	506	593	397	8.47234	9.19119	6.00305	7.88886	3012	2890	2596	36.0786	55.0741	37.5063	42.8863	1193	1034	1208	21.4202	19.3814	19.4845	20.0954	901	750	615	12.8743	14.5289	12.1398	13.181	1081	524	700	14.4816	9.4285	14.0447	12.6516	0.183948	432.844	3319.28	-2.9389	2.9386e-07	DOWN	0.392571	525.04	1075.46	-1.0345	0.0012053	DOWN	1.67084	676.767
55041	1739	1669	1295	79.135	70.3055	53.2191	67.5532	2614	1938	2222	85.0973	100.374	87.2489	90.9066	3877	3726	4549	189.189	189.812	199.413	192.805	2153	2116	1841	83.6104	111.404	98.7656	97.9267	2538	1533	1388	92.4059	74.9669	75.6866	81.0198	0.743105	1377	2573.17	-0.90202	0.03846	FALSE	0.350371	1672.11	3788.15	-1.1798	4.6637e-05	DOWN	1.44962	1844.18
120980	5035	4510	3878	59.0622	48.9724	41.0816	49.7054	60887	61224	88736	510.948	817.39	898.167	742.168	11180	9496	11608	140.632	124.699	131.171	132.167	7140	7670	4716	71.4753	104.093	65.218	80.2622	7668	3572	3122	71.9667	45.0278	43.8837	53.6261	0.0669732	3947.88	82366	-4.3829	1.447e-10	DOWN	0.37608	4796.16	10091.7	-1.0732	0.00020693	DOWN	1.61476	5976.19
53596	5423	4225	5887	99.321	71.6296	97.3698	89.4401	3412	2669	3432	44.7046	55.6349	54.237	51.5255	2570	2482	2361	50.4738	50.888	41.6549	47.6722	2579	2010	2327	40.3088	42.5907	50.2436	44.381	2557	2721	2217	37.4689	53.5536	48.655	46.5592	1.73584	4619.47	3633.54	0.34635	0.42892	FALSE	1.87615	5619.71	2336.48	1.2662	0.011904	UP	0.49621	2043.39
65324	1707	1935	1890	37.0223	38.8486	37.0187	37.6299	2401	1151	1163	37.2532	28.4121	21.7649	29.1434	914	973	1072	21.2573	23.6241	22.3972	22.4262	1914	1015	1285	35.4258	25.4691	32.8561	31.2503	1832	1519	1170	31.7903	35.4035	30.4072	32.5337	1.2912	1612.01	1702.73	-0.078986	0.82486	FALSE	1.67794	1957.3	924.746	1.0817	0.00055568	UP	0.830466	1211.59
45573	2191	3217	2423	56.4949	76.786	56.4221	63.2343	2077	613	668	38.3129	17.9897	14.8624	23.7217	960	1276	1438	26.5442	36.8324	35.7186	33.0317	861	428	749	18.946	12.7681	22.7684	18.1608	861	644	809	17.7627	17.8448	24.9963	20.2013	2.66568	2245.99	1145.68	0.97115	0.041207	FALSE	1.91435	2722.84	1141.9	1.2537	2.2098e-05	UP	0.287199	581.899
124177	2339	2393	3283	45.8577	43.4299	58.1275	49.1383	1633	648	974	22.9039	14.4595	16.4774	17.9469	5524	6579	8270	116.136	144.396	156.191	138.908	6152	5419	3204	102.931	122.919	74.0555	99.9684	4863	3765	2691	76.2826	79.3241	63.2202	72.9423	2.73798	2357.28	1157.87	1.0257	0.023442	UP	0.353749	2865.41	6312.81	-1.1395	6.0316e-05	DOWN	2.03443	4456.37
58525	1903	1809	1509	33.3699	29.3642	23.8965	28.8769	539	478	734	6.76155	9.53984	11.106	9.13581	4437	5060	6690	83.4328	99.3296	113.008	98.5903	5740	4660	4219	85.8964	94.5408	87.2185	89.2186	5936	5057	3203	83.2816	95.2944	67.3029	81.9596	3.16085	1530.61	676.323	1.1783	0.0030688	UP	0.292898	1858.98	5008.07	-1.4297	2.7285e-07	DOWN	3.08962	4350.64
65410	1225	1748	1715	30.1874	39.8745	38.1665	36.0762	4742	1372	1993	83.5974	38.4805	42.3784	54.8188	629	732	648	16.6216	20.1936	15.3827	17.3993	1165	591	720	24.4998	16.8498	20.9173	20.7556	1329	837	687	26.2032	22.1653	20.2865	22.885	0.658099	1353.17	2779.67	-1.0386	0.018436	DOWN	2.07343	1641.84	632.876	1.3753	2.8353e-06	UP	0.575328	709.903
75568	7642	8414	7321	158.189	161.226	136.857	152.091	11598	7399	12396	171.749	174.317	221.41	189.159	3524	4024	3503	78.2233	93.2479	69.8519	80.4411	7486	4795	7164	132.241	114.835	174.827	140.634	11528	7288	7036	190.925	162.12	174.524	175.856	0.804039	6809.27	11761.2	-0.78847	0.066431	FALSE	1.89071	8266.38	3485.01	1.2461	2.0163e-05	UP	0.924673	5650.08
111955	46	94	55	1.0936	2.06868	1.18085	1.44771	24	7	37	0.408183	0.189407	0.759015	0.452202	41	15	37	1.04524	0.399213	0.847369	0.763941	21	10	42	0.426058	0.275055	1.17716	0.62609	54	23	30	1.02715	0.587609	0.854641	0.823134	3.20147	54.8261	24.3506	1.1709	0.081906	FALSE	1.89505	66.3389	28.8225	1.2027	0.03057	UP	0.432469	20.6547
103739	972	971	1078	44.5049	41.1552	44.5748	43.4116	8439	8913	7596	276.423	464.475	300.105	347.001	2833	2828	2291	139.097	144.955	101.05	128.367	1759	1900	1209	68.7313	100.65	65.2606	78.2138	2186	1202	1314	80.0812	59.1431	72.0937	70.4394	0.125105	886.744	9845.96	-3.4729	6.9265e-07	DOWN	0.338183	1077.44	2521.44	-1.2266	0.00025405	DOWN	1.80168	1489.43
108261	1401	1883	1315	64.9493	80.8074	55.0543	66.937	287	352	400	9.51831	18.5728	16.0009	14.6973	3168	3229	3941	157.49	167.578	176	167.022	404	425	515	15.9832	22.7952	28.1467	22.3084	754	382	491	27.9671	19.0309	27.2759	24.7579	4.55437	1322.61	414.174	1.6751	1.3772e-05	UP	0.400766	1603.62	3218.53	-1.0051	0.0011477	DOWN	0.333274	404.047
46764	15330	19517	12355	631.722	744.494	459.786	612.001	13740	37595	24265	405.053	1763.24	862.802	1010.36	87541	70075	78649	3868.36	3232.65	3122.09	3407.7	17879	21854	14720	628.745	1041.91	715.113	795.258	20065	10058	9705	661.549	445.404	479.226	528.726	0.605722	13589.4	32536.2	-1.2596	0.39621	FALSE	0.179593	16476.3	74237.8	-2.1718	3.4047e-15	DOWN	1.29944	16785.6
62231	1329	2936	1165	20.1592	41.2257	15.9589	25.7812	1731	1024	2328	18.7839	17.6785	30.4703	22.3109	790	717	1060	12.8501	12.1753	15.489	13.5048	1204	792	1144	15.5855	13.8992	20.4577	16.6475	1610	982	1112	19.5395	16.0073	20.2122	18.5863	1.15554	1508.27	1895.78	-0.32989	0.67328	FALSE	1.90905	1822.35	794.028	1.1985	0.031707	UP	0.64572	914.346
110830	55	44	50	3.31676	2.45623	2.72302	2.832	1098	960	918	47.3691	65.89	47.7684	53.6759	145	103	140	9.37671	6.95345	8.13295	8.15437	61	66	66	3.13927	4.60482	4.69222	4.14544	120	66	74	5.78991	4.27714	5.34741	5.13815	0.0527612	44.1742	1150.71	-4.7032	4.0552e-18	DOWN	0.347298	53.7145	121.226	-1.1743	0.0069865	DOWN	1.46378	58.4183
121990	2062	3909	1976	33.0105	57.9286	28.5679	39.8356	1889	771	1356	21.634	14.048	18.7314	18.1378	1281	1197	1669	21.9909	21.4521	25.7388	23.0606	2050	927	1692	28.0068	17.1696	31.9335	25.7033	2055	1457	1619	26.3217	25.0658	31.0578	27.4817	2.19628	2234.76	1437.85	0.6362	0.15041	FALSE	1.72743	2703.63	1285.49	1.0726	0.00048388	UP	0.645234	1324.93
66276	1112	1516	1695	48.2353	60.8729	66.3986	58.5023	4935	1968	3738	153.14	97.1589	139.909	130.069	2683	3301	4240	124.799	160.294	177.172	154.089	7357	6373	5117	272.338	319.832	261.673	284.614	7103	4043	3473	246.514	188.461	180.52	205.165	0.449777	1253.27	3806.86	-1.6029	3.8482e-05	DOWN	0.379667	1521.4	3162.59	-1.0557	0.00038385	DOWN	4.86501	5647.43
65522	2155	2492	2490	63.1805	67.6314	65.9271	65.5797	50017	21410	31386	1049.05	714.414	793.997	852.486	959	1212	904	30.1499	39.7787	25.5313	31.82	5425	1711	2786	135.732	58.0368	96.2942	96.6877	4110	3732	2451	96.4088	117.581	86.1072	100.032	0.0769276	2078.66	36866.5	-4.1486	4.3744e-24	DOWN	2.06096	2523.88	974.25	1.3733	2.3915e-06	UP	1.47436	2751.21
123614	641	838	589	23.8925	28.9142	19.8266	24.2111	1813	1094	1210	48.344	46.4107	38.9167	44.5571	362	331	355	14.4692	13.8116	12.7468	13.6758	492	235	283	15.65	10.1342	12.4358	12.74	456	475	340	13.599	19.0263	15.186	15.9371	0.543372	595.577	1528.79	-1.36	0.0011443	DOWN	1.77036	722.205	328.978	1.1344	0.00037633	UP	0.526205	288.367
77878	3222	6328	2313	40.3021	73.2711	26.128	46.567	2124	1569	1967	19.0063	22.3368	21.2301	20.8578	12980	9653	19451	174.104	135.169	234.376	181.216	11279	7335	15177	120.398	106.15	223.806	150.118	19816	10343	12739	198.316	139.029	190.94	176.095	2.2326	3309.41	2149.39	0.62264	0.14966	FALSE	0.25697	3999.75	12886.4	-1.6879	5.4001e-05	DOWN	3.22369	9779.28
56863	913	1702	1155	51.3042	88.5332	58.6129	66.1501	759	317	461	30.5117	20.274	22.3527	24.3794	462	511	693	27.8391	32.1451	37.5132	32.4992	1710	829	1245	82.0023	53.8957	82.4774	72.7918	1437	1155	1321	64.6068	69.7466	88.95	74.4345	2.71336	1067.79	549.529	0.95836	0.028457	FALSE	2.03544	1293.03	515.145	1.3277	7.7885e-06	UP	1.1004	1079.92
75027	12869	7591	10952	143.327	78.261	110.155	110.581	2715	1447	1535	21.6318	18.342	14.7515	18.2418	69265	53872	64621	827.232	671.672	693.306	730.737	87869	51231	48186	835.151	660.134	632.683	709.323	70751	52229	39915	630.455	625.104	532.695	596.085	6.06195	9452.91	2084.64	2.181	0.0010582	UP	0.151328	11509.7	58863	-2.3545	1.225e-18	DOWN	6.41452	54367.5
112640	112	87	83	3.08832	2.22069	2.06686	2.45862	53	27	27	1.04549	0.847354	0.642414	0.845087	201	209	251	5.94335	6.45153	6.66725	6.35404	220	189	144	5.17695	6.02953	4.68112	5.29587	227	191	172	5.00806	5.65973	5.6832	5.45033	2.90931	83.5945	38.9182	1.103	0.074995	FALSE	0.386938	101.628	205.855	-1.0183	0.0075652	DOWN	2.154	165.76
124007	120	126	117	1.45441	1.41364	1.28062	1.38289	91	14	31	0.78902	0.193121	0.3242	0.435447	27	29	41	0.350913	0.393473	0.478694	0.407693	92	48	81	0.951569	0.673075	1.15737	0.927339	124	82	67	1.20245	1.06802	0.973061	1.08117	3.17579	106.061	44.187	1.2632	0.058244	FALSE	3.39198	128.797	29.952	2.1044	9.2394e-07	UP	0.67058	63.3105
72137	2569	2704	2250	121.115	118.007	95.7959	111.639	1616	2258	3025	54.5028	121.159	123.057	99.5732	7422	7377	6578	375.222	389.339	298.743	354.435	2858	4823	2424	114.986	263.069	134.726	170.927	4249	1794	1691	160.273	90.8901	95.53	115.565	1.12118	2194.6	2769.63	-0.33573	0.74099	FALSE	0.314979	2664.39	6752.29	-1.3416	2.9912e-06	DOWN	1.53107	3209.09
41590	547	781	439	16.4933	21.799	11.954	16.7488	3738	2986	4442	80.631	102.473	115.57	99.5581	1571	1192	1385	50.7959	40.2355	40.2291	43.7535	837	858	646	21.5374	29.9313	22.9634	24.8107	884	491	593	21.3262	15.9097	21.4258	19.5539	0.168231	504.838	4272.72	-3.0813	2.1927e-12	DOWN	0.382799	611.631	1303	-1.0911	0.00066696	DOWN	1.48134	710.938
5363	318	721	352	19.3341	40.5785	19.3272	26.4133	248	222	434	10.7867	15.362	22.7684	16.3057	176	136	222	11.4747	9.25652	13.0022	11.2445	262	231	436	13.5939	16.249	31.2512	20.3647	494	216	379	24.0305	14.1127	27.6119	21.9184	1.61988	387.678	348.935	0.1519	0.65268	FALSE	2.349	468.642	165.052	1.5056	0.00059586	UP	0.771003	273.545
76218	3970	5086	3847	72.2931	85.7328	63.2641	73.7634	12608	6567	9435	164.246	136.104	148.25	149.533	9773	9358	10891	190.838	190.766	191.048	190.884	13942	12331	11062	216.66	259.79	237.478	237.976	17881	11897	11442	260.518	232.81	249.671	247.667	0.49329	3724.04	10480.4	-1.4927	0.00018118	DOWN	0.38643	4516.98	9380.22	-1.0543	0.00044903	DOWN	3.22621	11180.1
66786	132	265	145	4.75295	8.83282	4.71505	6.10027	568	382	559	14.6312	15.6549	17.3679	15.8847	397	435	398	15.3289	17.5344	13.8052	15.5561	694	667	465	21.3253	27.7864	19.739	22.9503	569	397	320	16.3923	15.3617	13.807	15.187	0.384035	152.273	567.863	-1.8989	2.1387e-05	DOWN	0.392145	184.222	387.363	-1.0722	0.0044401	DOWN	3.76217	552.842
123261	125	181	205	2.19886	2.94734	3.25664	2.80095	729	99	128	9.17395	1.98207	1.94287	4.3663	43	66	66	0.811123	1.2997	1.11841	1.07641	388	137	211	5.8246	2.78821	4.37575	4.32952	453	332	388	6.37565	6.27601	8.17861	6.94342	0.641492	147.851	301.313	-1.0271	0.33191	FALSE	2.60212	179.46	54.5561	1.7178	8.3264e-06	UP	1.54574	205.616
121411	8599	7572	8396	160.124	130.522	141.192	143.946	15342	7538	9273	204.378	159.758	148.997	171.044	26254	21993	26662	524.248	458.465	478.268	486.994	21829	17976	13439	346.889	387.276	295.026	343.064	21359	14254	11572	318.222	285.236	258.213	287.224	0.841574	7250.6	11676.8	-0.68748	0.079901	FALSE	0.295582	8813.36	23432.4	-1.4107	3.1857e-07	DOWN	2.38327	15914.2
120985	224	443	230	2.09083	3.82771	1.93878	2.61911	199	104	100	1.32882	1.10485	0.805412	1.07969	605	583	806	6.05561	6.09189	7.24729	6.46493	475	332	443	3.78366	3.58531	4.87482	4.08126	649	424	408	4.8468	4.253	4.56344	4.55441	2.42579	251.889	146.963	0.77734	0.096263	FALSE	0.405126	304.709	617.909	-1.02	0.0036541	DOWN	1.55826	365.837
111053	748	604	626	9.1707	6.85492	6.93113	7.65225	6934	1925	1564	60.8172	26.8614	16.5457	34.7414	2402	2354	3666	31.5795	32.3087	43.2975	35.7286	1195	726	767	12.5031	10.298	11.0861	11.2957	754	660	550	7.39625	8.69568	8.08024	8.05739	0.220263	585.684	3508.03	-2.5825	0.0080441	DOWN	0.214177	712.035	2593.71	-1.865	1.0455e-11	DOWN	1.47613	781.723
67084	443	359	516	12.687	9.51734	13.3455	11.85	185	151	303	3.79027	4.92188	7.48766	5.39994	1288	1336	1074	39.5552	42.8327	29.6299	37.3393	978	992	597	23.9025	32.8689	20.1565	25.6426	953	725	557	21.8368	22.3128	19.1149	21.0882	2.19446	391.408	244.814	0.67699	0.15295	FALSE	0.317359	476.133	1172.11	-1.2997	0.00026884	DOWN	2.16394	782.605
81541	2453	5057	2804	51.1098	97.5357	52.761	67.1355	6164	4276	6196	91.8778	101.401	111.395	101.558	1384	1728	1898	30.9224	40.3053	38.0953	36.441	2253	1661	2916	40.0604	40.0399	71.6271	50.5758	3703	1993	2404	61.7304	44.6244	60.0207	55.4585	0.661057	2895.15	6279.6	-1.117	0.01148	DOWN	1.84231	3502.4	1560.92	1.166	0.00010398	UP	0.753339	1995.66
110843	42	55	29	0.68469	0.829988	0.426945	0.647208	23	12	18	0.268234	0.22265	0.2532	0.248028	126	110	126	2.20266	2.00747	1.97872	2.06295	58	24	53	0.806901	0.452662	1.0186	0.759388	116	56	85	1.51301	0.981051	1.66044	1.38484	2.60941	36.1252	19.4295	0.89476	0.2529	FALSE	0.313729	43.777	113.42	-1.3734	0.0027286	DOWN	1.17333	38.0707
73903	1057	1695	1134	22.8136	33.8651	22.1035	26.2607	2982	1653	1835	46.0435	40.6059	34.1745	40.2746	573	569	760	13.2619	13.7481	15.8016	14.2705	1293	511	905	23.8158	12.7602	23.0277	19.8679	1249	1200	1074	21.5685	27.8329	27.7769	25.7261	0.652042	1107.57	2379.47	-1.1032	0.0085268	DOWN	1.84021	1341.85	589.968	1.1855	9.3414e-05	UP	0.756562	762.319
22110	181	131	135	2.69591	1.80619	1.81589	2.106	5525	2546	1501	58.8709	43.1601	19.291	40.4407	450	385	388	7.18738	6.41948	5.56708	6.39132	449	321	243	5.70717	5.53158	4.26694	5.16856	446	333	254	5.31497	5.33003	4.53337	5.05946	0.0520762	133.032	3417.26	-4.683	2.1341e-07	DOWN	0.329509	161.79	385.501	-1.2526	0.00014068	DOWN	2.45421	299.448
110267	297	330	334	2.0666	2.12558	2.09882	2.097	341	40	75	1.69744	0.316779	0.450306	0.821509	1594	2123	1972	11.8937	16.5372	13.2183	13.8831	282	161	125	1.67454	1.29611	1.0254	1.33202	278	200	182	1.54769	1.4955	1.51751	1.52023	2.55262	280.428	143.434	0.96724	0.26934	FALSE	0.151047	340.545	1783.99	-2.3892	5.1678e-17	DOWN	0.635202	164.902
105514	152	80	118	6.79191	3.30904	4.76167	4.95421	407	235	166	13.0102	11.9513	6.40034	10.4539	381	589	562	18.256	29.4629	24.191	23.9699	540	454	304	20.5916	23.4705	16.0142	20.0254	476	428	294	17.0174	20.5518	15.7419	17.7704	0.473908	105.851	297.46	-1.4907	0.0026843	DOWN	0.206684	128.93	478.585	-1.8922	9.3789e-07	DOWN	4.0421	389.279
23171	1750	1589	1820	0.621854	0.522684	0.584051	0.576196	6889	1310	897	1.75125	0.529809	0.275036	0.852032	5381	4658	4962	2.05043	1.85294	1.69854	1.86731	3084	1633	2021	0.935217	0.671358	0.846643	0.817739	2644	2080	2053	0.751712	0.794278	0.874179	0.806723	0.676261	1521.11	2922.52	-0.94208	0.34179	FALSE	0.308571	1848.91	4715.99	-1.3509	1.7366e-06	DOWN	1.4192	1937.46
76822	2741	1730	2394	30.712	17.9436	24.2243	24.2933	432	223	220	3.46277	2.84381	2.127	2.81119	7583	8142	9912	91.111	102.127	106.986	100.075	2031	1402	1455	19.4203	18.1746	19.2196	18.9382	2408	1969	1777	21.5871	23.7084	23.8587	23.0514	8.64162	2059.5	318.708	2.692	3.6628e-05	UP	0.242751	2506.96	7973.52	-1.6693	4.9288e-10	DOWN	0.779563	1434.88
61127	2445	2871	2271	42.9757	46.7134	36.0487	41.9126	2574	2488	2792	32.3664	49.7727	42.3454	41.4948	5897	5100	6197	111.149	100.352	104.929	105.477	5655	5642	4632	84.825	114.735	95.9833	98.5143	6415	4710	3664	90.2152	88.9659	77.172	85.451	1.01007	2200.26	3064.56	-0.478	0.39852	FALSE	0.397364	2669.89	5373.94	-1.0092	0.0008541	DOWN	2.35047	4819.05
79673	2583	1817	2749	30.1564	19.6369	28.984	26.2591	469	361	410	3.91714	4.79688	4.13034	4.28145	8082	6492	4701	101.182	84.8487	52.8706	79.6339	3759	2819	2157	37.4519	38.0774	29.6885	35.0726	2982	2949	2177	27.8549	36.9988	30.4561	31.7699	6.13322	2136.16	472.883	2.1755	5.5663e-05	UP	0.329748	2599.83	6162.4	-1.2451	0.046265	DOWN	1.33564	2591.3
119933	738	460	901	19.3431	11.1607	21.3267	17.2768	1634	641	681	30.6382	19.1216	15.4015	21.7205	1952	1796	1688	54.8632	52.6973	42.6198	50.0601	1480	998	722	33.1039	30.2634	22.3095	28.5589	1204	979	762	25.2485	27.5747	23.9324	25.5852	0.795418	631.184	1042.89	-0.72445	0.074721	FALSE	0.345122	768.755	1715.92	-1.1584	0.0010762	DOWN	1.65302	942.114
65949	604	1155	626	13.2549	23.4631	12.4063	16.3748	1123	457	555	17.6304	11.4144	10.5094	13.1847	323	307	574	7.60105	7.54206	12.1345	9.09252	331	117	326	6.1989	2.97059	8.43413	5.86788	258	208	205	4.53	4.90525	5.39081	4.94202	1.24195	671.392	758.416	-0.17584	0.70086	FALSE	1.80091	812.389	367.693	1.1437	0.00036002	UP	0.358348	216.241
70803	161	226	154	1.50594	1.95684	1.30087	1.58788	202	124	188	1.35169	1.32009	1.51736	1.39638	376	400	633	3.7714	4.18847	5.70369	4.55452	92	55	81	0.734376	0.5952	0.893206	0.740927	110	88	71	0.823218	0.884554	0.795797	0.834523	1.13715	155.199	191.69	-0.30466	0.62273	FALSE	0.348639	188.131	432.753	-1.2018	0.00030933	DOWN	0.466613	65.9747
65209	736	714	816	11.3972	10.2349	11.4114	11.0145	1130	391	656	12.5182	6.8912	8.7654	9.39159	1759	1590	1968	29.2091	27.5632	29.3572	28.7098	1992	1365	1182	26.3243	24.4552	21.5785	24.1193	1409	1302	930	17.4571	21.6666	17.257	18.7935	1.17281	666.214	764.594	-0.19871	0.5438	FALSE	0.383649	809.609	1658.72	-1.0348	0.00057299	DOWN	2.18978	1335.04
79300	4424	4723	4026	71.0793	70.2441	58.4158	66.5797	12921	8273	13118	148.513	151.282	181.862	160.553	10339	7764	12626	178.13	139.645	195.417	171.064	6405	4582	5591	87.8202	85.1727	105.901	92.9647	6835	4276	4513	87.8629	73.8285	86.8868	82.8594	0.414691	3841.47	12854.7	-1.7426	1.467e-05	DOWN	0.389209	4663.8	9506.77	-1.0274	0.00042488	DOWN	1.39629	4866.23
102787	22	24	25	0.572577	0.578212	0.587598	0.579462	184	151	144	3.42587	4.47286	3.23386	3.71086	64	64	61	1.78617	1.86468	1.52936	1.72674	26	30	29	0.577474	0.903338	0.889801	0.790204	36	20	30	0.749641	0.559371	0.935607	0.748206	0.156153	20.7436	183.963	-3.1487	2.0144e-09	DOWN	0.335583	25.1938	59.5236	-1.2404	0.039487	DOWN	1.36368	25.8536
122091	3920	3920	3521	34.2883	31.7403	27.8135	31.2807	303	211	214	1.89603	2.10058	1.61518	1.8706	11235	12398	16843	105.382	121.402	141.922	122.902	10599	7683	8126	79.1175	77.7515	83.7955	80.2215	10558	7982	7265	73.8893	75.0293	76.1477	75.0221	16.7223	3325.49	274.595	3.5982	8.1059e-18	UP	0.254518	4038.77	12515.2	-1.6317	2.3062e-09	DOWN	2.56457	7776.44
29346	941	729	1051	20.4089	14.636	20.5855	18.5435	203	219	308	3.14969	5.40594	5.76405	4.77323	3699	2546	2885	86.0292	61.816	60.2761	69.3738	1258	1140	1269	23.284	28.6057	32.447	28.1123	1225	1571	806	21.2572	36.6155	20.9472	26.2733	3.88489	809.551	286.957	1.4963	0.0010363	UP	0.267298	984.918	2877.68	-1.5468	0.00013112	DOWN	1.51602	1094.87
111088	117	256	133	1.31094	2.65523	1.34579	1.77066	128	96	144	1.02601	1.22424	1.39222	1.21416	348	308	456	4.18128	3.86332	4.92189	4.32216	152	61	107	1.45341	0.790762	1.4134	1.21919	108	116	129	0.968192	1.39674	1.732	1.36564	1.45834	141.451	139.98	0.015075	0.87046	FALSE	0.409669	171.048	344.151	-1.0086	0.0086924	DOWN	0.688553	90.1397
111439	937	1118	786	80.816	89.2615	61.2223	77.0999	6967	6325	11194	429.878	620.891	833.087	627.952	3076	2581	3228	284.496	249.206	268.201	267.301	1592	1589	1680	117.179	158.562	170.825	148.855	2148	994	1197	148.228	92.1304	123.712	121.357	0.12278	821.836	9468.1	-3.5262	8.8734e-07	DOWN	0.288439	996.923	2775.28	-1.4771	2.8716e-07	DOWN	1.93068	1461.94
111357	4503	4260	5717	78.2223	68.5019	89.6862	78.8034	1892	1317	1799	23.5121	26.0382	26.9654	25.5052	15297	16024	17246	284.948	311.61	288.593	295.05	13217	11300	6113	195.933	227.104	125.189	182.742	10442	10912	7147	145.128	203.7	148.769	165.866	3.0897	4270.37	1890.65	1.1755	0.0037629	UP	0.267085	5191.74	15199.4	-1.5497	1.6449e-08	DOWN	2.31896	9228.62
35552	269	274	332	2.83827	2.67618	3.1635	2.89265	574	148	138	4.33266	1.7773	1.2564	2.45545	138	199	125	1.56139	2.35053	1.27052	1.72748	229	168	198	2.06198	2.05082	2.46292	2.1919	251	218	271	2.11892	2.47182	3.42634	2.67236	1.17805	256.935	287.759	-0.16346	0.65949	FALSE	1.67449	312.232	147.075	1.0861	0.0075411	UP	0.757749	175.044
68961	4	2	13	0.0745475	0.0345039	0.218799	0.109283	48	21	17	0.639965	0.445441	0.273382	0.452929	80	69	49	1.5988	1.43958	0.879708	1.30603	35	22	7	0.556658	0.474366	0.153799	0.394941	13	9	6	0.193846	0.18025	0.133994	0.169363	0.241282	5.77284	30.6165	-2.407	0.0038685	DOWN	0.0836762	7.04526	63.2656	-3.1667	3.263e-06	DOWN	3.61391	18.8561
123697	6789	7153	6384	82.2831	80.2523	69.8758	77.4704	10471	5263	9074	90.7893	72.5998	94.8966	86.0952	27729	20817	24205	360.388	282.446	282.604	308.479	26721	20433	17964	276.379	286.52	256.68	273.193	23102	15916	12581	224.024	207.299	182.718	204.68	0.899822	5934.71	9076.68	-0.61299	0.13688	FALSE	0.251136	7206.2	22858.1	-1.6654	1.7817e-09	DOWN	3.52641	19305.3
33827	453	594	439	24.7068	29.9894	21.6227	25.4396	5801	1644	3386	226.34	102.051	159.35	162.58	1282	1209	1715	74.9785	73.8169	90.1053	79.6336	5596	1693	2224	260.461	106.83	143	170.097	4232	3560	2988	184.673	208.654	195.28	196.202	0.156474	428.257	3743.72	-3.1279	1.9367e-09	DOWN	0.319459	519.369	1302.42	-1.3264	9.088e-06	DOWN	6.68629	2629.03
103498	2025	2018	2207	231.083	213.171	227.444	223.899	4395	2716	4366	358.793	352.752	429.906	380.484	5312	4667	4744	650.028	596.201	521.503	589.244	4690	3135	3096	456.734	413.902	416.512	429.049	4799	3983	3851	438.16	488.441	526.595	484.399	0.58846	1834.37	4285.05	-1.224	0.0026938	DOWN	0.379977	2228.79	4636.48	-1.0568	0.00036863	DOWN	1.91626	3200.7
79990	395	714	446	3.4429	5.76089	3.51067	4.23815	276	222	396	1.72099	2.2023	2.9783	2.30053	213	247	299	1.99085	2.4101	2.51054	2.30383	440	211	389	3.27286	2.12778	3.99723	3.13262	453	417	426	3.15911	3.9059	4.44935	3.83812	1.84225	440.199	342.186	0.36337	0.35118	FALSE	1.83961	532.977	235.741	1.1769	0.00025855	UP	0.739148	296.173
107773	342	684	293	5.27397	9.76409	4.08045	6.37283	304	127	191	3.35372	2.22901	2.54151	2.70808	198	211	269	3.27422	3.64255	3.99606	3.63761	416	207	468	5.47459	3.69317	8.50825	5.892	622	349	425	7.67434	5.78356	7.85345	7.10378	2.35327	368.721	222.54	0.72847	0.11829	FALSE	1.75193	445.782	210.442	1.0829	0.015423	UP	0.92455	310.87
4875	1039	1539	1056	21.9566	30.1059	20.1531	24.0719	260	131	191	3.93065	3.15078	3.48281	3.52141	2795	2635	3555	63.3377	62.3364	72.3699	66.0147	2427	2081	2100	43.769	50.879	52.3181	48.9887	2828	2339	1917	47.8154	53.1175	48.5436	49.8255	6.83586	1040.02	212.471	2.2913	4.7741e-08	UP	0.364644	1260.47	2788.98	-1.1458	0.00014747	DOWN	2.0351	1969.96
78650	3410	2861	3176	21.1308	16.4114	17.7734	18.4385	9879	7150	9225	43.7942	50.4273	49.326	47.8492	10491	8958	8796	69.7124	62.142	52.5069	61.4538	12262	8416	7045	64.8442	60.3372	51.4667	58.8827	10734	9444	7520	53.2185	62.8893	55.8394	57.3157	0.385347	2794.18	9949.57	-1.8322	5.0433e-06	DOWN	0.300039	3396.97	8913.23	-1.3917	1.4283e-06	DOWN	3.19346	8158.63
122147	1543	1667	1067	26.9933	26.9954	16.8571	23.6153	1580	931	1225	19.7738	18.5369	18.4916	18.9341	3577	2478	3764	67.1028	48.5293	63.4321	59.6881	106	110	131	1.5825	2.22639	2.70175	2.17021	139	110	166	1.94556	2.06796	3.47984	2.49779	1.24724	1241.94	1385.65	-0.15797	0.77123	FALSE	0.395645	1506.83	3054.11	-1.0192	0.0007331	DOWN	0.0918985	104.286
4626	1384	1373	1891	8.82699	8.10609	10.8917	9.27494	1226	181	222	5.59382	1.31387	1.22173	2.70981	3024	3650	4966	20.6819	26.0604	30.5107	25.751	4606	2266	2382	25.0696	16.7207	17.9103	19.9002	3245	3757	2612	16.5589	25.75	19.9623	20.757	3.42273	1368.7	516.824	1.4051	0.061561	FALSE	0.360178	1663.89	3591.91	-1.1102	9.8734e-05	DOWN	2.14559	2650.05
70327	50	40	34	0.929509	0.688348	0.57081	0.729555	906	535	218	12.0491	11.3197	3.49693	8.95523	96	105	105	1.91375	2.18517	1.88036	1.99309	129	116	118	2.04654	2.49493	2.58612	2.37586	185	96	108	2.75166	1.91784	2.40585	2.35845	0.081467	36.6706	610.595	-4.0575	0.00011129	DOWN	0.366041	44.5681	95.9975	-1.107	0.022652	DOWN	3.25659	108.542
76995	273	286	343	4.12979	4.00493	4.68585	4.27352	3593	3101	3816	38.8834	53.3905	49.8104	47.3614	687	748	621	11.1443	12.6671	9.04952	10.9537	265	197	152	3.42104	3.44785	2.71076	3.19322	219	170	189	2.65062	2.76358	3.426	2.94674	0.0902321	264.523	4053.86	-3.9378	4.5459e-18	DOWN	0.390146	321.419	650.232	-1.0165	0.0021073	DOWN	0.74721	182.003
21725	6956	3739	6061	84.2613	41.9265	66.3043	64.164	3714	2631	4180	32.1849	36.2733	43.691	37.383	57062	32796	19961	741.219	444.735	232.927	472.96	9690	9714	5254	100.17	136.139	75.0312	103.78	7395	7120	4882	71.6714	92.6845	70.8642	78.4067	1.71639	5064.24	3982.15	0.3468	0.57559	FALSE	0.135665	6168.74	35512	-2.5253	0.041612	DOWN	1.61742	7525.71
69066	581	705	502	14.4132	16.1897	11.2465	13.9498	1350	1080	1418	23.9586	30.4934	30.3535	28.2685	1919	1297	1477	51.0495	36.0195	35.2967	40.7886	982	915	993	20.7895	26.2617	29.0414	25.3642	1168	826	873	23.1829	22.0203	25.9514	23.7182	0.493476	516.899	1472.98	-1.5108	0.00043949	DOWN	0.342003	626.997	1479.51	-1.2386	0.0018127	DOWN	1.81825	864.891
122792	471	1054	651	3.49713	7.24429	4.36517	5.03553	648	118	240	3.44197	0.997172	1.53762	1.99226	277	288	449	2.20547	2.39384	3.21149	2.6036	516	319	586	3.26955	2.74031	5.12946	3.71311	603	418	461	3.58218	3.33523	4.10159	3.673	2.52755	610.307	331.481	0.88061	0.15595	FALSE	1.93406	738.362	311.831	1.2436	0.00019468	UP	0.737381	410.824
105956	2707	4045	2526	43.274	59.8579	36.467	46.533	1701	732	1077	19.4529	13.3182	14.856	15.8757	9284	9670	13657	159.149	173.052	210.311	180.838	3362	1684	3308	45.8652	31.1457	62.3429	46.4513	4473	3941	3742	57.2106	67.7023	71.6808	65.5312	2.93108	2649.61	1259.45	1.073	0.011685	UP	0.257319	3210.35	10077.2	-1.6503	3.8942e-09	DOWN	0.998245	2384.11
39587	386	340	387	7.47558	6.09538	6.76858	6.77985	6964	3177	3044	96.4846	70.028	50.8685	72.4604	1313	1437	1406	27.268	31.1549	26.2308	28.2179	179	104	89	2.95841	2.33028	2.03203	2.44024	204	120	141	3.16102	2.49745	3.27218	2.97688	0.0935662	328.575	4729.54	-3.8474	1.829e-17	DOWN	0.240267	399.415	1305.05	-1.7081	2.8834e-09	DOWN	0.359926	108.056
34252	175	298	451	12.2458	19.3033	28.5007	20.0166	21	3	6	1.05126	0.238929	0.362284	0.550825	1184	1175	1640	88.8451	92.0451	110.551	97.1471	994	583	407	59.3587	47.1994	33.5759	46.7113	766	732	460	42.8863	55.0453	38.5717	45.5011	36.3393	267.739	9.63773	4.796	9.1181e-06	UP	0.206044	325.155	1237.82	-1.9286	2.516e-11	DOWN	2.33363	577.763
66544	165	191	217	4.30945	4.61781	5.11831	4.68186	411	224	410	7.6793	6.6586	9.23993	7.85928	482	461	386	13.4995	13.4788	9.71168	12.23	792	415	565	17.6527	12.5402	17.3968	15.8632	1143	645	718	23.8849	18.1032	22.471	21.4864	0.595711	167.226	385.816	-1.2061	0.0064216	DOWN	0.382818	203.108	421.183	-1.0522	0.0026161	DOWN	3.38823	508.741
62475	126	135	121	6.58171	6.52779	5.70798	6.27249	429	550	631	16.0312	32.6985	28.441	25.7236	949	605	408	53.1576	35.3782	20.5304	36.3554	296	305	266	13.1949	18.4325	16.3807	16.0027	407	195	235	17.0099	10.9461	14.7094	14.2218	0.243842	111.455	644.068	-2.5307	0.00051891	DOWN	0.172533	135.327	631.39	-2.2221	0.022935	DOWN	2.55126	262.506
68574	86	140	100	1.47322	2.22004	1.54703	1.74676	343	146	186	4.20343	2.84655	2.74934	3.26644	576	355	479	10.5809	6.80783	7.90447	8.43107	105	81	144	1.53499	1.60535	2.90813	2.01616	208	117	91	2.85083	2.15384	1.86797	2.29088	0.53476	92.9763	241.254	-1.3756	0.0026739	DOWN	0.207182	112.659	442.29	-1.973	5.0783e-06	DOWN	1.15423	96.636
21758	8359	6190	5238	106.108	72.7362	60.0468	79.6305	488	473	519	4.43157	6.83367	5.68473	5.64999	21401	17608	18361	291.314	250.218	224.523	255.351	28768	22268	18216	311.64	327.035	272.604	303.76	24253	18376	17105	246.32	250.672	260.183	252.392	14.0939	5874.22	577.745	3.3459	7.2944e-07	UP	0.311847	7141.35	18072.6	-1.3395	3.2634e-05	DOWN	3.81461	20572.8
111102	1908	2048	1967	43.5463	43.268	40.5421	42.4522	5476	5001	7149	89.4083	129.905	140.788	120.034	5535	5427	5920	135.463	138.658	130.156	134.759	6077	4981	5549	118.361	131.525	149.304	133.063	7668	5582	5233	140.021	136.906	143.115	140.014	0.353668	1729.67	6828.83	-1.9811	2.7717e-05	DOWN	0.315023	2100.46	5287.5	-1.3319	2.9899e-06	DOWN	3.13443	4926.44
107523	13	36	44	0.208717	0.535034	0.637964	0.460571	49	14	18	0.562797	0.255823	0.249364	0.355995	64	71	103	1.10186	1.2761	1.59302	1.32366	75	93	72	1.0276	1.72749	1.36279	1.37263	105	59	59	1.34879	1.01795	1.13508	1.16727	1.29376	26.4461	27.6427	-0.063841	0.88037	FALSE	0.347953	32.0621	73.3447	-1.1938	0.031952	DOWN	2.98027	73.7815
68371	52	62	94	0.740324	0.817099	1.20858	0.922001	1139	571	924	11.6007	9.25235	11.3511	10.7347	241	267	224	3.67931	4.25542	3.0721	3.66894	524	177	232	6.36645	2.91547	3.89395	4.39196	497	326	322	5.66127	4.98764	5.49332	5.38074	0.0858897	60.9379	962.541	-3.9814	6.9061e-20	DOWN	0.251299	74.0636	231.329	-1.6431	5.286e-06	DOWN	4.7635	259.842
69555	66	80	77	1.90488	2.13736	2.00698	2.01641	12	4	2	0.247768	0.131395	0.0498081	0.142991	186	118	222	5.75662	3.81257	6.17227	5.24715	1	10	12	0.0246303	0.333919	0.408308	0.255619	6	2	23	0.138552	0.0620314	0.795448	0.33201	14.1017	64.7792	6.14858	3.3972	4.732e-06	UP	0.384286	78.6346	162.335	-1.0457	0.01136	DOWN	0.12677	7.40172
103886	4339	4934	3909	110.981	116.821	90.2928	106.032	3301	1255	2090	60.4012	36.5342	46.1266	47.6873	9726	8563	13110	266.762	245.186	323.02	278.323	11237	6908	9357	245.277	204.422	282.149	243.949	10928	8401	8828	223.634	230.913	270.571	241.706	2.22348	3828.74	2358.23	0.69916	0.14156	FALSE	0.380966	4646.52	9703.09	-1.0623	0.00026884	DOWN	2.30072	7980.78
43397	80	138	105	7.80787	12.4677	9.25467	9.84341	542	579	955	37.8428	64.3159	80.4254	60.8614	213	246	274	22.2922	26.8776	25.761	24.9769	325	242	471	27.0691	27.326	54.1935	36.1962	686	263	325	53.5681	27.584	38.009	39.7204	0.161735	92.0194	813.733	-3.1445	5.1065e-05	DOWN	0.3941	111.498	228.579	-1.0357	0.0099914	DOWN	3.6772	302.858
108145	112	81	73	3.15877	2.11471	1.85931	2.3776	13	4	1	0.262292	0.128398	0.0243359	0.138342	181	227	270	5.47407	7.16702	7.33556	6.65888	59	37	39	1.42004	1.20731	1.29673	1.30803	66	51	80	1.48931	1.54571	2.70365	1.91289	17.1864	79.0951	6.04359	3.7101	2.0412e-06	UP	0.357056	96.1744	210.424	-1.1296	0.0021285	DOWN	0.550146	39.3514
65508	1074	971	1157	23.4996	19.6671	22.8622	22.0097	608	247	246	9.51704	6.15107	4.6445	6.77087	2748	2779	3025	64.477	68.0702	63.7604	65.4359	4683	3012	2846	87.4436	76.2481	73.4133	79.035	3762	3357	2963	65.8589	78.9344	77.6871	74.1602	3.25064	944.705	389.637	1.2777	0.0050097	UP	0.336355	1148.39	2677.02	-1.221	2.2785e-05	DOWN	3.59092	3082.35
55319	2726	4713	2360	39.5696	63.3282	30.9369	44.6116	9	33	0	0.0934587	0.545188	0	0.212882	8933	8056	10063	139.048	130.908	140.712	136.889	8400	5514	7600	104.055	92.6018	130.057	108.904	11005	8081	8570	127.81	126.055	149.065	134.31	209.56	2767.32	19.6003	7.1415	3.3201e-41	UP	0.325895	3349.09	8436.16	-1.3328	6.7797e-06	DOWN	2.44117	6268.21
3049	681	850	750	14.8132	17.1153	14.733	15.5539	820	160	159	12.7602	3.96113	2.98432	6.56855	2224	2250	2723	51.8762	54.7894	57.0583	54.5746	2927	1797	2825	54.334	45.2238	72.4442	57.334	4816	3350	3387	83.8161	78.3079	88.2831	83.469	2.36793	660.805	369.878	0.83718	0.26102	FALSE	0.285002	801.887	2241.89	-1.4832	2.6256e-07	DOWN	3.68616	2186.22
124288	5509	6838	5066	82.109	94.3433	68.1886	81.547	2558	1058	1555	27.2747	17.9474	19.9984	21.7402	13651	10706	17422	218.179	178.631	250.141	215.65	16857	14714	15623	214.41	253.727	274.515	247.55	17101	12946	14664	203.929	207.354	261.897	224.393	3.75098	5031.54	1847.17	1.4457	0.00057616	UP	0.378144	6103.29	12910.3	-1.0809	0.00022149	DOWN	3.03568	14071.4
5633	943	1752	836	20.7557	35.6964	16.6173	24.3565	809	403	537	12.7384	10.0955	10.1988	11.0109	2639	2198	3096	62.2869	54.1585	65.6442	60.6965	3258	2790	4173	61.1963	71.0474	108.282	80.1754	5754	3082	4009	101.329	72.8983	105.736	93.3213	2.21203	992.753	636.889	0.64039	0.13678	FALSE	0.401283	1200.95	2464.68	-1.0372	0.0012775	DOWN	3.29174	3021.35
3363	96	77	121	2.15781	1.60213	2.45616	2.07203	546	153	168	8.77964	3.91409	3.25836	5.31736	197	280	390	4.74832	7.04551	8.44454	6.74612	274	133	232	5.25582	3.45869	6.14771	4.95407	314	377	296	5.64692	9.10631	7.9725	7.57524	0.389673	87.4219	294.054	-1.75	0.01087	DOWN	0.307144	106.367	266.346	-1.3243	0.00052728	DOWN	2.39092	182.185
109243	7	9	12	0.212797	0.253264	0.32944	0.265167	96	39	34	2.08775	1.34936	0.891851	1.44299	32	51	32	1.04315	1.7356	0.937099	1.23862	0	0	7	0	0	0.250869	0.0836232	3	7	2	0.0729671	0.228677	0.0728546	0.124833	0.183762	8.1626	59.6769	-2.8701	2.0993e-05	DOWN	0.214083	9.91544	36.56	-1.8825	0.011011	DOWN	0.31536	1.95537
121439	64	107	87	1.61469	2.49895	1.98224	2.03196	424	161	231	7.65273	4.62309	5.02884	5.76822	166	205	304	4.49105	5.78995	7.38842	5.88981	161	77	154	3.46643	2.24759	4.5805	3.43151	169	130	116	3.41142	3.52461	3.50693	3.48099	0.352268	73.7047	288.533	-1.9689	1.0605e-05	DOWN	0.344996	89.3339	207.306	-1.2145	0.0015371	DOWN	1.68877	111.551
106684	123	269	143	3.10323	6.2824	3.25817	4.2146	270	423	533	4.8732	12.1464	11.6033	9.54097	486	462	565	13.1485	13.0486	13.7318	13.3096	267	392	416	5.74867	11.4423	12.3733	9.85475	513	249	309	10.3554	6.75098	9.34175	8.81603	0.441737	149.642	496.978	-1.7317	0.04707	DOWN	0.316658	180.966	471.727	-1.3822	5.0243e-05	DOWN	2.33824	330.453
110831	63	60	42	0.955626	0.842487	0.575341	0.791151	34	12	5	0.36895	0.20717	0.0654432	0.213854	253	269	184	4.11528	4.56785	2.68865	3.79059	251	178	143	3.24914	3.12381	2.55721	2.97672	259	166	227	3.1433	2.70592	4.12604	3.32509	3.69949	48.2765	17.5128	1.4629	0.058287	FALSE	0.208714	58.6137	225.083	-1.9411	7.9624e-05	DOWN	3.76252	168.847
112459	42	47	25	1.97174	2.0425	1.05991	1.69138	39	45	44	1.3098	2.40441	1.78237	1.8322	154	85	121	7.75267	4.46715	5.47209	5.8973	74	67	94	2.96468	3.63908	5.20248	3.93541	128	65	86	4.80782	3.27922	4.83792	4.30832	0.923144	32.9678	50.8671	-0.62567	0.48602	FALSE	0.286806	39.9794	112.989	-1.4988	0.0075203	DOWN	2.32675	69.7877
4454	264	147	369	11.5871	5.97243	14.626	10.7285	666	298	347	20.9115	14.8862	13.1415	16.3131	1590	2034	2082	74.8338	99.9385	88.0277	87.6	883	787	794	33.0733	39.9633	41.0841	38.0402	1738	951	646	61.0321	44.8548	33.9753	46.6207	0.657662	235.751	470.575	-0.99716	0.012421	FALSE	0.122471	287.314	1782.76	-2.6334	5.4765e-21	DOWN	3.54572	736.465
80026	2260	2498	2413	54.3681	55.6279	52.423	54.1397	1913	1590	2038	32.9225	43.5342	42.3045	39.5871	4808	6144	5775	124.031	165.462	133.831	141.108	2747	2307	3373	56.3952	64.2097	95.6611	72.0887	5924	3352	3821	114.022	86.656	110.147	103.609	1.36761	2091.57	2129.1	-0.025653	0.96831	FALSE	0.383675	2539.72	5246.49	-1.0467	0.00045295	DOWN	1.33153	2489.54
27706	237	492	250	3.45372	6.63694	3.29009	4.46025	1238	891	2169	12.9063	14.7779	27.2738	18.3193	781	748	1019	12.2045	12.2026	14.3048	12.904	301	270	373	3.74328	4.55218	6.40812	4.90119	464	323	321	5.40998	5.05824	5.60537	5.35786	0.243472	274.179	1630.15	-2.5718	0.002461	DOWN	0.345649	331.591	790.255	-1.2529	0.00012214	DOWN	1.09886	280.292
33371	112	144	48	5.09667	6.0659	1.9726	4.37839	313	240	340	10.1895	12.4302	13.3504	11.99	223	282	363	10.8819	14.3658	15.9127	13.7201	6	6	0	0.233006	0.315891	0	0.182966	11	14	11	0.400498	0.684629	0.599821	0.56165	0.365169	86.7558	340.4	-1.9722	2.5192e-05	DOWN	0.319122	105.051	268.32	-1.3529	0.00016946	DOWN	0.0417883	3.74547
51415	5169	4875	7083	189.494	165.435	234.496	196.475	7793	2533	2435	204.378	105.687	77.0256	129.03	12782	13275	16308	502.48	544.798	575.915	541.065	19246	12824	13380	602.111	543.913	578.267	574.764	21559	13700	13239	632.349	539.719	581.574	584.547	1.5227	5056.78	4392.3	0.20324	0.92576	FALSE	0.363127	6148.96	13180	-1.0999	0.00010414	DOWN	2.92538	13307.5
5084	866	1522	1132	85.6472	139.339	101.104	108.697	261	305	447	18.4662	34.3314	38.1461	30.3146	3774	2743	3429	400.247	303.692	326.687	343.542	6524	6347	6672	550.626	726.241	777.919	684.929	7786	6373	5386	616.096	677.326	638.296	643.906	3.58564	1001.53	400.526	1.3222	0.0005559	UP	0.316401	1213.37	3117.47	-1.3614	4.8333e-06	DOWN	6.30126	5868.95
75175	2012	2082	2141	29.9078	28.6484	28.741	29.0991	3606	1930	3011	38.3463	32.652	38.6201	36.5395	4898	5292	5413	78.0739	88.0618	77.5109	81.2155	10549	5536	5531	133.818	95.2071	96.9265	108.651	8565	7942	6369	101.864	126.866	113.446	114.059	0.796373	1825.46	3143.39	-0.78406	0.056869	FALSE	0.358294	2217.4	4891.19	-1.1413	9.0921e-05	DOWN	3.73382	6222.22
77291	184	297	230	3.76328	5.62302	4.2482	4.54483	517	191	173	7.56451	4.4461	3.05311	5.02124	579	690	676	12.6987	15.7983	13.3188	13.9386	696	460	531	12.148	10.8849	12.8034	11.9454	788	579	759	12.8948	12.7258	18.6016	14.7407	0.905122	203.198	307.664	-0.59847	0.16097	FALSE	0.326062	246.278	609.72	-1.3079	5.9691e-05	DOWN	2.62836	492.981
59628	185	363	254	4.68339	8.50667	5.80699	6.33235	115	135	178	2.08271	3.88973	3.88826	3.2869	739	973	875	20.0615	27.5749	21.3386	22.9917	602	657	875	13.0057	19.2429	26.1144	19.4543	1713	1179	1105	34.6965	32.0746	33.5206	33.4305	1.92654	226.838	169.574	0.41974	0.26342	FALSE	0.275419	274.666	812.583	-1.5648	5.8629e-07	DOWN	3.07221	641.15
110471	566	658	742	16.5287	17.7874	19.5684	17.9615	137	113	245	2.8621	3.75576	6.17356	4.26381	2258	2112	2340	70.7095	69.0444	65.8275	68.5272	3465	3943	3188	86.3522	133.219	109.755	109.775	4661	2914	3136	108.903	91.4473	109.739	103.363	4.21255	573.594	189.76	1.5959	0.00014182	UP	0.262108	696.648	2102.26	-1.5934	2.5043e-08	DOWN	6.1117	3235.47
120784	16501	30262	13071	209.941	356.41	150.185	238.845	877	894	1026	7.98232	12.9456	11.2637	10.7306	65429	45198	62737	892.667	643.753	768.919	768.446	51181	51515	69778	555.704	758.296	1046.62	786.874	83854	44572	56954	853.593	609.408	868.306	777.102	22.2584	16801.5	1096.62	3.9374	4.4789e-12	UP	0.310816	20320.9	54152.5	-1.4141	1.1751e-05	DOWN	3.29449	51568.3
40618	191	173	155	4.45515	3.73542	3.26505	3.81854	117	129	161	1.95235	3.42465	3.24043	2.87247	500	617	889	12.5063	16.1111	19.9756	16.1977	190	175	184	3.78208	4.72264	5.05976	4.52149	282	135	197	5.26281	3.38393	5.50625	4.71766	1.32936	152.627	160.537	-0.072896	0.99819	FALSE	0.235746	185.429	616.978	-1.7343	7.8742e-09	DOWN	1.18409	164.296
27770	96	153	128	1.66373	2.45453	2.00333	2.04053	23	4	1	0.285156	0.0788987	0.0149541	0.126336	287	360	420	5.33366	6.98437	7.01182	6.44329	350	279	351	5.1764	5.59415	7.17138	5.98065	583	340	463	8.08389	6.33213	9.61511	8.01038	16.1516	107.978	8.80352	3.6165	2.9758e-08	UP	0.316691	130.906	331.458	-1.3403	0.00011055	DOWN	2.93093	289.511
73818	482	738	706	7.19361	10.1958	9.51554	8.96831	1742	1203	1048	18.599	20.4344	13.4961	17.5098	1402	1465	1778	22.4377	24.4765	25.5623	24.1589	3271	1042	1769	41.6608	17.9922	31.1251	30.2594	2879	2390	2060	34.378	38.3316	36.8407	36.5168	0.512187	554.104	1504.01	-1.4406	0.00069748	DOWN	0.371222	672.117	1445.73	-1.105	0.00035843	DOWN	3.37403	1687.69
68019	69	83	67	1.93134	2.15057	1.69361	1.92517	56	12	25	1.12135	0.382286	0.603806	0.70248	273	336	380	8.19416	10.5284	10.2462	9.65625	401	222	371	9.5786	7.1892	12.2424	9.67008	519	329	441	11.623	9.89612	14.7914	12.1035	2.74054	63.4589	31.2041	1.0241	0.17482	FALSE	0.199371	77.0006	307.797	-1.999	3.6198e-09	DOWN	5.02296	285.829
5107	39	35	22	0.805799	0.669413	0.4105	0.628571	3277	3642	3544	48.4373	85.6444	63.1833	65.755	97	92	86	2.14914	2.12795	1.71171	1.99627	58	41	60	1.02267	0.980084	1.46149	1.15475	89	38	60	1.47127	0.843731	1.4855	1.26683	0.00955928	28.148	4143.63	-7.2017	1.4834e-17	DOWN	0.314873	34.1775	86.7723	-1.3442	0.006981	DOWN	1.8371	46.4963
103062	326	369	329	5.92671	6.20993	5.40158	5.84608	2	1	8	0.0260116	0.0206916	0.125497	0.0574001	723	850	1083	14.095	17.2992	18.9668	16.787	55	35	61	0.853309	0.736176	1.3074	0.965629	85	84	90	1.23639	1.6411	1.96065	1.61271	101.848	298	4.11846	6.1771	6.0084e-25	UP	0.34825	361.754	822.679	-1.1853	0.00012096	DOWN	0.165176	43.7611
103458	11	17	12	0.356298	0.509723	0.351019	0.40568	18	1	0	0.417095	0.0368653	0	0.15132	34	38	73	1.18095	1.3779	2.27778	1.61221	13	1	10	0.359345	0.0374747	0.38186	0.25956	6	3	7	0.155493	0.104424	0.271694	0.177204	2.68094	11.4317	5.48655	1.0591	0.63317	FALSE	0.25163	13.8538	44.0503	-1.6689	0.011061	DOWN	0.639814	6.34135
54525	1992	2894	1866	26.9628	36.2609	22.8095	28.6777	3729	3208	4564	36.1085	49.4205	53.3051	46.278	4773	4526	5871	69.2785	68.5808	76.5521	71.4704	10259	7206	8415	118.503	112.846	134.281	121.877	10867	9049	8191	117.686	131.624	132.854	127.388	0.619684	1931.93	4431.86	-1.1979	0.0067021	DOWN	0.401253	2341.24	4716.98	-1.0106	0.0010762	DOWN	4.24986	7592.78
59900	176	288	159	3.6774	5.57038	3.00023	4.08267	2217	1631	2474	33.1387	38.7864	44.6041	38.843	455	423	588	10.1946	9.8942	11.8352	10.6413	640	420	667	11.4118	10.153	16.43	12.6649	768	419	609	12.8389	9.40807	15.2478	12.4982	0.105107	176.738	2400.37	-3.7636	1.2687e-18	DOWN	0.383662	213.996	454.552	-1.0869	0.0018918	DOWN	3.10212	502.103
121785	50	73	56	1.76607	2.38685	1.7863	1.97974	101	72	63	2.55211	2.89445	1.9201	2.45556	254	290	411	9.6206	11.4669	13.9845	11.6907	245	237	251	7.385	9.68507	10.4519	9.17398	397	296	283	11.2193	11.2354	11.978	11.4776	0.806227	51.3693	89.2215	-0.79648	0.20309	FALSE	0.169343	62.2801	294.456	-2.2412	6.7088e-11	DOWN	4.63394	220.009
74156	733	893	1201	13.0802	14.7512	19.3545	15.7287	10878	5088	7725	138.868	103.337	118.948	120.384	3414	2508	3486	65.329	50.1015	59.9249	58.4518	684	311	543	10.4163	6.4208	11.4234	9.42016	923	587	726	13.1781	11.2566	15.5242	13.3196	0.130654	825.837	8584.31	-3.3778	4.2457e-17	DOWN	0.269088	1003.34	2933.93	-1.548	4.1096e-08	DOWN	0.598917	436.7
63914	1502	1792	1619	21.5078	23.7536	20.9364	22.0659	626	378	604	6.41272	6.16049	7.46295	6.67872	4730	3132	4649	72.6305	50.2066	64.1291	62.322	6153	4530	5294	75.1901	75.0485	89.3704	79.8697	5382	4668	3819	61.6608	71.8317	65.5295	66.3407	3.30392	1426.69	598.94	1.2522	0.0024598	UP	0.354063	1731.65	3900.27	-1.1714	6.4715e-05	DOWN	3.61959	4702.08
123550	206	389	230	2.70602	4.73019	2.72848	3.38823	356	292	541	3.34546	4.3656	6.13209	4.61438	833	774	862	11.7338	11.382	10.9079	11.3412	2939	1965	2234	32.9466	29.8637	34.5964	32.4689	4024	2554	2964	42.2923	36.0532	46.6555	41.667	0.734276	232.814	455.814	-0.96927	0.079901	FALSE	0.298753	281.792	773.477	-1.4567	4.6527e-06	DOWN	9.58286	2087.99
81522	3580	4669	4463	49.9459	60.2983	56.2306	55.4916	6385	4094	6120	63.7264	65.0073	73.6742	67.4693	9771	9342	10275	146.18	145.905	138.092	143.392	18168	9988	13643	216.307	161.218	224.393	200.64	19440	15811	13338	216.996	237.047	222.981	225.675	0.822472	3680.87	6217.24	-0.75623	0.083879	FALSE	0.386992	4467.02	9205.99	-1.0433	0.0005114	DOWN	3.61567	12039
106575	797	1817	794	12.7683	26.946	11.4875	17.0673	297	355	538	3.40387	6.47293	7.43712	5.77131	2274	2045	3283	39.0658	36.6759	50.6658	42.1359	1199	787	1476	16.3924	14.5871	27.8769	19.6188	1775	1460	1290	22.7517	25.1355	24.7643	24.2171	2.95726	947.188	471.065	1.0077	0.032574	UP	0.405053	1144.6	2342.54	-1.0332	0.0015371	DOWN	1.1495	1003.97
108003	41	60	40	2.22524	3.01446	1.96057	2.40009	18	19	17	0.698888	1.17367	0.79614	0.889565	121	122	146	7.04223	7.41252	7.63336	7.3627	212	174	180	9.81922	10.926	11.5173	10.7542	246	181	186	10.6824	10.5568	12.0967	11.112	2.69805	40.3542	21.2993	0.92191	0.16157	FALSE	0.32598	48.9067	121.247	-1.3099	0.0036009	DOWN	4.48073	168.158
71170	257	573	285	3.39198	7.00066	3.39699	4.59654	133	50	47	1.25578	0.751082	0.53526	0.847374	2231	1764	2419	31.5755	26.0634	30.7556	29.4649	502	323	527	5.6542	4.93219	8.2	6.26213	840	350	427	8.8703	4.96417	6.75318	6.86255	5.42446	311.12	80.5467	1.9496	7.4037e-05	UP	0.156001	376.142	1997.81	-2.4091	1.3083e-16	DOWN	1.36236	392.454
74807	677	921	743	11.1757	14.0738	11.0766	12.1087	1124	656	891	13.2738	12.3251	12.6915	12.7634	1502	1368	2571	26.5882	25.2805	40.8845	30.9177	1053	586	770	14.8342	11.1919	14.9852	13.6704	923	664	697	12.1907	11.7792	13.7874	12.5857	0.948702	674.556	989.917	-0.55337	0.23283	FALSE	0.391643	818.143	1662.98	-1.0233	0.0013465	DOWN	1.12897	694.679
64125	5	15	7	0.0345965	0.0960765	0.043741	0.058138	19	13	12	0.0940496	0.102377	0.0716456	0.0893574	26	37	40	0.192915	0.286599	0.266619	0.248711	48	36	39	0.283433	0.288192	0.318134	0.296586	56	46	67	0.310019	0.342041	0.555516	0.402526	0.650623	7.42989	16.5584	-1.1561	0.34824	FALSE	0.233757	8.97129	32.0354	-1.8363	0.027963	DOWN	5.10142	36.2907
123282	124	268	151	2.42683	4.8553	2.66884	3.31699	66	15	33	0.924065	0.334122	0.557286	0.605158	464	405	523	9.73792	8.87328	9.86025	9.49048	167	107	197	2.78921	2.4228	4.54534	3.25245	164	114	199	2.56803	2.39762	4.66692	3.21086	5.4812	152.168	38.5678	1.9802	0.00025879	UP	0.349507	184.062	433.755	-1.2367	0.00042039	DOWN	0.980543	136.442
122140	465	607	418	12.822	15.4938	10.409	12.9083	1563	718	696	30.8322	22.5333	16.56	23.3085	1259	1105	1562	37.2273	34.1097	41.491	37.6093	474	309	679	11.154	9.8578	22.0728	14.3615	535	397	353	11.8031	11.7639	11.6638	11.7436	0.553801	429.003	1068.95	-1.3171	0.0011686	DOWN	0.34322	520.193	1218	-1.2274	5.6605e-05	DOWN	1.11258	422.764
123827	14301	28205	14008	119.861	218.828	106.027	148.239	2603	1650	2526	15.6073	15.7396	18.2681	16.5384	42540	36880	62115	382.333	346.032	501.509	409.958	70047	40942	70607	501.014	397.008	697.66	531.894	85729	67388	69712	574.884	606.952	700.134	627.323	8.96335	15856.8	2536.57	2.6442	7.4981e-10	UP	0.361596	19179.7	43550.5	-1.1831	7.7004e-05	DOWN	3.58808	52372.3
47710	53482	58788	48129	544.172	553.709	442.247	513.376	3525	2547	1761	25.6584	29.4954	15.4609	23.5383	134471	130407	181080	1467.2	1485.39	1774.88	1575.82	157008	90803	136873	1363.32	1068.92	1641.84	1358.03	209060	157720	158594	1701.92	1724.54	1933.64	1786.7	21.8103	46684.8	2964.84	3.9769	1.0142e-21	UP	0.325783	56667.5	138146	-1.2856	4.6076e-06	DOWN	2.64529	111048
108156	33	23	20	2.84624	1.83633	1.55782	2.08013	26	13	22	1.60425	1.27614	1.6373	1.5059	65	58	75	6.01177	5.60013	6.23144	5.94778	70	31	50	5.15233	3.09341	5.08407	4.44327	52	36	70	3.5884	3.33671	7.23463	4.71991	1.38132	22.6354	22.3001	0.021534	1	FALSE	0.349732	27.5255	61.6622	-1.1636	0.041443	DOWN	2.13605	42.8206
58333	534	1118	522	9.16883	17.7696	8.09416	11.6775	3814	2196	5176	46.8484	42.9143	76.6856	55.4828	1845	1600	2160	33.9704	30.7542	35.7269	33.4838	2409	1441	2105	35.2985	28.6256	42.6097	35.5112	2798	2163	2113	38.4379	39.9105	43.4743	40.6076	0.210472	607.486	4163.58	-2.7769	2.583e-05	DOWN	0.348752	734.485	1743.19	-1.2469	7.1751e-05	DOWN	3.04099	1723.39
58639	18	38	22	0.606885	1.18599	0.669862	0.820913	46	5	14	1.10951	0.191867	0.407295	0.569559	128	126	119	4.6278	4.75572	3.865	4.41617	86	50	109	2.47445	1.95039	4.33255	2.91913	97	63	81	2.61664	2.28262	3.2725	2.72392	1.44131	21.8944	20.6227	0.086331	0.94057	FALSE	0.185888	26.488	117.556	-2.1499	1.6836e-06	DOWN	3.55596	70.4313
48211	11973	6062	11438	88.9281	41.6789	76.7211	69.1093	8427	2945	3850	44.7765	24.8954	24.6742	31.4487	36509	29593	43601	290.782	246.058	311.962	282.934	40516	24364	18180	256.809	209.364	159.189	208.454	22220	19298	13590	132.044	154.03	120.953	135.676	2.19753	8932.37	5320.05	0.7476	0.35616	FALSE	0.24426	10884.3	34033.6	-1.6447	4.1237e-10	DOWN	3.01629	24222.8
108157	1178	1874	957	19.7688	29.1117	14.5036	21.128	607	456	694	7.28726	8.70956	10.0494	8.68208	2710	2282	4063	48.768	42.8708	65.6825	52.4404	3313	2128	2938	47.4464	41.3165	58.1258	48.9629	3519	2433	2676	47.249	43.8768	53.8122	48.3127	2.43352	1137.29	668.441	0.76673	0.051071	FALSE	0.402896	1376.93	2780.64	-1.014	0.001114	DOWN	2.31744	2437.81
104272	73	101	89	4.19749	5.37591	4.62153	4.73164	766	339	336	31.5092	22.1852	16.6707	23.455	206	195	252	12.7018	12.552	13.9584	13.0707	115	78	136	5.64302	5.18894	9.21911	6.68369	164	128	110	7.54483	7.90925	7.57914	7.67774	0.201733	75.8509	515.25	-2.764	1.5139e-10	DOWN	0.362003	92.0132	203.089	-1.1422	0.0035421	DOWN	1.41255	95.6959
69736	115	166	102	1.78828	2.38952	1.43241	1.87007	14	11	7	0.155743	0.194683	0.0939254	0.148117	456	466	658	7.60386	8.11215	9.85673	8.52425	225	191	259	2.98585	3.43628	4.74811	3.72341	432	351	378	5.37478	5.86548	7.04353	6.0946	12.6256	109.529	12.2362	3.1621	7.5127e-08	UP	0.219382	132.721	488.457	-1.8798	3.2512e-09	DOWN	1.99106	199.863
69168	6	8	13	0.146881	0.181288	0.287399	0.205189	70	93	100	1.2259	2.59116	2.11232	1.97646	35	32	37	0.918783	0.876952	0.872538	0.889424	23	27	37	0.480495	0.764707	1.06782	0.771008	46	33	13	0.900971	0.868133	0.381345	0.716816	0.103817	7.89224	105.654	-3.7428	1.4998e-05	DOWN	0.230699	9.59164	32.5372	-1.7622	0.024181	DOWN	3.75754	26.2156
103614	94	149	119	7.3394	10.7692	8.3909	8.83317	35	23	12	1.95498	2.04389	0.808465	1.60245	226	264	343	18.9222	23.0754	25.7986	22.5987	104	77	182	6.92968	6.9557	16.7528	10.2127	195	129	179	12.1817	10.8238	16.7474	13.251	5.5123	103.603	26.161	1.9856	0.00037983	UP	0.39087	125.587	257.807	-1.0376	0.0066726	DOWN	1.15618	105.485
60635	1003	1601	937	9.07284	13.406	7.6544	10.0444	533	207	172	3.44914	2.13113	1.34251	2.3076	3625	3104	4132	35.1627	31.4323	36.0057	34.2002	7	3	23	0.0540366	0.0313965	0.245275	0.110236	26	24	9	0.188172	0.233299	0.0975541	0.173008	4.35276	1006.84	319.998	1.6537	0.0001339	UP	0.293694	1219.41	3381.09	-1.4713	4.5071e-07	DOWN	0.0109749	9.27209
104511	189	175	101	7.49681	6.42565	3.61797	5.84681	48	18	24	1.36206	0.812614	0.821435	0.998704	446	318	373	18.9706	14.1206	14.2525	15.7813	528	291	406	17.8729	13.3544	18.9856	16.7377	456	345	411	14.4717	14.7059	19.5352	16.2376	5.8544	136.005	31.7272	2.0999	0.00068686	UP	0.370491	165.093	357.542	-1.1148	0.0059215	DOWN	2.8627	352.81
67538	727	1213	630	7.43794	11.488	5.82087	8.24893	51	64	95	0.373276	0.745239	0.838666	0.652394	2873	1869	3271	31.5199	21.4062	32.238	28.388	6160	4896	6172	53.7832	57.9532	74.4436	62.06	5070	4691	3793	41.5017	51.5754	46.5009	46.526	12.6441	727.558	83.4636	3.1238	1.5286e-13	UP	0.290578	880.726	2479.9	-1.4935	5.3048e-06	DOWN	7.5234	5088.34
59491	128	208	124	3.69431	5.55713	3.23202	4.16115	9	7	14	0.185826	0.229942	0.348657	0.254808	352	373	549	10.8942	12.0516	15.2639	12.7366	378	354	477	9.31027	11.8207	16.2302	12.4537	548	304	381	12.6544	9.42878	13.1768	11.7533	16.3305	130.731	11.4483	3.5134	1.0176e-09	UP	0.326709	158.327	392.733	-1.3106	0.00011224	DOWN	2.99286	360.074
59377	6	13	12	0.095504	0.191548	0.172497	0.153183	205	20	32	2.33435	0.362324	0.439509	1.04539	49	50	46	0.836369	0.890948	0.705338	0.810885	69	65	51	0.937275	1.19702	0.957026	1.03044	82	59	40	1.0443	1.00921	0.762941	0.938815	0.146531	8.79988	79.1433	-3.1689	0.10358	FALSE	0.188908	10.6624	45.717	-2.1002	0.0015369	DOWN	6.72686	55.7967
75998	587	831	591	6.65081	8.71568	6.04717	7.13789	54	50	51	0.437695	0.644768	0.498601	0.527021	1459	1548	2546	17.7265	19.6345	27.7884	21.7165	1629	1177	1339	15.7509	15.4287	17.8855	16.355	1759	1892	1376	15.9456	23.0365	18.6816	19.2212	13.5438	576.538	60.2672	3.258	1.3255e-13	UP	0.328686	698.93	1702.34	-1.2843	1.3345e-05	DOWN	2.2913	1218.9
103061	40	69	53	0.366295	0.584904	0.438305	0.463168	11	2	14	0.0720619	0.0208448	0.110623	0.0678433	190	226	229	1.86576	2.31682	2.02011	2.06756	11	2	35	0.085963	0.0211894	0.377853	0.161668	38	14	4	0.278416	0.137771	0.0438927	0.15336	6.82703	46.1619	9.40691	2.2949	0.0029514	UP	0.224016	55.9352	201.895	-1.8518	9.4265e-07	DOWN	0.349049	13.2181
104077	51	111	135	0.753569	1.51824	1.80142	1.35774	39	31	26	0.412248	0.521329	0.331492	0.42169	233	196	274	3.69181	3.24206	3.90007	3.61131	262	135	198	3.3037	2.30783	3.44906	3.0202	347	293	374	4.10224	4.65242	6.62193	5.12553	3.21977	84.9682	36.7481	1.2093	0.046333	UP	0.375969	103.057	218.438	-1.0838	0.00602	DOWN	2.22443	170.525
105924	63	154	39	0.951734	2.15357	0.532069	1.21246	11	17	22	0.11888	0.292295	0.286777	0.232651	202	156	353	3.27233	2.63822	5.13711	3.68255	75	64	157	0.966904	1.11859	2.79613	1.62721	169	71	86	2.04268	1.15263	1.5568	1.58404	5.2115	70.151	20.2349	1.7936	0.033504	UP	0.329244	84.6255	216.217	-1.3533	0.044255	DOWN	1.34207	86.4879
65921	367	373	525	3.77561	3.55217	4.87763	4.06847	1623	1166	2039	11.9449	13.6526	18.1003	14.5659	1057	1180	823	11.6608	13.5899	8.15624	11.1356	3181	1870	1936	27.9275	22.2577	23.4806	24.5553	3420	2840	1890	28.1505	31.3977	23.2993	27.6159	0.279314	372.278	1829.52	-2.297	2.9751e-07	DOWN	0.365356	452.561	974.065	-1.1059	0.020015	DOWN	6.0355	2027.55
121498	1409	1642	1763	23.1393	24.9618	26.1469	24.7493	33360	13412	19271	391.928	250.685	273.08	305.231	4671	4379	5695	82.2582	80.5055	90.0951	84.2863	2749	2026	2535	38.5266	38.4942	49.0794	42.0334	3282	2519	2713	43.1237	44.4555	53.3886	46.9893	0.0810838	1403.25	23505.4	-4.0661	2.013e-23	DOWN	0.293634	1704.07	4585.48	-1.4281	3.9792e-07	DOWN	1.69837	2149
119823	2982	4594	3171	70.1446	100.033	67.3615	79.1796	4068	2265	3034	68.4556	60.639	61.5813	63.5586	9079	8679	10503	229.011	228.543	237.996	231.85	8476	7100	9330	170.147	193.225	258.733	207.368	13747	9417	10574	258.722	238.044	298.048	264.938	1.24577	3070.51	3453.42	-0.16955	0.7681	FALSE	0.341512	3720.89	8814.48	-1.2442	2.4795e-05	DOWN	2.61896	7373.62
65817	326	340	283	7.41748	7.16114	5.81506	6.79789	5032	3689	6154	81.907	95.5311	120.821	99.4198	815	627	858	19.8851	15.9705	18.8059	18.2205	858	618	728	16.6599	16.2684	19.5278	17.4854	994	599	737	18.0952	14.6462	20.094	17.6118	0.0683757	276.963	5646.71	-4.3496	3.5526e-18	DOWN	0.37309	336.264	716.953	-1.0923	0.00057705	DOWN	2.57218	647.616
61858	131	238	224	13.6858	23.0165	21.1337	19.2786	168	83	144	12.5559	9.869	12.981	11.802	625	339	487	70.0179	39.647	49.0113	52.892	827	491	720	73.7311	59.3467	88.6776	73.9185	810	821	687	67.7052	92.1722	86.0033	81.9602	1.63351	169.449	144.277	0.23201	0.68679	FALSE	0.36449	205.426	455.44	-1.1486	0.048022	DOWN	3.83421	589.492
60489	5570	10486	5924	201.538	351.218	193.574	248.777	6	61	3	0.155309	2.51206	0.0936636	0.920343	19170	18442	23379	743.799	747.004	814.887	768.563	3590	3220	5615	110.852	134.796	239.517	161.721	8404	3696	6238	243.292	143.712	270.463	219.156	270.309	6197.43	34.4382	7.4915	1.0143e-54	UP	0.323691	7500.29	18978.9	-1.3394	5.3015e-06	DOWN	0.650067	3668.7
110757	58	103	54	1.26907	2.08621	1.06704	1.4741	242	134	107	3.78803	3.33702	2.02017	3.04841	163	167	175	3.82451	4.09058	3.68862	3.8679	280	170	282	5.22832	4.30351	7.27426	5.60203	350	180	312	6.12723	4.23241	8.18035	6.17999	0.483566	60.6925	177.057	-1.5446	0.0020271	DOWN	0.381112	73.4528	158.307	-1.1078	0.012944	DOWN	3.80029	211.696
121255	2310	2950	2585	28.7008	33.9288	29.0049	30.5448	7813	4663	8345	69.4451	65.9393	89.4654	74.95	5920	5483	7203	78.8742	76.2627	86.2113	80.4494	14863	8259	9827	157.593	118.721	143.942	140.085	13767	12487	10660	136.855	166.724	158.708	154.096	0.407536	2270.14	7754.16	-1.7722	1.0997e-05	DOWN	0.379677	2754.56	5785.06	-1.0705	0.00031569	DOWN	4.58621	9509.71
2015	544	860	848	21.2374	31.0789	29.897	27.4044	1334	686	821	37.2563	30.4806	27.6562	31.7977	1662	1790	1886	69.5769	78.229	70.9273	72.9111	2513	1560	2434	83.7226	70.4603	112.023	88.7353	3956	2438	2470	123.566	102.281	115.547	113.798	0.861836	647.527	1036.77	-0.67908	0.11716	FALSE	0.375861	785.435	1671.22	-1.0893	0.0004701	DOWN	3.23799	1885.92
76713	1020	1881	837	14.5125	24.7739	10.7546	16.6803	573	238	365	5.83226	3.85403	4.48106	4.72245	3705	3351	4910	56.5276	53.3737	67.2963	59.0659	4192	2801	3900	50.899	46.1075	65.4167	54.1411	4409	3219	3836	50.1903	49.2176	65.4003	54.9361	3.53213	1049.93	420.645	1.3196	0.0018391	UP	0.282402	1269.92	3703.25	-1.5441	1.2439e-07	DOWN	3.24581	3176.84
110342	191	347	169	4.33253	7.28622	3.46198	5.02691	95	77	139	1.54161	1.98791	2.72064	2.08338	598	428	788	14.5459	10.8684	17.2188	14.211	606	491	622	11.7308	12.8857	16.6334	13.75	769	592	709	13.9564	14.4307	19.2715	15.8862	2.41286	199.072	119.113	0.74096	0.090771	FALSE	0.353733	240.856	558.542	-1.2135	0.00027201	DOWN	2.73528	508.272
49366	602	789	958	11.72	14.2191	16.8432	14.2608	1984	734	1079	27.6321	16.2639	18.1259	20.674	2576	3838	3512	53.7785	83.6466	65.865	67.7634	4539	3226	2817	75.4117	72.663	64.6549	70.9099	5443	4599	2631	84.783	96.2173	61.378	80.7928	0.689794	683.088	1339.35	-0.97139	0.01227	FALSE	0.21045	829.515	3108.69	-1.906	4.5069e-08	DOWN	4.97237	3120.61
54005	11614	19975	10022	151.934	241.894	118.401	170.743	228	214	229	2.13378	3.18628	2.58497	2.63501	32481	30731	42705	455.653	450.051	538.172	481.292	44979	34139	54272	502.146	516.704	837.013	618.621	66973	44977	49073	700.991	632.299	769.266	700.852	64.7978	11754.7	261.167	5.4921	1.9154e-30	UP	0.35476	14226.3	32827.9	-1.2064	5.1988e-05	DOWN	3.62311	39112.4
53611	160	245	188	1.99462	2.82729	2.11654	2.31281	339	221	176	3.0233	3.13566	1.89321	2.68406	480	473	707	6.4167	6.60104	8.49039	7.16938	1285	1086	1412	13.6707	15.6634	20.7519	16.6953	1599	1006	1293	15.9488	13.4771	19.3152	16.247	0.861686	169.825	275.241	-0.69665	0.17146	FALSE	0.322596	205.862	512.195	-1.315	5.1113e-05	DOWN	7.21862	1120.84
73179	594	1096	712	10.2465	17.501	11.0917	12.9464	94	65	89	1.16	1.27614	1.32472	1.25362	2415	2315	3706	44.6721	44.7045	61.5832	50.3199	880	709	1166	12.9544	14.1498	23.7121	16.9388	1433	919	1286	19.7776	17.0358	26.5821	21.1318	10.3272	679.95	93.5641	2.8614	2.4832e-11	UP	0.257281	823.296	2595.85	-1.6567	8.6935e-09	DOWN	1.30838	809.961
49946	743	1067	778	20.6928	27.508	19.5677	22.5895	379	120	167	7.55112	3.80373	4.01323	5.12269	1920	2004	2281	57.3407	62.48	61.1963	60.339	2781	2224	2879	66.0966	71.661	94.527	77.4282	4552	2377	3455	101.431	71.1408	115.303	95.9583	4.40969	742.547	230.465	1.6879	0.00016636	UP	0.374377	900.193	1937.09	-1.1056	0.00034648	DOWN	3.42762	2328.24
122745	475	520	872	8.60041	8.71552	14.2584	10.5248	1906	764	1061	24.6882	15.744	16.5763	19.0029	1510	1743	1319	29.318	35.3293	23.0059	29.2177	5825	2434	2623	90.0055	50.9875	55.9896	65.6609	5567	4197	3274	80.6466	81.6626	71.0338	77.781	0.553852	549.472	1326.53	-1.2715	0.0010638	DOWN	0.360219	668.134	1449.91	-1.1177	0.015427	DOWN	6.23869	3078.31
111272	52	88	79	1.53059	2.39774	2.09996	2.00943	55	28	47	1.15814	0.938018	1.19371	1.09662	181	148	194	5.71302	4.87674	5.50081	5.36352	262	262	352	6.58119	8.92225	12.2147	9.23937	476	225	316	11.2099	7.117	11.1456	9.82417	1.83238	62.6737	47.6084	0.39664	0.55867	FALSE	0.374648	75.9843	163.11	-1.1021	0.0098781	DOWN	4.598	261.879
21509	1202	1670	1333	36.1452	46.4865	36.1997	39.6105	1467	444	721	31.5586	15.1959	18.708	21.8208	5818	4586	6060	187.608	154.38	175.545	172.511	3067	3302	3283	78.7058	114.879	116.386	103.324	4304	2536	2699	103.552	81.9509	97.2544	94.2523	1.81526	1210.3	909.857	0.41165	0.50741	FALSE	0.229611	1467.78	5137.35	-1.8074	1.174e-10	DOWN	2.60849	2921.07
123888	1910	3181	2126	27.2799	42.057	27.4222	32.253	673	483	678	6.87649	7.85153	8.35578	7.6946	7572	6351	7938	115.972	101.546	109.217	108.912	8785	8099	9986	107.078	133.832	168.145	136.352	12080	7552	7980	138.044	115.913	136.576	130.177	4.19165	2053.42	694.565	1.5638	7.2088e-05	UP	0.296139	2487.43	6828.67	-1.4569	4.8774e-07	DOWN	4.22756	8012.37
106660	129	297	93	1.42389	3.03464	0.927041	1.79519	139	103	135	1.0976	1.29396	1.28578	1.22578	545	556	914	6.45082	6.87027	9.71857	7.67989	278	269	450	2.61866	3.43524	5.85575	3.96988	536	340	397	4.73359	4.03297	5.25095	4.6725	1.46453	143.2	143.218	-0.00018563	0.87386	FALSE	0.233752	172.881	618.303	-1.8385	1.3074e-07	DOWN	2.2114	295.817
110167	394	532	364	22.6549	28.3167	18.9015	23.2911	203	233	408	8.35034	15.2482	20.2429	14.6138	1506	1134	1781	92.8587	72.9948	98.6506	88.168	1084	1037	1221	53.1916	68.9863	82.7686	68.3155	1377	860	990	63.349	53.1403	68.2123	61.5672	1.59377	370.777	332.316	0.158	0.6024	FALSE	0.264167	449.525	1369.94	-1.6076	4.0533e-08	DOWN	2.93312	999.865
80716	1334	1620	1500	21.3253	23.9727	21.655	22.3177	4401	2961	4820	50.3305	53.8734	66.4863	56.8967	4321	4586	3805	74.072	82.07	58.5952	71.5791	11370	6802	6910	155.112	125.803	130.227	137.047	10929	11069	8440	139.784	190.154	161.674	163.871	0.392249	1292.91	4586.74	-1.8269	7.3807e-06	DOWN	0.311791	1569.28	4022.29	-1.3579	3.1174e-06	DOWN	6.14076	7289.3
70319	34	56	25	0.463592	0.706822	0.307841	0.492752	2	1	6	0.0195087	0.0155187	0.070592	0.0352065	117	109	124	1.7107	1.66378	1.62873	1.66774	59	34	78	0.686526	0.536357	1.25382	0.825568	86	55	57	0.938199	0.805895	0.931307	0.891801	13.9961	32.4903	3.35651	3.275	0.00044704	UP	0.295461	39.3177	109.535	-1.4781	0.0015443	DOWN	1.67542	49.1038
108732	1110	1751	1463	20.0326	29.2526	23.8445	24.3766	4841	4171	6704	62.5016	85.6746	104.399	84.1917	3293	3354	3222	63.7291	67.7625	56.0156	62.5024	8144	4559	6226	125.429	95.1922	132.467	117.696	9462	6699	5931	136.627	129.922	128.263	131.604	0.289537	1238.94	6053.54	-2.2887	1.1489e-05	DOWN	0.39001	1502.06	3105.94	-1.0481	0.00083001	DOWN	4.82825	5458.55
106591	690	1279	638	36.5576	62.7283	30.5266	43.2708	344	432	837	13.0385	26.0501	38.2649	25.7845	4087	2682	4146	232.201	159.074	211.605	200.96	1993	2447	2771	90.1121	149.996	173.08	137.73	3333	1700	2257	141.287	96.7912	143.291	127.123	1.67817	733.695	637.886	0.20188	0.59227	FALSE	0.21532	887.677	3397.13	-1.9362	4.3674e-09	DOWN	3.18297	2190.96
44965	1344	1882	1605	17.3376	22.4736	18.6979	19.503	1542	939	1819	14.2303	13.7864	20.2473	16.088	10412	9597	12234	144.03	138.591	152.029	144.883	8262	7294	6865	90.9538	108.861	104.403	101.406	6368	6166	4733	65.725	85.4773	73.162	74.7881	1.21227	1391.72	1605.61	-0.20626	0.72609	FALSE	0.134612	1688.05	10040.4	-2.5724	1.2853e-20	DOWN	5.1995	6706.75
48792	283	296	331	3.75967	3.64015	3.97118	3.79033	721	374	572	6.85235	5.65499	6.55701	6.35478	723	955	963	10.2999	14.2029	12.3242	12.2757	1653	717	882	18.7406	11.0205	13.8138	14.525	1306	1454	912	13.8818	20.758	14.5184	16.3861	0.596453	266.618	610.894	-1.1961	0.0044936	DOWN	0.308768	323.913	825.22	-1.3492	8.6673e-06	DOWN	3.83211	922.01
109489	7	11	16	0.570575	0.829988	1.17778	0.859448	9	2	5	0.524806	0.185542	0.351667	0.354005	46	19	56	4.02072	1.73373	4.39716	3.38387	59	41	45	4.10407	3.86648	4.32425	4.09827	116	45	76	7.56506	3.94172	7.42316	6.30998	2.42778	9.86539	5.42616	0.86244	0.642	FALSE	0.253984	11.9814	37.023	-1.6276	0.045132	DOWN	4.76849	42.5498
102837	3963	4580	3126	100.326	107.329	71.4672	93.0408	25866	14916	17740	468.446	429.772	387.516	428.578	9617	7016	11634	261.072	198.834	283.718	247.874	8288	5421	7536	179.055	158.776	224.912	187.581	8487	5287	7389	171.902	143.832	224.148	179.961	0.217092	3379.52	21633.9	-2.6784	1.8469e-11	DOWN	0.375354	4099.75	8743.57	-1.0927	0.00018222	DOWN	2.01612	6187.65
105844	128	340	152	7.30336	17.9579	7.83223	11.0312	75	80	184	3.06137	5.19518	9.05895	5.77183	737	391	628	45.0933	24.9748	34.5177	34.8619	514	473	818	25.0278	31.2242	55.0237	37.0919	873	457	576	39.8535	28.0213	39.3818	35.7522	1.91121	171.256	132.293	0.37242	0.48832	FALSE	0.316425	206.843	548.783	-1.4077	0.021542	DOWN	3.36246	533.756
44214	4029	6253	3998	83.0909	119.374	74.4608	92.3085	10333	6883	12422	152.449	161.559	221.052	178.353	10373	9583	13579	229.399	221.243	269.77	240.137	12461	10141	14359	219.309	241.966	349.111	270.129	17670	11979	13339	291.563	265.482	329.64	295.562	0.51756	4072.55	11154.4	-1.4536	0.00049675	DOWN	0.384399	4934.02	10389.9	-1.0744	0.00036863	DOWN	2.92637	10906.7
107011	219	247	257	4.89286	5.10834	5.18538	5.06219	341	244	397	5.45022	6.20448	7.65342	6.43604	557	544	695	13.3446	13.606	14.9579	13.9695	812	441	618	15.4818	11.3992	16.2776	14.3862	804	701	676	14.3719	16.8304	18.0978	16.4334	0.786538	210.932	371.918	-0.8182	0.087845	FALSE	0.362375	256.156	558.477	-1.1245	0.00049037	DOWN	2.84189	538.315
62522	2053	2179	3507	76.1404	74.808	117.46	89.4696	22200	7959	9303	589.008	335.956	297.712	407.558	8329	10129	11142	331.246	420.538	398.069	383.284	770	270	336	24.3705	11.5853	14.6909	16.8822	1029	621	606	30.5338	24.7501	26.9314	27.4051	0.219526	2278.54	13799.4	-2.5984	8.465e-08	DOWN	0.233429	2770.51	9226.31	-1.7356	1.9901e-10	DOWN	0.188693	384.225
109371	81	83	55	0.306226	0.290469	0.18778	0.261492	18	2	3	0.0486823	0.00860567	0.00978646	0.0223582	189	189	305	0.766214	0.799892	1.11078	0.892294	173	48	151	0.55815	0.20995	0.673004	0.480368	116	139	115	0.350877	0.564717	0.520974	0.478856	11.6956	63.7942	7.14815	3.1578	3.6549e-05	UP	0.293056	77.423	209.871	-1.4387	7.7942e-05	DOWN	1.83703	102.599
62872	197	172	133	5.29436	4.27898	3.22796	4.2671	0	17	0	0	0.519988	0	0.173329	7714	4875	3697	222.31	146.668	95.7118	154.896	7063	4846	1618	161.988	150.677	51.2636	121.31	3604	1928	2181	77.4946	55.6817	70.2366	67.8043	24.6184	147.681	8.81753	4.066	3.6242e-12	UP	0.0275481	179.397	5221.81	-4.8633	1.04e-06	DOWN	28.4291	4017.22
76734	451	934	366	6.23345	11.9499	4.56837	7.5839	609	256	304	6.02158	4.02707	3.62554	4.55806	1328	1155	1886	19.6825	17.8709	25.1109	20.8881	1410	664	1300	16.631	10.6179	21.1826	16.1438	1415	1187	1190	15.6476	17.6304	19.7088	17.6622	1.66384	487.789	416.677	0.22733	0.66731	FALSE	0.363072	589.508	1346.29	-1.1914	0.0001846	DOWN	2.1287	959.396
123510	166	382	301	2.33348	4.97078	3.82113	3.70846	254	68	81	2.5543	1.08793	0.982491	1.54158	635	722	967	9.57198	11.3618	13.0946	11.3428	1215	648	1119	14.5754	10.5387	18.5443	14.5528	1584	1100	1349	17.8152	16.6168	22.7232	19.0517	2.40563	239.439	136.231	0.8136	0.16036	FALSE	0.326945	289.902	718.613	-1.3097	4.6669e-05	DOWN	3.92421	855.236
58456	37	54	23	0.616734	0.83321	0.346221	0.598722	298	168	199	3.55348	3.18715	2.86218	3.20094	95	102	141	1.69805	1.90331	2.26404	1.95513	259	125	171	3.6842	2.41059	3.36028	3.15169	236	220	126	3.14737	3.94074	2.51668	3.20159	0.187046	32.3937	245.198	-2.9202	2.1489e-09	DOWN	0.306231	39.2183	104.484	-1.4137	0.0024922	DOWN	5.26404	158.446
54352	38	75	53	0.793984	1.45062	1.00008	1.08156	1	1	0	0.0149475	0.0237807	0	0.0129094	223	241	358	4.99648	5.63712	7.20576	5.94645	1	0	7	0.017831	0	0.172429	0.0634199	8	2	0	0.133739	0.0449073	0	0.0595487	83.7806	46.9516	0.794671	5.8847	1.1489e-08	UP	0.181883	56.852	253.168	-2.1548	1.5412e-09	DOWN	0.0586374	2.19901
40374	167	245	127	4.03492	5.47959	2.77109	4.0952	248	187	310	4.28658	5.14229	6.46289	5.29725	507	392	663	13.1358	10.6027	15.4312	13.0566	439	468	599	9.05169	13.0822	17.0619	13.0653	665	415	415	12.8552	10.7752	12.0151	11.8818	0.77308	153.578	283.541	-0.88458	0.0856	FALSE	0.31365	186.01	481.952	-1.3735	2.7393e-05	DOWN	3.19039	452.405
76324	1195	1470	1459	11.5016	13.097	12.6816	12.4267	6436	5875	8475	44.3147	64.3569	70.3844	59.6853	2837	3227	3935	29.2806	34.7697	36.4841	33.5115	6694	3879	4818	54.9823	43.1944	54.6688	50.9485	6607	6384	4721	50.8784	66.03	54.4483	57.1189	0.208204	1197.85	8052.28	-2.7489	1.1747e-07	DOWN	0.37082	1454.1	3105.8	-1.0948	0.00022149	DOWN	4.09991	4453.15
104741	90	129	49	0.681197	0.903825	0.334931	0.639984	160	30	60	0.866347	0.258433	0.391858	0.505546	208	157	262	1.6882	1.33028	1.9103	1.64293	364	191	304	2.35114	1.67256	2.71261	2.24544	368	272	322	2.22852	2.21237	2.92043	2.45377	1.26593	76.1106	82.5776	-0.11765	0.74646	FALSE	0.38954	92.1319	193.709	-1.0721	0.0091067	DOWN	3.50858	246.3
124051	225	256	140	3.04921	3.21151	1.71341	2.65804	60	32	52	0.581698	0.493573	0.608072	0.561114	1260	910	1372	18.3108	13.8057	17.9113	16.6759	712	385	736	8.2344	6.03646	11.7589	8.67658	1395	1279	1161	15.1258	18.6266	18.8537	17.5354	4.73708	179.484	52.9679	1.7607	0.00042164	UP	0.159394	217.651	1100.89	-2.3386	1.4861e-15	DOWN	3.26427	525.599
105533	391	368	291	34.1204	29.7269	22.9329	28.9267	7833	1711	2317	488.998	169.936	174.466	277.8	887	708	926	83.0027	69.1644	77.8426	76.6699	31199	18809	21105	2323.41	1898.98	2171.23	2131.21	24589	14419	14523	1716.79	1352.17	1518.64	1529.2	0.104128	307.795	3932.03	-3.6752	0.00060466	DOWN	0.377289	373.802	786.772	-1.0737	0.00062739	DOWN	73.676	20655.6
80654	55	53	21	0.460973	0.4112	0.15895	0.343708	1831	755	1102	10.9785	7.20207	7.96969	8.71675	166	114	153	1.49194	1.06962	1.2353	1.26562	203	136	191	1.45197	1.31877	1.88725	1.55266	233	138	174	1.56246	1.24294	1.74752	1.51764	0.0394307	37.5259	1316.78	-5.133	5.9608e-30	DOWN	0.271572	45.5183	135.48	-1.5736	0.00015466	DOWN	4.51739	154.575
120993	100	102	72	1.35686	1.28114	0.882257	1.17342	2260	644	1050	21.9373	9.94528	12.2933	14.7253	224	250	231	3.25921	3.7974	3.01936	3.35866	9724	5258	5752	112.597	82.5414	92.0102	95.7161	7195	5277	4885	78.1095	76.9448	79.4253	78.1599	0.0796872	79.8925	1357.8	-4.0871	1.6181e-10	DOWN	0.349372	96.9741	221.853	-1.1939	0.0016468	DOWN	81.5703	5977.14
69282	301	403	312	5.30323	6.5727	4.9643	5.61341	1101	993	1040	13.8772	19.9123	15.8108	16.5334	919	814	1069	17.3628	16.055	18.1435	17.1871	1082	599	1084	16.2685	12.2101	22.5158	16.9981	1461	998	1117	20.5951	18.8957	23.5824	21.0244	0.339518	292.756	1215.13	-2.0533	1.8471e-06	DOWN	0.326606	355.054	872.132	-1.2965	2.8442e-05	DOWN	3.02813	794.405
122271	46	124	40	0.978597	2.44192	0.768484	1.39633	89	60	93	1.3545	1.45276	1.70717	1.50481	117	134	204	2.66909	3.19126	4.18066	3.34701	103	77	184	1.86995	1.8952	4.61474	2.7933	211	89	147	3.59143	2.03467	3.74735	3.12448	0.927916	57.5316	91.1146	-0.66333	0.35491	FALSE	0.417189	69.414	139.784	-1.0099	0.048866	DOWN	2.00045	105.8
110261	292	585	286	26.7396	49.5897	23.6519	33.3271	270	296	303	17.6879	30.8504	23.942	24.1601	3955	3165	3457	388.373	324.457	304.958	339.263	1264	1371	945	98.7793	145.253	102.02	115.351	2399	697	990	175.768	68.5903	108.634	117.664	1.37943	325.969	343.482	-0.0755	0.90422	FALSE	0.0982338	394.236	3327.39	-3.0773	6.8558e-24	DOWN	3.46118	1093.74
64345	319	466	476	4.00368	5.41401	5.39516	4.93762	1593	1031	1612	14.303	14.7274	17.4575	15.4959	1046	1176	930	14.0777	16.523	11.244	13.9482	3074	1308	1711	32.9246	18.993	25.3164	25.7447	2935	2898	2005	29.4724	39.0864	30.1539	32.9043	0.31864	363.948	1588.54	-2.1259	2.7833e-07	DOWN	0.353996	441.609	998.265	-1.1767	0.00040571	DOWN	5.21398	1724.73
120473	263	347	388	3.52341	4.3033	4.69428	4.17366	1026	1046	1588	9.83325	15.9491	18.3572	14.7132	1180	1289	975	16.952	19.3318	12.5829	16.2889	3978	2532	2200	45.48	39.2454	34.7467	39.824	3672	3227	2120	39.3595	46.4585	34.0333	39.9505	0.283668	289.689	1430.69	-2.3041	0.00020267	DOWN	0.256227	351.698	1093.25	-1.6362	1.6324e-05	DOWN	9.54175	2547.44
103825	197	484	185	4.26019	9.68884	3.61296	5.854	63	62	62	0.97464	1.52599	1.15691	1.21918	922	858	1233	21.3808	20.7712	25.6859	22.6126	573	514	943	10.5746	12.8601	24.0413	15.8253	1118	688	780	19.3439	15.9886	20.2124	18.5149	4.80158	239.151	73.166	1.7087	0.0049017	UP	0.258882	288.794	932.705	-1.6914	5.5426e-08	DOWN	2.70333	598.653
112094	71	119	74	1.03874	1.61161	0.977708	1.20935	38	30	25	0.397716	0.499536	0.315599	0.404284	236	226	290	3.70247	3.70143	4.0871	3.83033	243	139	248	3.03391	2.35278	4.27743	3.22137	307	225	270	3.59357	3.53744	4.73339	3.9548	2.99134	74.9825	35.5724	1.0758	0.055572	FALSE	0.31573	90.8103	233.895	-1.3649	0.00027286	DOWN	2.66372	181.385
3449	96	185	107	0.944401	1.68469	0.9506	1.19323	99	59	52	0.696726	0.660593	0.441403	0.599574	408	500	501	4.30404	5.50639	4.74779	4.85274	255	175	232	2.14078	1.99178	2.69064	2.2744	412	468	326	3.24281	4.94754	3.84294	4.0111	1.99013	109.341	77.736	0.49218	0.3547	FALSE	0.245888	132.325	441.011	-1.7367	1.5854e-07	DOWN	1.90609	193.541
59843	178	307	149	1.86222	2.97312	1.40775	2.08103	33	14	17	0.246982	0.1667	0.153464	0.189049	487	463	693	5.46349	5.42255	6.98413	5.95672	675	401	784	6.02645	4.85369	9.66962	6.84992	867	722	753	7.25719	8.11719	9.43986	8.27141	11.0079	178.964	22.8458	2.9697	1.7387e-08	UP	0.349358	216.572	507.345	-1.2281	0.00025984	DOWN	3.2916	536.082
23382	56	109	108	1.25745	2.26566	2.19006	1.90439	5870	4086	8080	94.2939	104.424	156.553	118.424	199	202	210	4.79168	5.0777	4.54247	4.80395	1725	497	760	33.0552	12.9115	20.1187	22.0285	1696	1197	908	30.4698	28.884	24.4315	27.9284	0.0160812	77.9244	6817.67	-6.4511	1.7787e-18	DOWN	0.396422	94.468	191.64	-1.0205	0.016155	DOWN	11.5672	821.74
61142	49	77	39	1.38196	2.01028	0.993331	1.46186	49	8	14	0.98864	0.256796	0.340703	0.528713	99	119	165	2.9941	3.75716	4.48284	3.7447	41	48	58	0.986806	1.56624	1.92847	1.49384	129	53	76	2.91092	1.60633	2.56847	2.36191	2.76494	46.8303	23.0067	1.0254	0.23615	FALSE	0.39038	56.6998	118.088	-1.0584	0.027033	DOWN	1.02188	44.4599
78833	1005	2356	768	15.0496	32.6587	10.386	19.3648	45	44	28	0.482073	0.749909	0.361796	0.531259	2753	2811	4398	44.2075	47.1229	63.4429	51.5911	2500	1536	3510	31.9482	26.6114	61.9654	40.175	4561	2550	3851	54.646	41.0353	69.1024	54.9279	36.4507	1139.08	45.9088	4.633	1.0543e-06	UP	0.375351	1375.21	3064.32	-1.1559	0.0025684	DOWN	2.07464	2174.19
45624	6193	7446	7155	76.6459	85.3052	79.9699	80.6403	4847	1553	1594	42.9144	21.8754	17.0225	27.2708	16416	17796	26296	217.865	246.56	313.507	259.31	22856	11520	17962	241.399	164.952	262.075	222.809	22144	16450	20166	219.272	218.782	299.067	245.707	2.95703	6042.38	2750.52	1.1354	0.01305	UP	0.31098	7334.92	18639.5	-1.3455	1.3534e-06	DOWN	2.76299	14970.7
5818	91	141	139	2.99996	4.30286	4.13826	3.81369	395	366	437	9.31564	13.7326	12.4309	11.8264	288	231	363	10.1812	8.52507	11.5279	10.078	597	444	709	16.7956	16.9346	27.5552	20.4285	875	525	660	23.0792	18.5991	26.0722	22.5835	0.322474	106.756	465.339	-2.124	3.4076e-06	DOWN	0.378416	129.5	272.854	-1.0752	0.0036554	DOWN	5.35661	512.493
106258	17	23	13	0.941024	1.17854	0.649866	0.923143	2	8	4	0.0791996	0.50401	0.191055	0.258088	69	65	107	4.09574	4.02788	5.70564	4.60975	40	48	53	1.88955	3.07404	3.45868	2.80743	76	41	60	3.36592	2.4389	3.97982	3.26155	3.57685	15.1853	6.22531	1.2865	0.17767	FALSE	0.200259	18.4019	74.0872	-2.0094	9.3414e-05	DOWN	3.04116	42.8195
77093	789	1300	695	8.94861	13.6485	7.11856	9.90524	154	137	134	1.24951	1.76846	1.31139	1.44312	2081	2389	3512	25.3094	30.3324	38.3709	31.3376	465	288	680	4.50069	3.7791	9.09224	5.79068	742	517	612	6.7332	6.30126	8.31746	7.11731	6.86376	789.051	164.612	2.261	3.0485e-08	UP	0.316082	955.284	2456.35	-1.3625	3.8186e-06	DOWN	0.584607	412.857
82662	2452	3050	2443	73.7338	84.9005	66.3435	74.9926	47827	28227	55206	1028.87	966.068	1432.45	1142.46	24776	17409	22399	798.929	586.046	648.849	677.941	56451	57355	54548	1448.65	1995.42	1933.78	1792.62	91054	38678	53551	2190.71	1249.88	1929.63	1790.07	0.0656412	2298.35	48872.7	-4.4104	1.7129e-18	DOWN	0.110618	2788.42	20234	-2.8593	5.2951e-18	DOWN	23.904	50820.7
119839	136	190	163	2.39425	3.09634	2.59148	2.69402	79	18	18	0.994945	0.360662	0.273432	0.543013	402	430	717	7.58906	8.47444	12.1596	9.40769	656	272	536	9.85557	5.54009	11.1245	8.84004	783	527	696	11.0289	9.9701	14.6825	11.8938	4.96124	140.901	37.9972	1.8907	0.00097393	UP	0.286364	170.906	474.448	-1.473	3.5311e-06	DOWN	3.28135	413.079
108354	0	7	0	0	0.148805	0	0.0496015	0	1	0	0	0.0261367	0	0.00871224	36	37	50	0.886518	0.951191	1.1061	0.981268	36	34	30	0.705511	0.903338	0.812191	0.807013	42	15	21	0.771689	0.370172	0.577875	0.573245	5.69331	1.69698	0.518678	1.7101	0.68533	FALSE	0.0505484	2.0202	38.1015	-4.2373	7.3857e-07	DOWN	16.2699	30.0918
65915	681	1554	460	10.4366	22.0458	6.36646	12.9496	23	38	34	0.252162	0.662814	0.449611	0.454863	1809	1632	2579	29.729	27.999	38.0742	31.9341	1597	1004	2355	20.8864	17.8017	42.5486	27.0789	1934	1320	1762	23.7141	21.7392	32.3577	25.937	28.4693	743.172	39.0107	4.2518	1.2686e-05	UP	0.405511	897.125	1856.34	-1.0491	0.010375	DOWN	2.0911	1429.06
109211	573	1308	549	8.79962	18.5944	7.61396	11.6693	510	272	436	5.60301	4.75418	5.77754	5.37824	1798	1935	2637	29.6094	33.2661	39.0111	33.9622	2335	1596	2824	30.6016	28.3569	51.1278	36.6954	3926	2611	2807	48.239	43.0898	51.655	47.6613	2.16973	674.733	447.941	0.59101	0.16271	FALSE	0.343597	815.257	1970.39	-1.2732	4.6669e-05	DOWN	3.14461	1965.2
55990	112	334	141	2.71489	7.49455	3.08662	4.43202	2	6	4	0.0346822	0.165533	0.0836646	0.0946265	399	396	734	10.3714	10.7459	17.1396	12.7523	29	23	36	0.599902	0.64503	1.02878	0.757903	31	55	54	0.601223	1.4327	1.56852	1.20081	46.837	161.134	5.18795	4.957	2.3653e-07	UP	0.347547	194.499	466.656	-1.2626	0.01239	DOWN	0.171006	25.8757
123274	990	1544	1053	14.6964	21.2172	14.1167	16.6768	34	31	16	0.361074	0.523763	0.204948	0.363262	4582	3962	5424	72.9394	65.8419	77.5648	72.1154	6823	5001	6664	86.4368	85.8915	116.626	96.318	10711	7189	8716	127.217	114.684	155.044	132.315	45.9084	1024.03	31.5584	5.0201	2.8759e-27	UP	0.231251	1240.83	4341.58	-1.8069	1.6062e-10	DOWN	5.77558	5427.28
106245	36	81	51	0.51155	1.06546	0.654463	0.743823	36	20	27	0.365957	0.323454	0.331052	0.340155	98	112	180	1.49329	1.78162	2.46392	1.91294	141	84	195	1.70983	1.38096	3.26666	2.11915	257	124	169	2.92185	1.8935	2.87762	2.56432	2.18672	47.1324	30.5956	0.62339	0.35714	FALSE	0.388837	57.0244	119.496	-1.0673	0.026556	DOWN	2.849	120.795
121475	5043	10050	4701	51.3588	94.7451	43.236	63.1133	183	135	140	1.33327	1.56479	1.23027	1.37611	21639	21181	29342	236.317	241.482	287.862	255.22	14773	11263	17956	128.393	132.708	215.585	158.896	21793	15284	15371	177.575	167.271	187.581	177.476	45.8635	5544.16	173.865	4.9949	1.3077e-17	UP	0.247289	6704.57	22351.6	-1.7372	9.6995e-10	DOWN	2.51762	12901.9
39578	25	61	26	0.721545	1.62974	0.677681	1.00965	25	12	29	0.516184	0.394186	0.722218	0.544196	119	95	123	3.683	3.06944	3.41977	3.39074	81	24	86	1.99506	0.801405	2.92621	1.90756	121	82	104	2.79414	2.54329	3.59681	2.97808	1.85531	31.0151	24.1722	0.35962	0.64508	FALSE	0.297768	37.4663	105.222	-1.4898	0.0021273	DOWN	1.88932	52.8926
66598	21	29	20	0.651745	0.833145	0.560554	0.681815	33	26	10	0.732679	0.918394	0.267797	0.639623	126	88	158	4.19334	3.05741	4.72372	3.99149	64	31	54	1.69506	1.11311	1.97577	1.59465	57	49	39	1.41538	1.63423	1.45039	1.5	1.06596	20.1009	26.4031	-0.39345	0.74429	FALSE	0.170817	24.3684	114.759	-2.2355	3.5311e-07	DOWN	2.33883	42.4761
109276	35	79	37	0.273564	0.571586	0.261168	0.368773	19	13	22	0.106239	0.115646	0.148375	0.12342	182	187	256	1.52543	1.63623	1.92752	1.69639	236	158	333	1.57416	1.42878	3.06844	2.02379	363	332	350	2.27005	2.7886	3.27807	2.77891	2.98795	42.0523	20.3681	1.0459	0.12206	FALSE	0.217386	50.8292	193.485	-1.9285	5.7542e-07	DOWN	5.48792	210.655
45717	1188	2415	1152	12.4992	23.5206	10.9458	15.6552	511	290	407	3.84618	3.47266	3.69495	3.67126	5804	5180	7530	65.4826	61.0111	76.3187	67.6042	2901	1843	3507	26.0473	22.4342	43.4997	30.6604	4500	2765	3900	37.8808	31.2623	49.1691	39.4374	4.26426	1331.14	446.505	1.5759	9.1704e-05	UP	0.231572	1609.71	5733.77	-1.8327	1.4038e-10	DOWN	1.95848	2387.9
57322	1329	1910	1248	17.956	23.8881	15.2275	19.0238	2807	2805	4625	27.1311	43.1334	53.9191	41.3946	4007	3880	5690	58.0543	58.6851	74.0569	63.5988	8266	5362	9360	95.3074	83.8162	149.088	109.404	12210	8511	9157	131.989	123.573	148.251	134.604	0.459574	1284.82	3991.61	-1.6354	0.0079389	DOWN	0.299123	1557.14	4194.83	-1.4297	6.0745e-07	DOWN	5.75088	6669.35
105838	34	68	25	0.574475	1.06357	0.38147	0.673171	200	116	158	2.41748	2.23073	2.30354	2.31725	91	77	144	1.64879	1.45645	2.34381	1.81635	115	69	98	1.6582	1.34883	1.9521	1.65304	139	81	83	1.87908	1.47074	1.68047	1.67676	0.290504	35.3994	175.559	-2.3102	7.2352e-06	DOWN	0.370617	42.7809	95.5631	-1.1595	0.024672	DOWN	2.45561	81.6556
76601	25	66	34	0.324191	0.792262	0.39817	0.504874	63	33	28	0.584443	0.487048	0.313304	0.461598	71	109	153	0.987302	1.58234	1.91126	1.49363	144	106	199	1.59357	1.59032	3.04226	2.07538	248	136	171	2.57307	1.89521	2.65716	2.37515	1.09375	34.6631	45.1712	-0.382	0.6578	FALSE	0.338017	41.8869	102.109	-1.2855	0.010398	DOWN	4.11069	131.017
73516	42313	49258	50328	2630.08	2834.23	2825.1	2763.14	7585	3823	3663	337.281	270.456	196.462	268.066	150122	104382	150573	10006.2	7263.27	9015.93	8761.81	176441	144221	166118	9359.26	10371.5	12172.9	10634.5	264156	170950	180219	13136.9	11418.8	13423.2	12659.7	10.3077	41331.3	5471.82	2.9171	9.4371e-13	UP	0.315361	50185.5	126287	-1.3314	2.1254e-06	DOWN	3.84872	144283
109235	30	39	17	0.59658	0.717921	0.305299	0.539933	4	5	0	0.0569048	0.113166	0	0.0566902	88	116	191	1.87656	2.58237	3.65889	2.70594	176	100	187	2.98681	2.30073	4.38402	3.22385	194	165	177	3.08666	3.52606	4.21775	3.61016	9.52428	24.6035	3.69736	2.7343	0.0049132	UP	0.199536	29.8044	120.508	-2.0155	3.8995e-05	DOWN	5.97083	133.178
121986	649	1628	489	8.61171	19.9969	5.85979	11.4895	85	95	175	0.806873	1.43471	2.00369	1.41509	3670	3261	4795	52.2206	48.4404	61.2918	53.9842	3025	2733	4679	34.2545	41.9567	73.1949	49.802	5032	2710	3549	53.4225	38.6431	56.4301	49.4986	8.11925	759.304	139.404	2.4454	0.0039471	UP	0.21283	916.239	3629.91	-1.9861	9.0217e-12	DOWN	4.33458	3084.23
56758	14	39	19	0.333906	0.861043	0.40924	0.53473	101	71	86	1.72329	1.92731	1.76987	1.80682	75	68	83	1.91818	1.81559	1.90697	1.88024	189	98	113	3.84685	2.7042	3.1773	3.24278	153	124	182	2.91962	3.17816	5.20149	3.76643	0.29595	19.8937	97.4652	-2.2926	0.00014075	DOWN	0.284394	24.0305	70.5446	-1.5537	0.0061927	DOWN	6.06434	114.913
55709	237	220	168	2.05128	1.76264	1.31315	1.70902	578	259	215	3.57886	2.55136	1.60569	2.57864	573	646	885	5.31816	6.25922	7.37883	6.31874	1923	1248	1553	14.2037	12.497	15.8464	14.1824	3200	2412	1926	22.1597	22.4342	19.9753	21.5231	0.662761	183.271	375.771	-1.0359	0.014841	DOWN	0.270469	222.572	649.988	-1.5461	3.1299e-07	DOWN	8.29855	1377.33
53267	952	2386	945	14.62	33.9191	13.106	20.5483	169	111	177	1.85668	1.94012	2.34547	2.04742	3152	3637	4614	51.9071	62.5266	68.2584	60.8973	3468	2846	5435	45.4502	50.5663	98.3993	64.8053	6614	4698	4089	81.2667	77.532	75.2466	78.0151	10.0362	1182.63	171.648	2.7845	9.0324e-05	UP	0.337426	1428.16	3534.13	-1.3072	2.3654e-05	DOWN	3.1538	3446.35
108374	3	30	29	0.015906	0.147239	0.138856	0.100667	28	1	1	0.106203	0.00603442	0.00457494	0.0389376	60	64	102	0.341131	0.379866	0.520964	0.413987	28	16	57	0.12669	0.0981468	0.356284	0.193707	52	32	72	0.220588	0.182325	0.457437	0.286783	2.58535	17.1001	8.62745	0.987	0.71926	FALSE	0.243165	20.6737	69.3836	-1.7468	0.0015197	DOWN	1.92423	28.8339
65615	208	233	328	3.88624	4.02982	5.53438	4.48348	359	214	235	4.79846	4.55069	3.78862	4.37925	576	694	837	11.5404	14.5157	15.0647	13.7069	978	542	1082	15.5938	11.7161	23.8329	17.0476	1338	1183	1121	20.0014	23.7525	25.0976	22.9505	1.0238	225.5	299.607	-0.40995	0.40825	FALSE	0.327096	274.06	654.023	-1.2548	5.0761e-05	DOWN	3.80231	746.813
107704	21	17	40	0.643666	0.482341	1.10721	0.744405	12	12	22	0.263126	0.418619	0.581849	0.421198	107	167	162	3.51687	5.7302	4.78327	4.67678	58	84	34	1.51711	2.97877	1.22858	1.90815	67	91	47	1.64307	2.99737	1.72623	2.12222	1.76735	23.2815	17.9175	0.37782	0.67669	FALSE	0.159171	28.3491	136.077	-2.263	4.316e-08	DOWN	2.56333	55.5993
62367	207	366	216	2.99886	4.90831	2.82598	3.57772	129	92	95	1.33696	1.51695	1.18756	1.34716	638	703	1027	9.91147	11.4013	14.3326	11.8818	1257	669	947	15.5406	11.2132	16.1741	14.3093	1339	1190	1070	15.5205	18.5264	18.5751	17.5407	2.65575	223.308	119.514	0.90185	0.044319	FALSE	0.301109	270.351	729.607	-1.4323	4.8846e-06	DOWN	3.99956	825.415
103576	17	93	33	0.793064	4.01612	1.39028	2.06649	61	45	57	2.03578	2.38929	2.29446	2.23984	114	180	214	5.70289	9.40035	9.61705	8.2401	3	6	7	0.119434	0.323838	0.384982	0.276085	24	6	11	0.895797	0.300794	0.614911	0.603834	0.922603	38.2447	61.8916	-0.69448	0.42381	FALSE	0.250784	46.0478	156.981	-1.7694	0.0011449	DOWN	0.133601	4.96991
110323	17	52	26	0.26252	0.743329	0.36259	0.456147	13	0	2	0.143615	0	0.0266496	0.0567547	75	70	101	1.24196	1.21011	1.50246	1.31818	99	47	134	1.30466	0.839709	2.4395	1.52796	121	102	119	1.49499	1.69267	2.20202	1.79656	8.03715	26.1739	4.34986	2.5891	0.01743	UP	0.346044	31.6098	76.1317	-1.2681	0.027366	DOWN	3.34971	79.4403
55126	26	70	45	1.60712	4.00532	2.51198	2.70814	231	174	325	10.2148	12.2411	17.3343	13.2634	73	109	170	4.83871	7.54247	10.1226	7.50127	176	105	225	9.284	7.50899	16.3961	11.063	281	202	250	13.897	13.4179	18.5172	15.2774	0.204182	39.3146	277.821	-2.821	2.3198e-06	DOWN	0.361025	47.5428	107.417	-1.1759	0.039096	DOWN	4.0851	145.696
123241	236	381	112	5.08874	7.60479	2.18095	4.95816	35	33	65	0.539893	0.809858	1.20937	0.85304	1142	922	1535	26.4056	22.2557	31.8842	26.8485	538	332	750	9.89982	8.28235	19.0652	12.4158	845	567	817	14.5779	13.1383	21.1096	16.2753	5.81234	204.918	51.5394	1.9913	0.0055108	UP	0.184672	247.786	1110.07	-2.1635	3.3819e-13	DOWN	2.50412	466.944
108335	11	9	6	0.135311	0.102482	0.0666529	0.101482	3	4	2	0.0263999	0.0560011	0.0212283	0.0345431	35	26	70	0.461677	0.358034	0.82948	0.549731	23	34	85	0.241443	0.483877	1.23265	0.652658	173	75	78	1.70265	0.991423	1.14973	1.28126	2.93783	7.66538	3.66464	1.0647	0.50048	FALSE	0.184603	9.31185	39.5299	-2.0858	0.0059215	DOWN	6.43129	42.288
59364	49	110	55	0.442161	0.918844	0.448204	0.60307	3	2	0	0.0193663	0.0205405	0	0.0133023	262	300	467	2.53523	3.03053	4.05948	3.20841	272	205	285	2.0946	2.14021	3.03188	2.42223	430	418	476	3.1045	4.0534	5.14697	4.10163	45.3358	59.7021	1.86534	5.0003	4.4309e-09	UP	0.187965	72.1787	315.777	-2.1293	6.305e-10	DOWN	4.0165	223.906
103695	130	299	168	3.59803	7.6605	4.19913	5.15255	41	46	55	0.811796	1.44903	1.3135	1.19144	416	399	690	12.3466	12.3625	18.3967	14.3686	1170	1091	2037	27.6347	34.9352	66.4654	43.0118	3051	1670	2195	67.5621	49.6703	72.7975	63.3433	4.32464	166.854	56.1285	1.5718	0.00062195	UP	0.358599	201.78	461.322	-1.193	0.00052121	DOWN	8.34766	1269.31
49048	216	433	210	1.28174	2.37847	1.12537	1.59519	36	13	15	0.152824	0.0877985	0.0768041	0.105809	941	876	1413	5.9878	5.81919	8.07714	6.62804	986	613	1002	4.9931	4.20847	7.00967	5.40375	1269	812	1138	6.02486	5.17799	8.09187	6.43157	15.0762	240.715	22.3932	3.4262	5.2359e-11	UP	0.240674	291.12	994.242	-1.772	4.5037e-09	DOWN	3.38752	753.438
22912	27725	35489	14851	106.517	126.214	51.5269	94.7527	177	1094	164	0.486479	4.7837	0.543676	1.93795	257726	202721	296507	1061.79	871.886	1097.37	1010.35	254333	189262	207951	833.871	841.259	941.875	872.335	285880	167489	182708	878.764	691.503	841.138	803.801	48.8933	22341.7	678.764	5.0407	2.876e-13	UP	0.0937822	27064.4	235091	-3.1188	3.3834e-29	DOWN	9.20644	192089
69245	131	264	109	1.03481	1.93045	0.777582	1.24762	0	1	1	0	0.00899059	0.00681613	0.0052689	519	419	662	4.39632	3.70524	5.03753	4.3797	151	121	317	1.01792	1.10584	2.95212	1.69196	217	185	239	1.37148	1.57044	2.26229	1.73474	236.788	140.736	0.899652	7.2894	4.7627e-15	UP	0.284863	170.127	494.761	-1.5401	3.0813e-06	DOWN	1.35616	171.393
38640	3725	4142	3765	60.8593	62.6433	55.5513	59.6846	27079	15938	15499	316.501	296.368	218.5	277.123	10042	10006	14577	175.935	183.009	229.423	196.123	35776	20964	31942	498.815	396.271	615.242	503.443	50711	34901	37639	662.891	612.769	736.884	670.848	0.215372	3388.78	21645	-2.6752	1.7309e-11	DOWN	0.304323	4114.21	10694.2	-1.3781	7.4502e-07	DOWN	8.43504	25618.1
107197	564	1070	785	17.4311	30.6121	21.9101	23.3178	511	212	276	11.2982	7.45724	7.3604	8.70526	1865	1741	2691	61.8095	60.236	80.1176	67.3877	2276	1626	3044	60.0295	58.1411	110.911	76.3604	4257	2726	3502	105.266	90.5377	129.695	108.499	2.67858	685.902	356.141	0.94555	0.035521	FALSE	0.346024	830.741	1942.25	-1.2253	5.4001e-05	DOWN	3.27478	2023.7
112146	66	99	68	0.621261	0.86264	0.578053	0.687318	65	26	19	0.437709	0.278548	0.154323	0.290193	231	227	308	2.3317	2.39204	2.79286	2.50554	179	122	217	1.43791	1.32864	2.40809	1.72488	294	176	189	2.2142	1.78033	2.13183	2.04212	2.36848	66.6449	38.6637	0.78552	0.25655	FALSE	0.27432	80.7682	237.478	-1.5559	1.8837e-05	DOWN	2.50958	150.662
104140	382	585	250	8.50894	12.0624	5.02899	8.53343	278	424	627	4.42995	10.7492	12.0511	9.07674	1735	1587	2085	41.4422	39.5732	44.7391	41.9182	2265	2436	3076	43.0554	62.7779	80.7759	62.2031	4183	2051	2489	74.5485	49.0949	66.4351	63.3595	0.940143	344.925	535.516	-0.63465	0.53239	FALSE	0.203574	417.502	1681.65	-2.01	4.9859e-12	DOWN	7.28934	2338.24
69695	44	88	56	0.565631	1.0472	0.650126	0.754317	17	2	1	0.15634	0.0292623	0.0110925	0.065565	158	158	188	2.17805	2.27379	2.32813	2.25999	180	88	223	1.9747	1.30882	3.37963	2.22105	262	118	231	2.69477	1.63013	3.55839	2.62776	11.5049	53.0112	6.11021	3.117	0.0001221	UP	0.33377	64.1647	157.162	-1.2924	0.0023822	DOWN	2.94445	139.641
53558	30	77	52	0.184514	0.438394	0.288829	0.303912	68	33	20	0.299199	0.231004	0.106142	0.212115	103	98	154	0.679325	0.674757	0.912428	0.755503	126	111	184	0.661343	0.789859	1.33417	0.928456	272	113	176	1.3385	0.746872	1.29713	1.1275	1.43277	44.4726	43.5034	0.03179	0.98412	FALSE	0.402265	53.7979	109.357	-1.0234	0.045989	DOWN	3.05501	124.344
60370	16	19	16	0.332436	0.365432	0.300218	0.332695	22	2	7	0.327004	0.047295	0.125497	0.166598	49	36	87	1.09173	0.837342	1.74131	1.22346	68	53	106	1.20571	1.27404	2.59643	1.69206	114	65	97	1.8951	1.45131	2.41502	1.92048	1.99699	14.7966	9.77602	0.59795	0.79849	FALSE	0.27193	17.9567	52.2039	-1.5396	0.0097063	DOWN	5.08592	66.3495
4171	45	67	34	0.911985	1.25694	0.622276	0.9304	110	67	111	1.59481	1.54542	1.94109	1.69377	165	165	249	3.58584	3.74344	4.8612	4.06349	51	18	47	0.882049	0.422051	1.12294	0.809013	82	49	45	1.32962	1.06716	1.09282	1.1632	0.549306	41.554	107.399	-1.3699	0.01504	DOWN	0.228966	50.3233	178.506	-1.8267	2.1254e-06	DOWN	0.869533	32.4055
69811	165	247	182	2.49772	3.46116	2.48806	2.81565	67	32	34	0.725566	0.551325	0.444106	0.573665	560	439	738	9.09033	7.43938	10.7618	9.09718	888	783	1043	11.4715	13.7132	18.6135	14.5994	1651	1214	1342	19.9962	19.7487	24.343	21.3626	4.90817	170.145	48.0423	1.8244	0.00034412	UP	0.309508	206.243	535.913	-1.3777	1.7393e-05	DOWN	5.1851	805.716
105851	24	48	10	0.321528	0.595269	0.120986	0.345928	12	1	1	0.115009	0.0152477	0.0115599	0.0472721	64	71	126	0.919431	1.06483	1.6261	1.20345	176	115	187	2.01219	1.78247	2.95347	2.24938	120	136	117	1.28626	1.95797	1.87825	1.70749	7.3178	22.6594	4.21157	2.4277	0.057708	FALSE	0.287446	27.3521	79.6244	-1.5416	0.0050363	DOWN	6.50244	138.887
41761	707	1657	772	20.0159	43.4252	19.7379	27.7263	798	438	715	16.1622	14.1132	17.4666	15.914	2351	2300	3122	71.3738	72.8945	85.1446	76.471	1085	731	1471	26.2139	23.9436	49.0966	33.0847	2024	1301	1678	45.8464	39.5814	56.9256	47.4511	1.74226	871.784	719.82	0.27633	0.49464	FALSE	0.362573	1053.57	2410.01	-1.1938	0.00015083	DOWN	1.19326	953.479
123611	350	364	378	4.30296	4.14252	4.19681	4.2141	583	504	608	5.12754	7.05224	6.44985	6.20988	1219	1520	1416	16.0707	20.9197	16.7699	17.9201	2450	1400	1972	25.7047	19.9134	28.5818	24.7333	3749	2737	2643	36.8768	36.1603	38.9365	37.3246	0.678612	319.686	653.95	-1.0325	0.025101	DOWN	0.235161	388.326	1304.34	-1.748	1.5918e-09	DOWN	5.86917	1680.62
104463	68	126	43	0.535444	0.918418	0.305776	0.586546	70	20	13	0.394317	0.179239	0.0883275	0.220628	157	164	231	1.32567	1.44564	1.75221	1.50784	241	117	195	1.61946	1.06588	1.81019	1.49851	247	133	244	1.55611	1.12542	2.30227	1.66127	2.65853	66.2432	34.6457	0.93509	0.25496	FALSE	0.388997	80.0704	170.586	-1.0912	0.012419	DOWN	2.5548	157.719
44175	13915	23192	9740	196.349	302.934	124.118	207.8	772	1056	1030	7.793	16.9593	12.5409	12.4311	38638	34552	55426	584.644	545.797	753.405	627.949	85904	64206	106714	1034.44	1048.19	1775.21	1285.95	140246	94006	112568	1583.35	1425.48	1903.36	1637.39	16.7162	13213.7	1153.19	3.5183	2.0923e-10	UP	0.330919	15987.2	39639.8	-1.31	6.9734e-06	DOWN	6.18838	75176.1
22915	192	403	163	2.39354	4.6506	1.83508	2.95974	10	1	7	0.0891828	0.0141885	0.0752982	0.0595565	533	534	785	7.12521	7.45234	9.4271	8.00155	743	555	1058	7.90452	8.00479	15.5492	10.4862	484	347	368	4.82752	4.64866	5.49728	4.99115	49.6964	211.154	5.94542	5.1504	1.4047e-10	UP	0.369896	255.192	571.682	-1.1636	0.00068878	DOWN	3.54294	687.801
65055	79	103	75	1.06736	1.28821	0.915112	1.09023	290	288	495	2.803	4.42867	5.7708	4.33416	160	170	266	2.31812	2.57125	3.46206	2.78381	445	282	401	5.13087	4.40809	6.38722	5.30873	628	505	474	6.78864	7.33219	7.67402	7.26495	0.251543	74.0675	417.999	-2.4966	0.00038862	DOWN	0.391631	89.8241	183.161	-1.0279	0.011078	DOWN	4.86938	327.766
67964	380	672	438	5.52675	9.04732	5.75293	6.77567	112	138	165	1.16532	2.28435	2.0707	1.84012	1340	1367	1729	20.8988	22.257	24.2242	22.46	1642	940	1064	20.3801	15.8173	18.2436	18.147	1412	1308	1187	16.4309	20.4434	20.687	19.1871	3.68218	422.595	165.349	1.3538	0.00072635	UP	0.301677	511.768	1378.71	-1.4298	2.2339e-06	DOWN	2.67826	1055.04
122198	1361	3146	1258	24.7431	52.9443	20.6541	32.7805	124	109	141	1.61272	2.25538	2.21188	2.02666	3734	3846	7648	72.795	78.274	133.941	95.0033	5783	3190	7518	89.7215	67.0972	161.132	105.984	9862	6776	8406	143.45	132.382	183.124	152.985	16.1746	1598.14	144.476	3.4675	8.6506e-07	UP	0.345046	1930.61	4626.93	-1.261	0.028631	DOWN	3.23313	4723.17
62285	2735	6124	2254	29.7897	61.746	22.1713	37.9024	8	38	2	0.0623363	0.471075	0.0187969	0.184069	10933	9731	17859	127.697	118.653	187.385	144.578	14209	7983	20836	132.075	100.599	267.551	166.742	22988	16041	22025	200.332	187.758	287.465	225.185	205.913	3080.1	22.6797	7.0854	2.2489e-14	UP	0.262158	3720.52	11795.1	-1.6646	1.2919e-05	DOWN	4.39924	12320.6
82601	585	1114	1079	6.78711	11.9641	11.3052	10.0188	3130	3149	3597	25.9786	41.5814	36.0094	34.5231	3495	3876	2992	43.4818	50.3414	33.4395	42.4209	11116	10006	11289	110.059	134.31	154.407	132.925	17896	14772	9790	166.121	184.173	136.104	162.133	0.290205	793.068	3867.54	-2.2859	1.467e-05	DOWN	0.236176	961.419	3286.05	-1.7731	2.3915e-06	DOWN	13.2676	9670.09
104322	604	1216	510	9.05082	16.8674	6.90161	10.94	4	16	7	0.0428798	0.272878	0.0905099	0.135423	1531	1436	2179	24.6013	24.0889	31.4541	26.7148	2354	1339	3191	30.1027	23.214	56.3717	36.5628	3263	2490	2507	39.1208	40.0967	45.0159	41.4111	80.7839	650.86	12.0696	5.7529	9.817e-16	UP	0.40951	786.819	1588.49	-1.0136	0.0021751	DOWN	3.34213	1974.53
46794	2883	2013	2039	31.9014	20.6193	20.3757	24.2988	43	98	57	0.340389	1.23421	0.544236	0.706278	10107	11776	11045	119.928	145.873	117.734	127.845	23510	11942	22679	222.006	152.883	295.851	223.58	35416	28804	27193	313.548	342.513	360.565	338.875	34.404	2067.22	84.4137	4.6141	8.5137e-11	UP	0.190065	2514.36	10346.7	-2.0409	4.5585e-14	DOWN	9.20129	16608.3
68169	6	29	6	0.112671	0.504106	0.101751	0.239509	44	51	40	0.59109	1.09	0.648136	0.776409	43	60	65	0.865882	1.26131	1.17582	1.10101	109	58	77	1.74676	1.2601	1.70464	1.5705	148	114	152	2.22362	2.3005	3.42029	2.64814	0.308483	10.8518	53.8352	-2.3106	0.0081598	DOWN	0.217537	13.0469	52.2656	-2.0022	0.0022475	DOWN	6.55716	70.141
103813	64	120	59	0.632115	1.09714	0.526256	0.751837	27	0	2	0.190775	0	0.0170449	0.0692733	176	224	240	1.86406	2.47672	2.28348	2.20809	132	74	93	1.1126	0.845601	1.08289	1.01369	139	112	111	1.09843	1.18876	1.31371	1.2003	10.8532	68.3307	8.21376	3.0564	6.2777e-05	UP	0.340493	82.6643	199.556	-1.2715	0.0015657	DOWN	1.34829	86.3039
48747	550	760	778	7.54088	9.64577	9.63313	8.93993	259	140	115	2.54039	2.18466	1.36052	2.02852	2072	2119	3673	30.4635	32.5239	48.512	37.1665	4077	1932	3479	47.7032	30.6467	56.2337	44.8612	4330	3547	4465	47.4992	52.2611	73.3569	57.7057	4.40711	603.965	187.909	1.6844	0.0001044	UP	0.240538	732.966	2406.52	-1.7151	1.4e-07	DOWN	5.01807	2700.47
69189	1	14	1	0.0286389	0.37115	0.0258634	0.141884	1	5	6	0.0204879	0.162976	0.148271	0.110578	29	30	33	0.890606	0.961812	0.910415	0.920944	2	2	23	0.0488803	0.066268	0.776547	0.297232	31	23	18	0.710326	0.707853	0.617717	0.678632	1.28311	4.03087	5.15523	-0.35495	1	FALSE	0.154064	4.81998	28.7712	-2.5775	0.0055199	DOWN	2.09489	7.67327
3055	62	104	46	1.68456	2.61572	1.1287	1.80966	184	55	47	3.57646	1.7008	1.10189	2.12638	692	542	446	20.1619	16.4856	11.6734	16.107	410	379	400	9.50659	11.9138	12.8126	11.411	500	312	361	10.8693	9.10976	11.7533	10.5775	0.851051	59.8287	97.2158	-0.70035	0.27738	FALSE	0.112353	72.3934	534.852	-2.8852	4.4002e-07	DOWN	6.3056	355.877
77998	576	986	746	14.6317	23.1854	17.1136	18.3102	2065	1788	2148	37.5263	51.6938	47.082	45.434	2242	2464	2409	61.0717	70.0691	58.9494	63.3634	5876	3624	4654	127.38	106.507	139.374	124.421	7147	4979	4798	145.257	135.917	146.048	142.407	0.403008	657.652	2315.65	-1.816	2.2004e-05	DOWN	0.288972	796.872	2234.12	-1.4873	5.0913e-07	DOWN	6.79514	4110.99
53067	105	245	131	1.15898	2.50333	1.30583	1.65605	169	59	188	1.33449	0.741202	1.79057	1.28875	436	372	699	5.16065	4.59666	7.43247	5.72993	717	412	968	6.75388	5.2614	12.5964	8.20389	1034	620	842	9.1316	7.35423	11.1368	9.20754	1.285	134.186	148.868	-0.1498	0.82826	FALSE	0.289017	162.24	461.373	-1.5078	3.1753e-05	DOWN	4.9539	601.9
53824	35	28	60	0.898311	0.665244	1.39072	0.984757	119	33	20	2.18498	0.963984	0.44293	1.1973	148	228	172	4.07335	6.55097	4.25261	4.95898	669	429	437	14.6532	12.7389	13.2228	13.5383	970	622	526	19.9191	17.1557	16.1773	17.7507	0.822483	36.6918	57.579	-0.65009	0.40175	FALSE	0.198581	44.671	172.995	-1.9533	0.00012559	DOWN	13.7479	448.346
77739	492	682	463	6.67166	8.56087	5.66995	6.96749	1080	816	1474	10.4769	12.5938	17.247	13.4392	4344	4391	4116	63.167	66.6568	53.7667	61.1968	7864	5951	7762	91.0039	93.3633	124.087	102.818	10581	6431	6472	114.798	93.7144	105.164	104.559	0.518444	469.862	1282.87	-1.4491	0.0018509	DOWN	0.113854	569.586	4049.31	-2.8297	1.7015e-23	DOWN	14.7568	6349.19
121653	84	174	152	2.58535	4.95739	4.22485	3.92253	112	22	37	2.46603	0.770654	0.982625	1.40644	969	650	1105	31.9812	22.3957	32.762	29.0463	1041	666	887	27.3424	23.7154	32.1845	27.7474	1068	952	952	26.2996	31.4873	35.1105	30.9658	2.78898	116.387	56.4182	1.0447	0.10053	FALSE	0.135044	141.01	843.496	-2.5806	9.9516e-15	DOWN	7.07386	754.886
44628	680	1235	752	9.46912	15.9196	9.45687	11.6152	2795	2312	4019	27.8435	36.6426	48.291	37.5924	4661	4893	6380	69.6003	76.276	85.5836	77.1533	8014	6423	8801	95.2352	103.48	144.483	114.399	12126	7246	7489	135.101	108.432	124.964	122.832	0.308978	754.415	3501.72	-2.2146	6.7394e-05	DOWN	0.150547	913.335	4942	-2.4359	4.6083e-18	DOWN	9.8491	6855.62
107853	108	237	146	9.20791	18.7047	11.2414	13.0513	126	63	123	7.6851	6.11329	9.04876	7.61572	878	514	915	80.2718	49.0583	75.1497	68.1599	1000	661	1064	72.7586	65.2013	106.945	81.6351	1408	1060	888	96.0459	97.1184	90.7216	94.6286	1.71373	137.811	114.312	0.26972	0.60737	FALSE	0.191481	166.736	715.535	-2.1015	9.0161e-07	DOWN	6.25493	792.437
77749	857	1669	802	14.647	26.4051	12.3786	17.8102	914	589	1078	11.1752	11.4572	15.8976	12.8433	7307	7182	8975	133.917	137.412	147.764	139.698	12344	11231	14292	180.04	222.076	287.967	230.028	17864	11140	12195	244.278	204.602	249.752	232.877	1.38673	933.691	968.449	-0.052731	0.98792	FALSE	0.127491	1129.3	7302.83	-2.693	1.2548e-21	DOWN	12.9155	11274.4
112147	3	14	1	0.0599796	0.259104	0.0180556	0.11238	1	0	0	0.0143029	0	0	0.00476763	32	28	49	0.686062	0.62669	0.943729	0.752161	23	25	16	0.392426	0.578282	0.377125	0.449278	31	33	44	0.495888	0.709014	1.05413	0.753012	23.5714	4.69571	0.275993	4.0886	0.21538	FALSE	0.149409	5.63476	33.4679	-2.5704	0.0016548	DOWN	3.99785	19.5882
76897	2532	5885	2577	35.9331	77.3112	33.0274	48.7573	19	45	2	0.192898	0.726844	0.0244911	0.314744	15349	15124	25132	233.584	240.276	343.58	272.48	10536	5450	13949	127.601	89.484	233.377	150.154	19602	13141	20111	222.572	200.41	342	254.994	154.911	3053.02	29.3463	6.7009	2.2376e-17	UP	0.178939	3689.06	17067.3	-2.2099	4.3537e-13	DOWN	3.07962	8537.79
62977	113	197	78	3.31295	5.34646	2.06519	3.57486	8	5	4	0.167791	0.166841	0.101191	0.145274	427	302	687	13.4244	9.91185	19.4027	14.2463	606	383	699	15.162	12.9913	24.16	17.4377	590	384	487	13.8397	12.0983	17.109	14.349	24.6077	109.071	6.32523	4.108	3.097e-09	UP	0.250933	131.92	431.557	-1.7099	0.00087345	DOWN	4.87787	488.676
58472	8	6	2	0.127066	0.0882176	0.0286879	0.0813238	19	5	10	0.215891	0.0903871	0.137052	0.147777	38	13	57	0.647223	0.231151	0.872134	0.583503	38	38	66	0.515075	0.698297	1.23585	0.816408	53	27	65	0.673526	0.460852	1.23712	0.790501	0.550315	4.7229	11.647	-1.3022	0.27229	FALSE	0.139372	5.73511	32.61	-2.5074	0.031105	DOWN	10.039	42.1576
107494	262	523	215	7.53248	13.9188	5.58218	9.01116	309	187	201	6.35531	6.11893	4.98631	5.82018	872	728	1096	26.8834	23.4304	30.354	26.8893	926	750	2012	22.7193	24.9468	68.1943	38.6201	2452	1243	1934	56.4022	38.4031	66.6275	53.811	1.54826	279.347	258.85	0.10994	0.76797	FALSE	0.335121	337.695	834.909	-1.3059	5.2999e-05	DOWN	4.28581	1073.09
105269	43	178	47	0.412082	1.57906	0.406764	0.799303	1	0	0	0.00685578	0	0	0.00228526	210	204	354	2.15807	2.18856	3.26804	2.53822	172	83	383	1.40667	0.920261	4.3271	2.21801	355	196	259	2.72197	2.01851	2.97424	2.57157	349.765	71.7567	0.275993	8.0223	0.00025036	UP	0.314907	86.3816	235.299	-1.4457	0.010269	DOWN	2.77493	180.483
22210	112	239	149	1.91861	3.78993	2.30507	2.6712	22	0	3	0.269608	0	0.0443442	0.104651	465	558	1027	8.54186	10.7008	16.9476	12.0634	216	92	256	3.15769	1.82337	5.17001	3.38369	336	210	351	4.60518	3.86586	7.20504	5.22536	25.5249	140.539	7.21477	4.2839	2.5523e-11	UP	0.22143	170.06	623.143	-1.8735	0.0003693	DOWN	1.26673	159.153
62244	298	571	234	3.50303	6.21337	2.48412	4.06684	302	209	342	2.53966	2.79621	3.46897	2.93495	1473	1224	2167	18.5678	16.1072	24.5389	19.738	2040	1786	3631	20.4647	24.2899	50.3195	31.6914	3641	2014	2790	34.2442	25.4416	39.2999	32.9953	1.38566	308.736	322.047	-0.060895	0.98399	FALSE	0.206041	373.286	1494.58	-2.0014	5.5464e-11	DOWN	7.79263	2191.06
122495	13	28	7	0.1617	0.322396	0.0786311	0.187576	7	3	5	0.0622884	0.0424703	0.0536641	0.0528076	51	37	80	0.68025	0.515206	0.958575	0.718011	57	17	75	0.605047	0.244643	1.0998	0.649829	84	41	96	0.835961	0.548037	1.43087	0.938288	3.55206	13.2408	5.39285	1.2959	0.30054	FALSE	0.261244	15.9822	51.2961	-1.6824	0.0082414	DOWN	3.46435	41.3083
106181	593	962	632	11.2784	16.9368	10.8552	13.0235	8	24	1	0.108849	0.519518	0.0164111	0.214926	1800	2254	2992	36.7109	47.9908	54.8179	46.5065	3648	2032	4797	59.2098	44.7129	107.558	70.4937	6354	5318	6651	96.6892	108.692	151.579	118.987	60.5951	622.774	15.0372	5.3721	1.4625e-28	UP	0.280035	754.441	2175.25	-1.5277	1.4843e-07	DOWN	5.41283	3002.18
65153	708	1089	552	9.44528	13.4485	6.65043	9.84807	228	161	234	2.176	2.44458	2.69367	2.43808	7184	7176	10927	102.773	107.171	140.427	116.79	4234	3729	5118	48.2036	57.5561	80.4943	62.0847	8152	5068	5826	87.0132	72.6569	93.1349	84.2683	4.03927	667.432	235.581	1.5024	0.00026113	UP	0.0843226	808.168	7792.74	-3.2694	6.3716e-31	DOWN	6.30425	3880.5
111374	2	13	3	0.0346611	0.208555	0.0469529	0.096723	32	26	15	0.396738	0.512841	0.224311	0.377964	29	19	37	0.538942	0.36862	0.617708	0.508423	48	24	40	0.709906	0.481217	0.817252	0.669458	49	25	58	0.679435	0.465598	1.20448	0.783172	0.255905	4.72983	28.032	-2.5672	0.010179	DOWN	0.190241	5.68315	26.1646	-2.2029	0.021039	DOWN	6.9214	32.0028
120231	76	116	77	0.347981	0.491659	0.318391	0.38601	19	3	1	0.0622353	0.0156336	0.00395083	0.0272732	205	201	332	1.00653	1.03027	1.46436	1.16705	426	174	499	1.66456	0.921739	2.69355	1.75995	556	342	504	2.03683	1.68277	2.76524	2.16161	14.1534	76.8308	7.18087	3.4195	1.9769e-06	UP	0.330756	93.0981	226.615	-1.2834	0.00055189	DOWN	4.55933	309.407
106661	13	33	24	0.406866	0.956063	0.678341	0.680423	56	20	4	1.25383	0.712419	0.108023	0.691423	440	340	533	14.767	11.9124	16.0696	14.2496	23	8	16	0.614304	0.289678	0.590352	0.498111	31	27	22	0.776263	0.908093	0.825071	0.836476	0.984091	19.6292	27.3531	-0.4787	0.62422	FALSE	0.0477502	23.7525	406.624	-4.0975	6.928e-30	DOWN	0.732061	13.118
123978	1385	2509	2241	14.683	24.6224	21.4554	20.2536	24	60	0	0.18202	0.723958	0	0.301993	11293	18048	21092	128.382	214.194	215.403	185.993	11287	10085	14007	102.115	123.697	175.063	133.625	20820	20395	19346	176.598	232.353	245.763	218.238	67.0665	1751	37.7445	5.5358	2.0525e-34	UP	0.108894	2122.42	15594.4	-2.8773	5.9621e-12	DOWN	6.59759	10501.1
111362	1297	3251	1494	108.095	250.812	112.446	157.118	372	453	505	22.1795	42.9696	36.3166	33.8219	11333	6635	12273	1012.84	619.041	985.34	872.408	14533	11950	22474	1033.64	1152.26	2208.16	1464.69	30549	16689	19745	2037.05	1494.7	1971.9	1834.55	4.64545	1674.18	530.022	1.6593	0.001449	UP	0.180097	2022.68	9362.34	-2.2106	7.8668e-07	DOWN	9.32222	14366.9
104117	3	6	2	0.0295517	0.0547113	0.0177918	0.0340183	0	0	0	0	0	0	0	14	15	32	0.147884	0.165411	0.303655	0.20565	27	13	32	0.226972	0.148157	0.371616	0.248915	60	23	50	0.472881	0.243471	0.59019	0.435514	0!	3.06079	0	Inf	0.28606	FALSE	0.165418	3.69815	18.4508	-2.3188	0.03888	DOWN	7.3171	20.465
33387	123	199	127	5.81115	8.7031	5.41863	6.64429	128	99	103	4.32622	5.3234	4.19895	4.61619	562	622	1070	28.4724	32.8972	48.6978	36.6891	1372	721	1584	55.3169	39.4103	88.2257	60.9843	2223	1402	1856	84.0302	71.1809	105.074	86.7617	1.43935	127.8	125.917	0.021422	0.88971	FALSE	0.181097	154.809	688.76	-2.1535	2.5728e-08	DOWN	9.17845	1051.16
32243	254	298	209	7.91613	8.59726	5.8824	7.46526	194	58	35	4.32536	2.05733	0.941227	2.44131	1217	1005	1532	40.6725	35.0637	45.9946	40.5769	2185	1296	2690	58.1137	46.7306	98.8359	67.8934	3495	2115	2439	87.1497	70.8351	91.086	83.0236	3.05789	220.315	96.96	1.1841	0.030081	UP	0.183978	267.268	1162.18	-2.1205	2.8739e-13	DOWN	9.09458	1777.04
61212	332	518	246	4.64642	6.7108	3.10917	4.82213	405	417	533	4.05487	6.64223	6.43657	5.71122	1209	1223	1839	18.1442	19.161	24.7931	20.6995	4681	2515	4359	55.907	40.7226	71.9202	56.1833	6124	4670	4914	68.5733	70.2354	82.4093	73.7393	0.844325	310.844	531.125	-0.77286	0.16496	FALSE	0.232959	376.308	1316.63	-1.8069	7.6483e-10	DOWN	11.6511	3315.34
123726	22	70	19	0.399636	1.17707	0.311691	0.629467	12	10	2	0.155942	0.206747	0.0313486	0.131346	448	728	1019	8.72671	14.8042	17.8314	13.7874	44	40	67	0.68209	0.840657	1.43483	0.985858	66	39	98	0.959234	0.761316	2.13318	1.28458	4.79244	30.0683	9.26064	1.6991	0.08753	FALSE	0.0456551	36.2362	672.449	-4.2139	5.6586e-12	DOWN	1.56618	44.66
23415	12	58	44	0.147939	0.661901	0.489871	0.433237	4	5	0	0.0352778	0.0701565	0	0.0351448	108	191	214	1.42776	2.636	2.54146	2.20174	815	565	943	8.57443	8.05872	13.7055	10.1129	2576	1723	1958	25.4089	22.8268	28.925	25.7202	12.3272	31.4471	3.69736	3.0884	0.0034468	UP	0.19677	38.0039	158.678	-2.0619	0.00012817	DOWN	23.3426	677.025
60810	82	210	66	2.48259	5.88537	1.80453	3.39083	17	14	27	0.368197	0.482409	0.705344	0.51865	4088	4305	5535	132.719	145.907	161.427	146.684	2837	1682	2019	73.2988	58.9161	72.0626	68.0925	1795	2113	1727	43.4804	68.7461	62.6532	58.2933	6.53779	98.264	22.2397	2.1435	0.0081308	UP	0.0231165	118.577	4322.43	-5.188	1.3919e-61	DOWN	20.0814	1895.37
38672	4	17	1	0.0739898	0.291089	0.0167048	0.127261	3	2	1	0.0396986	0.0421055	0.015961	0.0325884	30	28	59	0.595065	0.579805	1.05132	0.742062	133	102	223	2.09948	2.18288	4.86295	3.04844	299	146	282	4.42509	2.90217	6.2506	4.52596	3.90511	5.75541	2.24631	1.3574	0.4756	FALSE	0.171497	6.90795	35.5311	-2.3628	0.0025531	DOWN	23.9542	133.518
121856	299	373	251	4.25142	4.90949	3.22304	4.12799	185	261	175	1.88181	4.22378	2.14708	2.75089	5129	5889	5116	78.2037	93.7383	70.0749	80.6723	17900	11316	13400	217.202	186.155	224.622	209.326	17939	15695	13231	204.08	239.819	225.432	223.11	1.5006	266.245	253.104	0.073021	0.72143	FALSE	0.0511698	322.878	5087.9	-3.978	3.5421e-35	DOWN	50.709	12411.2
62165	127	183	91	3.2261	4.30317	2.08758	3.20562	0	10	0	0	0.289115	0	0.0963717	1687	1271	2492	45.9536	36.1436	60.9804	47.6925	2443	2135	3450	52.9596	62.7464	103.318	73.008	3791	1785	3087	77.0489	48.7271	93.966	73.2473	33.2631	114.29	5.18678	4.4617	3.2421e-13	UP	0.0672142	138.422	1670.51	-3.5931	1.1779e-17	DOWN	22.775	2371.52
62576	168	267	156	3.68679	5.42394	3.09167	4.06747	40	29	16	0.627973	0.724327	0.302975	0.551759	1236	1202	1747	29.0864	29.5295	36.9319	31.8493	2310	2010	5013	43.2612	51.0332	129.694	74.6629	5537	2165	3563	97.2195	51.0571	93.6949	80.6572	7.37183	168.074	32.177	2.385	2.2233e-06	UP	0.12771	203.56	1293.46	-2.6677	1.0973e-19	DOWN	18.3561	2728.15
78462	86	92	47	1.01631	1.00642	0.501596	0.841442	25	8	17	0.211353	0.107601	0.17335	0.164101	1069	1001	1389	13.5468	13.2426	15.8124	14.2006	1678	1211	2787	16.9226	16.5573	38.8282	24.1027	3237	1381	2262	30.6062	17.538	32.0317	26.7253	5.12758	65.2022	17.5258	1.8954	0.0050097	UP	0.0592539	79.0798	1072.42	-3.7614	5.0817e-34	DOWN	28.6445	1648.26
54260	39	45	24	0.677475	0.723611	0.376503	0.59253	77	58	66	0.956887	1.14671	0.98928	1.03096	632	960	1121	11.7727	18.6686	18.7587	16.4	1886	1110	2103	27.9587	22.3084	43.0676	31.1116	3108	2673	2591	43.1965	49.8983	53.9332	49.0094	0.574736	31.1812	76.4791	-1.2944	0.038333	DOWN	0.0361298	37.8078	839.685	-4.4731	2.6408e-25	DOWN	52.5064	1469.43
4146	127	123	104	2.07951	1.86435	1.53787	1.82725	18	47	25	0.210849	0.875897	0.35322	0.479989	1101	763	1339	19.332	13.986	21.1207	18.1462	2286	1722	4562	31.9434	32.6219	88.0637	50.8763	4650	1912	2801	60.9187	33.6438	54.9581	49.8402	3.80685	103.702	38.8701	1.4157	0.0031981	UP	0.100696	125.944	989.414	-2.9738	1.9936e-19	DOWN	27.8432	2486.71
107007	0	0	0	0	0	0	0	1	1	0	0.0257591	0.0409814	0	0.0222468	6	10	22	0.231671	0.403089	0.763099	0.465953	0	2	11	0	0.0833176	0.466944	0.183421	9	6	7	0.259281	0.232166	0.302028	0.264492	0	0	0.794671	#NAME?	0.83701	FALSE	0	0	11.3706	#NAME?	0.0016767	DOWN	0!	3.83393
[truncated: 28 more columns]
