# Supplementary material for: Understanding the Role of Trichoderma reesei Vib1 in Gene Expression during Cellulose Degradation
Source: J Fungi (Basel). 2021 Jul 29;7(8):613. doi: 10.3390/jof7080613 (PMC8397228; doi:10.3390/jof7080613)
Supplement: Supplementary file 1 [file jof-07-00613-s001.zip › Supplementary Materials/Data S3.xlsx]

## Sheet: downregulated in △vib1
Genes downregulated in △vib1 on Avicel compared to parent strain TU6 and the overlapped genes regulated by VIB1 and XYR1
Protein ID	Regulon	Expression pattern	Log2FoldChange(△vib1_AvicelvsTU6_Avicel)	padj(△vib1_AvicelvsTU6_Avicel)	Significant(△vib1_AvicelvsTU6_Avicel)	Log2FoldChange(△xyr1_AvicelvsTU6_Avicel)	padj(△xyr1_AvicelvsTU6_Avicel)	Significant(△xyr1_AvicelvsTU6_Avicel)	goName	gotermType	Kogdefline
54219	Avicel regulon	Decrease in △vib1 and △xyr1	-11.187	7.4449e-54	DOWN	-11.586	1.8723e-59	DOWN	hydrolase activity/metabolism/catalytic activity/	molecular_function/biological_process/molecular_function/	--
54954	Avicel regulon	Decrease in △vib1 and △xyr1	-1.3987	7.9583e-05	DOWN	-2.3625	7.1083e-11	DOWN	ATPase activity, coupled to transmembrane movement of substances/integral to membrane/transport/ATP binding/ATPase activity/nucleoside-triphosphatase activity/nucleotide binding/	molecular_function/cellular_component/biological_process/molecular_function/molecular_function/molecular_function/molecular_function/	Multidrug resistance-associated proteinmitoxantrone resistance protein, ABC superfamily
53331	Avicel regulon	Decrease in △vib1 and △xyr1	-2.3274	1.243e-09	DOWN	-2.0125	5.3148e-08	DOWN	oxidoreductase activity/aldehyde reductase activity/	molecular_function/molecular_function/	Aldoketo reductase family proteins
54086	Avicel regulon	Decrease in △vib1 and △xyr1	-2.5493	3.7088e-14	DOWN	-4.0816	9.9077e-35	DOWN	oxidoreductase activity/metabolism/carbonyl reductase (NADPH) activity/	molecular_function/biological_process/molecular_function/	Reductases with broad range of substrate specificities
53238	Avicel regulon	Decrease in △vib1 and △xyr1	-3.2507	2.8948e-20	DOWN	-3.1792	3.0195e-22	DOWN	membrane/G-protein coupled receptor activity/	cellular_component/molecular_function/	--
54632	Avicel regulon	Decrease in △vib1 and △xyr1	-4.5254	9.6403e-17	DOWN	-4.2464	4.8789e-15	DOWN	integral to membrane/transport/transporter activity/	cellular_component/biological_process/molecular_function/	--
53673	Avicel regulon	Decrease in △vib1 and △xyr1	-2.207	6.0758e-06	DOWN	-2.6411	3.4551e-07	DOWN	oxidoreductase activity/metabolism/electron transport/trans-1,2-dihydrobenzene-1,2-diol dehydrogenase activity/	molecular_function/biological_process/biological_process/molecular_function/	Dimeric dihydrodiol dehydrogenaseDimeric dihydrodiol dehydrogenase
54850	Avicel regulon	Decrease in △vib1 and △xyr1	-1.2817	0.00047804	DOWN	-1.9531	3.1925e-09	DOWN	--	--	Uncharacterized conserved protein
62362	Avicel regulon	Decrease in △vib1 and △xyr1	-1.6996	2.0176e-06	DOWN	-1.6082	1.9423e-06	DOWN	membrane/proton transport/ATPase activity, coupled to transmembrane movement of ions, phosphorylative mechanism/ATP binding/cation transport/metabolism/catalytic activity/calcium ion transporter activity/calcium ion transport/calcium ion binding/calcium-transporting ATPase activity/hydrolase activity, acting on acid anhydrides, catalyzing transmembrane movement of substances/	cellular_component/biological_process/molecular_function/molecular_function/biological_process/biological_process/molecular_function/molecular_function/biological_process/molecular_function/molecular_function/molecular_function/	Calcium transporting ATPase
62166	Avicel regulon	Decrease in △vib1 and △xyr1	-5.5973	2.9478e-33	DOWN	-5.4293	4.0439e-29	DOWN	carbohydrate metabolism/hydrolase activity, hydrolyzing O-glycosyl compounds/beta-mannosidase activity/	biological_process/molecular_function/molecular_function/	Predicted beta-mannosidase
65275	Avicel regulon	Decrease in △vib1 and △xyr1	-1.9381	8.4915e-06	DOWN	-1.5824	3.1448e-05	DOWN	N-methyltransferase activity/DNA methylation/DNA binding/	molecular_function/biological_process/molecular_function/	Trypsin
65948	Avicel regulon	Decrease in △vib1 and △xyr1	-3.0042	5.1054e-13	DOWN	-3.2787	1.8806e-13	DOWN	--	--	--
65735	Avicel regulon	Decrease in △vib1 and △xyr1	-1.6594	9.9567e-07	DOWN	-1.7712	2.0747e-08	DOWN	proteolysis and peptidolysis/cysteine-type endopeptidase activity/protein amino acid prenylation/protein prenyltransferase activity/bleomycin hydrolase activity/	biological_process/molecular_function/biological_process/molecular_function/molecular_function/	Bleomycin hydrolases and aminopeptidases of cysteine protease family
66228	Avicel regulon	Decrease in △vib1 and △xyr1	-4.7123	3.5732e-14	DOWN	-2.903	7.2019e-08	DOWN	--	--	--
55036	Avicel regulon	Decrease in △vib1 and △xyr1	-1.1646	0.004172	DOWN	-1.4605	9.3059e-05	DOWN	--	--	--
55105	Avicel regulon	Decrease in △vib1 and △xyr1	-1.1931	0.030069	DOWN	-1.0298	0.033081	DOWN	zinc ion binding/regulation of transcription, DNA-dependent/nucleus/transcription factor activity/transcription/DNA binding/	molecular_function/biological_process/cellular_component/molecular_function/biological_process/molecular_function/	Voltage-gated Ca2+ channels, alpha1 subunits
55534	Avicel regulon	Decrease in △vib1 and △xyr1	-1.8709	0.005569	DOWN	-3.5671	2.0172e-06	DOWN	membrane/lipid metabolism/catalytic activity/UDP-N-acetylglucosamine-dolichyl-phosphate N-acetylglucosaminephosphotransferase activity/	cellular_component/biological_process/molecular_function/molecular_function/	Glycosyltransferase
55802	Avicel regulon	Decrease in △vib1 and △xyr1	-1.7497	1.4621e-07	DOWN	-1.47	5.5049e-06	DOWN	mannan endo-1,6-alpha-mannosidase activity/	molecular_function/	--
56077	Avicel regulon	Decrease in △vib1 and △xyr1	-2.4135	5.7966e-12	DOWN	-2.662	4.2836e-13	DOWN	zinc ion binding/regulation of transcription, DNA-dependent/nucleus/transcription factor activity/	molecular_function/biological_process/cellular_component/molecular_function/	SWI-SNF chromatin-remodeling complex protein
55999	Avicel regulon	Decrease in △vib1 and △xyr1	-5.2697	6.2297e-22	DOWN	-6.1666	1.7394e-26	DOWN	carbohydrate metabolism/hydrolase activity, hydrolyzing O-glycosyl compounds/alpha-galactosidase activity/	biological_process/molecular_function/molecular_function/	Alpha-D-galactosidase (melibiase)
55887	Avicel regulon	Decrease in △vib1 and △xyr1	-1.9739	1.0604e-07	DOWN	-1.1975	0.00073054	DOWN	--	--	--
67334	Avicel regulon	Decrease in △vib1 and △xyr1	-1.7086	0.0058486	DOWN	-1.1682	0.016614	DOWN	--	--	--
67430	Avicel regulon	Decrease in △vib1 and △xyr1	-4.6474	2.6471e-22	DOWN	-2.7341	5.857e-11	DOWN	--	--	--
67971	Avicel regulon	Decrease in △vib1 and △xyr1	-1.8791	8.0615e-08	DOWN	-1.7749	5.6317e-08	DOWN	--	--	--
69287	Avicel regulon	Decrease in △vib1 and △xyr1	-1.7654	3.7423e-07	DOWN	-1.6385	5.1721e-07	DOWN	--	--	--
69276	Avicel regulon	Decrease in △vib1 and △xyr1	-7.0791	1.9054e-62	DOWN	-7.6849	2.2403e-71	DOWN	lysosome organization and biogenesis/sphingolipid metabolism/lysosome/glucosylceramidase activity/	biological_process/biological_process/cellular_component/molecular_function/	Beta-glucocerebrosidase
69611	Avicel regulon	Decrease in △vib1 and △xyr1	-2.7213	0.00019913	DOWN	-2.5228	0.00050716	DOWN	integral to membrane/transport/transporter activity/	cellular_component/biological_process/molecular_function/	Permease of the major facilitator superfamily
69648	Avicel regulon	Decrease in △vib1 and △xyr1	-1.9951	0.00010354	DOWN	-2.2224	4.8734e-06	DOWN	transport/oxygen transporter activity/electron transport/monooxygenase activity/unspecific monooxygenase activity/	biological_process/molecular_function/biological_process/molecular_function/molecular_function/	Cytochrome P450/ CYP11/CYP12/CYP24/CYP27 subfamilies
57179	Avicel regulon	Decrease in △vib1 and △xyr1	-6.0531	1.6568e-26	DOWN	-6.9386	1.157e-33	DOWN	--	--	--
56350	Avicel regulon	Decrease in △vib1 and △xyr1	-2.2699	0.0019096	DOWN	-2.0168	0.003648	DOWN	metabolism/catalytic activity/cysteine synthase activity/	biological_process/molecular_function/molecular_function/	Cystathionine beta-synthase and related enzymes
56996	Avicel regulon	Decrease in △vib1 and △xyr1	-12.868	4.021e-125	DOWN	-12.387	3.0377e-147	DOWN	carbohydrate metabolism/hydrolase activity, hydrolyzing O-glycosyl compounds/	biological_process/molecular_function/	--
56684	Avicel regulon	Decrease in △vib1 and △xyr1	-6.9859	4.0099e-27	DOWN	-7.2094	1.4901e-28	DOWN	nucleic acid binding/membrane/carbohydrate transport/sugar porter activity/integral to membrane/transport/transporter activity/	molecular_function/cellular_component/biological_process/molecular_function/cellular_component/biological_process/molecular_function/	Predicted transporter (major facilitator superfamily)
56840	Avicel regulon	Decrease in △vib1 and △xyr1	-8.1383	1.8366e-86	DOWN	-8.8952	1.3553e-111	DOWN	oxidoreductase activity/metabolism/electron transport/	molecular_function/biological_process/biological_process/	Predicted oxidoreductase
69904	Avicel regulon	Decrease in △vib1 and △xyr1	-2.784	0.001101	DOWN	-3.8136	1.6433e-05	DOWN	--	--	--
69944	Avicel regulon	Decrease in △vib1 and △xyr1	-11.069	1.5875e-33	DOWN	-13.026	9.2477e-40	DOWN	carbohydrate metabolism/hydrolase activity, hydrolyzing O-glycosyl compounds/alpha-glucosidase activity/	biological_process/molecular_function/molecular_function/	Maltase glucoamylase and related hydrolases, glycosyl hydrolase family 31
69957	Avicel regulon	Decrease in △vib1 and △xyr1	-9.2656	6.5113e-19	DOWN	-10.316	2.2356e-21	DOWN	membrane/carbohydrate transport/sugar porter activity/integral to membrane/transport/transporter activity/L-arabinose isomerase activity/	cellular_component/biological_process/molecular_function/cellular_component/biological_process/molecular_function/molecular_function/	Predicted transporter (major facilitator superfamily)
70351	Avicel regulon	Decrease in △vib1 and △xyr1	-1.8034	0.00011932	DOWN	-1.5125	0.00048279	DOWN	zinc ion binding/regulation of transcription, DNA-dependent/nucleus/transcription factor activity/	molecular_function/biological_process/cellular_component/molecular_function/	--
57555	Avicel regulon	Decrease in △vib1 and △xyr1	-1.2686	0.028807	DOWN	-1.6775	0.00047495	DOWN	electron transport/monooxygenase activity/	biological_process/molecular_function/	Cytochrome P450/ CYP3/CYP5/CYP6/CYP9 subfamilies
70847	Avicel regulon	Decrease in △vib1 and △xyr1	-2.0537	1.2041e-09	DOWN	-2.6499	1.5334e-16	DOWN	catalytic activity/	molecular_function/	Uncharacterized conserved protein
70998	Avicel regulon	Decrease in △vib1 and △xyr1	-3.7576	5.4589e-25	DOWN	-1.9164	5.7597e-09	DOWN	membrane/amino acid transport/amino acid-polyamine transporter activity/transport/	cellular_component/biological_process/molecular_function/biological_process/	Amino acid transporters
70967	Avicel regulon	Decrease in △vib1 and △xyr1	-7.7765	8.7873e-19	DOWN	-5.0368	5.1761e-12	DOWN	--	--	--
70984	Avicel regulon	Decrease in △vib1 and △xyr1	-7.6617	2.6852e-59	DOWN	-2.5925	2.791e-14	DOWN	electron transport/monooxygenase activity/	biological_process/molecular_function/	Cytochrome P450 /CYP4/CYP19/CYP26 subfamilies
58450	Avicel regulon	Decrease in △vib1 and △xyr1	-5.8028	1.793e-10	DOWN	-6.661	6.1235e-12	DOWN	carbohydrate metabolism/hydrolase activity, hydrolyzing O-glycosyl compounds/beta-glucosidase activity/	biological_process/molecular_function/molecular_function/	--
58767	Avicel regulon	Decrease in △vib1 and △xyr1	-4.1544	2.5019e-30	DOWN	-4.3729	4.7897e-36	DOWN	--	--	--
58853	Avicel regulon	Decrease in △vib1 and △xyr1	-2.2199	0.00037596	DOWN	-1.6349	0.0037887	DOWN	nucleus/DNA binding/	cellular_component/molecular_function/	Transcriptional regulator
58580	Avicel regulon	Decrease in △vib1 and △xyr1	-2.9308	4.3746e-13	DOWN	-3.3809	3.5829e-19	DOWN	--	--	Ironascorbate family oxidoreductases
58802	Avicel regulon	Decrease in △vib1 and △xyr1	-2.4876	0.00080885	DOWN	-1.8673	0.0045656	DOWN	metabolism/catalytic activity/	biological_process/molecular_function/	--
58521	Avicel regulon	Decrease in △vib1 and △xyr1	-8.0377	1.7794e-18	DOWN	-6.1564	1.4578e-20	DOWN	S-adenosylmethionine-dependent methyltransferase activity/	molecular_function/	Predicted protein carboxyl methylase
71092	Avicel regulon	Decrease in △vib1 and △xyr1	-3.0686	2.8914e-19	DOWN	-2.0274	2.0964e-10	DOWN	acid phosphatase activity/	molecular_function/	Histidine acid phosphatase
59578	Avicel regulon	Decrease in △vib1 and △xyr1	-2.8913	0.00011536	DOWN	-1.5234	0.016463	DOWN	carbohydrate metabolism/alpha-amylase activity/alpha-glucosidase activity/	biological_process/molecular_function/molecular_function/	Alpha-amylase
59801	Avicel regulon	Decrease in △vib1 and △xyr1	-1.6442	1.4776e-05	DOWN	-1.4409	3.2882e-05	DOWN	--	--	--
60085	Avicel regulon	Decrease in △vib1 and △xyr1	-3.7333	1.191e-21	DOWN	-3.6064	6.89e-24	DOWN	carbohydrate metabolism/hydrolase activity, hydrolyzing O-glycosyl compounds/	biological_process/molecular_function/	Glucosidase II catalytic (alpha) subunit and related enzymes, glycosyl hydrolase family 31
60945	Avicel regulon	Decrease in △vib1 and △xyr1	-3.894	3.4237e-28	DOWN	-2.3698	4.4018e-13	DOWN	membrane/carbohydrate transport/sugar porter activity/integral to membrane/transport/transporter activity/L-arabinose isomerase activity/	cellular_component/biological_process/molecular_function/cellular_component/biological_process/molecular_function/molecular_function/	Predicted transporter (major facilitator superfamily)
60988	Avicel regulon	Decrease in △vib1 and △xyr1	-4.0926	0.00056892	DOWN	-2.0005	0.032879	DOWN	integral to membrane/transport/transporter activity/membrane/	cellular_component/biological_process/molecular_function/cellular_component/	Inorganic phosphate transporter
61304	Avicel regulon	Decrease in △vib1 and △xyr1	-3.0036	7.1301e-05	DOWN	-1.9652	0.0028355	DOWN	metalloexopeptidase activity/proteolysis and peptidolysis/	molecular_function/biological_process/	Xaa-Pro aminopeptidase
22560	Avicel regulon	Decrease in △vib1 and △xyr1	-2.1784	1.4594e-10	DOWN	-2.1865	7.3176e-10	DOWN	--	--	Armadillobeta-catenin-like repeat-containing protein
22618	Avicel regulon	Decrease in △vib1 and △xyr1	-1.3437	0.0037668	DOWN	-1.8819	0.00011789	DOWN	protein kinase CK2 regulator activity/cAMP-dependent protein kinase regulator activity/protein kinase CK2 complex/cAMP-dependent protein kinase complex/cAMP-dependent protein kinase activity/protein kinase CK2 activity/protein kinase activity/	molecular_function/molecular_function/cellular_component/cellular_component/molecular_function/molecular_function/molecular_function/	--
22633	Avicel regulon	Decrease in △vib1 and △xyr1	-1.5267	9.5567e-06	DOWN	-1.8506	6.7899e-09	DOWN	oxidoreductase activity/zinc ion binding/	molecular_function/molecular_function/	Alcohol dehydrogenase, class III
23228	Avicel regulon	Decrease in △vib1 and △xyr1	-4.8748	3.6274e-41	DOWN	-5.4235	1.0074e-54	DOWN	--	--	--
21664	Avicel regulon	Decrease in △vib1 and △xyr1	-1.5737	0.0029251	DOWN	-1.9145	0.00043321	DOWN	--	--	--
23368	Avicel regulon	Decrease in △vib1 and △xyr1	-1.0082	0.0063228	DOWN	-1.7695	2.8944e-08	DOWN	--	--	FlAvicelin-containing monooxygenase
22197	Avicel regulon	Decrease in △vib1 and △xyr1	-4.7374	2.1655e-15	DOWN	-4.3422	2.0659e-13	DOWN	carbohydrate metabolism/hydrolase activity, hydrolyzing O-glycosyl compounds/amylase activity/hexosaminidase activity/fucosidase activity/trehalase activity/glucosidase activity/galactosidase activity/mannosyl-oligosaccharide mannosidase activity/mannosidase activity/murein transglycosylase B activity/	biological_process/molecular_function/molecular_function/molecular_function/molecular_function/molecular_function/molecular_function/molecular_function/molecular_function/molecular_function/molecular_function/	Beta-glucosidase, lactase phlorizinhydrolase, and related proteins
22284	Avicel regulon	Decrease in △vib1 and △xyr1	-3.0503	1.8934e-19	DOWN	-3.0356	3.1992e-21	DOWN	gluconolactonase activity/	molecular_function/	Ca2+-binding protein RegucalcinSMP30
122007	Avicel regulon	Decrease in △vib1 and △xyr1	-3.2653	7.8407e-11	DOWN	-1.2339	0.00391	DOWN	--	--	--
122081	Avicel regulon	Decrease in △vib1 and △xyr1	-10.661	1.1146e-61	DOWN	-11.889	2.73e-69	DOWN	cellulose binding/carbohydrate metabolism/extracellular region/hydrolase activity, hydrolyzing O-glycosyl compounds/	molecular_function/biological_process/cellular_component/molecular_function/	--
119619	Avicel regulon	Decrease in △vib1 and △xyr1	-1.968	9.1294e-05	DOWN	-2.5521	1.1207e-06	DOWN	--	--	--
122208	Avicel regulon	Decrease in △vib1 and △xyr1	-3.7569	6.716e-12	DOWN	-12.387	2.2285e-18	DOWN	zinc ion binding/regulation of transcription, DNA-dependent/nucleus/transcription factor activity/transcription/DNA binding/	molecular_function/biological_process/cellular_component/molecular_function/biological_process/molecular_function/	--
122415	Avicel regulon	Decrease in △vib1 and △xyr1	-2.1498	3.4857e-10	DOWN	-1.3966	1.7298e-05	DOWN	isomerase activity/endoplasmic reticulum/electron transport/electron transporter activity/protein disulfide isomerase activity/	molecular_function/cellular_component/biological_process/molecular_function/molecular_function/	Protein disulfide isomerase (prolyl 4-hydroxylase beta subunit)
122666	Avicel regulon	Decrease in △vib1 and △xyr1	-1.6692	0.0059711	DOWN	-1.8351	0.0028176	DOWN	--	--	Dual specificity phosphatase
122920	Avicel regulon	Decrease in △vib1 and △xyr1	-2.526	1.2558e-13	DOWN	-2.3418	3.9031e-13	DOWN	ATP binding/	molecular_function/	Molecular chaperones GRP78Bi/PKAR2, HSP70 superfamily
122941	Avicel regulon	Decrease in △vib1 and △xyr1	-2.8833	2.6701e-08	DOWN	-1.2449	0.0032303	DOWN	--	--	beta-1,6-N-acetylglucosaminyltransferase, contains WSC domain
123232	Avicel regulon	Decrease in △vib1 and △xyr1	-13.059	3.6909e-133	DOWN	-12.674	1.4352e-158	DOWN	cellulase activity/polysaccharide catabolism/	molecular_function/biological_process/	--
120189	Avicel regulon	Decrease in △vib1 and △xyr1	-2.0774	1.4507e-09	DOWN	-1.8833	6.7899e-09	DOWN	--	--	C-type lectin
120229	Avicel regulon	Decrease in △vib1 and △xyr1	-7.6768	3.6515e-57	DOWN	-7.8679	2.7763e-73	DOWN	carbohydrate metabolism/hydrolase activity, hydrolyzing O-glycosyl compounds/	biological_process/molecular_function/	--
123659	Avicel regulon	Decrease in △vib1 and △xyr1	-1.9737	3.8385e-08	DOWN	-4.3388	1.2186e-37	DOWN	--	--	von Willebrand factor and related coagulation proteins
123797	Avicel regulon	Decrease in △vib1 and △xyr1	-3.7971	5.918e-08	DOWN	-2.5257	6.9412e-05	DOWN	--	--	--
123818	Avicel regulon	Decrease in △vib1 and △xyr1	-12.017	2.6457e-137	DOWN	-12.201	5.8561e-151	DOWN	carbohydrate metabolism/hydrolase activity, hydrolyzing O-glycosyl compounds/	biological_process/molecular_function/	--
123881	Avicel regulon	Decrease in △vib1 and △xyr1	-1.0653	0.0087746	DOWN	-1.8171	4.7159e-08	DOWN	zinc ion binding/regulation of transcription, DNA-dependent/nucleus/transcription factor activity/transcription/DNA binding/	molecular_function/biological_process/cellular_component/molecular_function/biological_process/molecular_function/	RNA polymerase II, large subunit
123914	Avicel regulon	Decrease in △vib1 and △xyr1	-3.709	2.829e-27	DOWN	-2.3128	3.9031e-13	DOWN	--	--	--
123940	Avicel regulon	Decrease in △vib1 and △xyr1	-11.185	1.9153e-92	DOWN	-10.497	1.5281e-93	DOWN	cellulose binding/carbohydrate metabolism/extracellular region/hydrolase activity, hydrolyzing O-glycosyl compounds/	molecular_function/biological_process/cellular_component/molecular_function/	--
123989	Avicel regulon	Decrease in △vib1 and △xyr1	-13.85	2.1167e-121	DOWN	-13.508	2.0625e-119	DOWN	cellulose binding/carbohydrate metabolism/extracellular region/hydrolase activity, hydrolyzing O-glycosyl compounds/	molecular_function/biological_process/cellular_component/molecular_function/	Uncharacterized conserved protein (tumor-rejection antigen MAGE in humans)
123992	Avicel regulon	Decrease in △vib1 and △xyr1	-8.0586	3.1562e-85	DOWN	-9.5426	2.7682e-121	DOWN	cellulose binding/carbohydrate metabolism/extracellular region/hydrolase activity, hydrolyzing O-glycosyl compounds/	molecular_function/biological_process/cellular_component/molecular_function/	beta-1,6-N-acetylglucosaminyltransferase, contains WSC domain
120311	Avicel regulon	Decrease in △vib1 and △xyr1	-3.6062	1.1629e-25	DOWN	-2.5686	2.8966e-15	DOWN	--	--	--
120312	Avicel regulon	Decrease in △vib1 and △xyr1	-13.571	2.1876e-155	DOWN	-13.839	1.6252e-188	DOWN	cellulose binding/carbohydrate metabolism/extracellular region/hydrolase activity, hydrolyzing O-glycosyl compounds/	molecular_function/biological_process/cellular_component/molecular_function/	--
120504	Avicel regulon	Decrease in △vib1 and △xyr1	-5.412	1.258e-37	DOWN	-4.902	5.8143e-30	DOWN	protein binding/	molecular_function/	FOG: Immunoglobin and related proteins
124198	Avicel regulon	Decrease in △vib1 and △xyr1	-4.6157	1.0485e-14	DOWN	-6.2417	4.5558e-27	DOWN	--	--	--
120627	Avicel regulon	Decrease in △vib1 and △xyr1	-1.6468	0.0021637	DOWN	-1.9519	0.0003521	DOWN	membrane/ATPase activity, coupled to transmembrane movement of ions, phosphorylative mechanism/cation transport/ATP binding/integral to membrane/calcium ion transport/calcium-transporting ATPase activity/metabolism/catalytic activity/hydrolase activity, acting on acid anhydrides, catalyzing transmembrane movement of substances/	cellular_component/molecular_function/biological_process/molecular_function/cellular_component/biological_process/molecular_function/biological_process/molecular_function/molecular_function/	Ca2+ transporting ATPase
120749	Avicel regulon	Decrease in △vib1 and △xyr1	-8.6247	9.7194e-93	DOWN	-8.1653	5.1295e-99	DOWN	carbohydrate metabolism/hydrolase activity, hydrolyzing O-glycosyl compounds/beta-glucosidase activity/	biological_process/molecular_function/molecular_function/	Beta-glucosidase, lactase phlorizinhydrolase, and related proteins
120961	Avicel regulon	Decrease in △vib1 and △xyr1	-13.254	9.4601e-149	DOWN	-13.14	4.2194e-178	DOWN	--	--	--
124295	Avicel regulon	Decrease in △vib1 and △xyr1	-3.6816	3.6183e-26	DOWN	-5.1497	1.255e-49	DOWN	--	--	--
121121	Avicel regulon	Decrease in △vib1 and △xyr1	-3.2484	0.00054651	DOWN	-2.9128	0.0010942	DOWN	zinc ion binding/regulation of transcription, DNA-dependent/nucleus/transcription factor activity/	molecular_function/biological_process/cellular_component/molecular_function/	--
121127	Avicel regulon	Decrease in △vib1 and △xyr1	-10.959	1.6706e-72	DOWN	-12.475	3.2135e-86	DOWN	carbohydrate metabolism/hydrolase activity, hydrolyzing O-glycosyl compounds/beta-glucosidase activity/	biological_process/molecular_function/molecular_function/	--
121146	Avicel regulon	Decrease in △vib1 and △xyr1	-2.1832	7.1506e-10	DOWN	-2.0918	4.5138e-09	DOWN	--	--	--
121418	Avicel regulon	Decrease in △vib1 and △xyr1	-7.5281	2.8248e-19	DOWN	-9.9691	1.856e-27	DOWN	catalytic activity/	molecular_function/	--
121661	Avicel regulon	Decrease in △vib1 and △xyr1	-2.9012	0.014736	DOWN	-2.3398	0.022404	DOWN	galactose metabolism/aldose 1-epimerase activity/	biological_process/molecular_function/	Predicted mutarotase
121702	Avicel regulon	Decrease in △vib1 and △xyr1	-2.3797	0.014176	DOWN	-1.9914	0.01523	DOWN	DNA-directed RNA polymerase III activity/DNA-directed RNA polymerase II activity/DNA-directed RNA polymerase I activity/DNA-directed RNA polymerase activity/	molecular_function/molecular_function/molecular_function/molecular_function/	RNA polymerase II, large subunit
121754	Avicel regulon	Decrease in △vib1 and △xyr1	-1.665	3.5175e-06	DOWN	-1.366	5.8029e-05	DOWN	unfolded protein binding/heat shock protein binding/protein folding/	molecular_function/molecular_function/biological_process/	Molecular chaperone (DnaJ superfamily)
48444	Avicel regulon	Decrease in △vib1 and △xyr1	-2.8336	0.014823	DOWN	-2.4693	0.017911	DOWN	membrane/carbohydrate transport/sugar porter activity/integral to membrane/transport/transporter activity/L-arabinose isomerase activity/	cellular_component/biological_process/molecular_function/cellular_component/biological_process/molecular_function/molecular_function/	Predicted transporter (major facilitator superfamily)
43974	Avicel regulon	Decrease in △vib1 and △xyr1	-2.2449	6.7806e-11	DOWN	-1.9378	3.3514e-09	DOWN	--	--	UDP-galactose transporter related protein
49081	Avicel regulon	Decrease in △vib1 and △xyr1	-4.5084	3.4656e-37	DOWN	-4.6389	9.4438e-38	DOWN	cellulose binding/carbohydrate metabolism/extracellular region/hydrolase activity, hydrolyzing O-glycosyl compounds/	molecular_function/biological_process/cellular_component/molecular_function/	Ca2+-modulated nonselective cation channel polycystin
49976	Avicel regulon	Decrease in △vib1 and △xyr1	-10.107	1.0355e-92	DOWN	-10.585	8.8778e-97	DOWN	cellulose binding/carbohydrate metabolism/extracellular region/hydrolase activity, hydrolyzing O-glycosyl compounds/cellulase activity/	molecular_function/biological_process/cellular_component/molecular_function/molecular_function/	--
50894	Avicel regulon	Decrease in △vib1 and △xyr1	-7.8126	3.2942e-33	DOWN	-7.9234	1.0216e-33	DOWN	membrane/carbohydrate transport/sugar porter activity/integral to membrane/transport/transporter activity/L-arabinose isomerase activity/	cellular_component/biological_process/molecular_function/cellular_component/biological_process/molecular_function/molecular_function/	Predicted transporter (major facilitator superfamily)
51686	Avicel regulon	Decrease in △vib1 and △xyr1	-1.3139	0.00022654	DOWN	-1.8636	1.2475e-08	DOWN	hydrolase activity/	molecular_function/	Predicted hydrolase related to dienelactone hydrolase
46816	Avicel regulon	Decrease in △vib1 and △xyr1	-5.5018	5.3358e-31	DOWN	-6.7675	2.7458e-40	DOWN	carbohydrate metabolism/hydrolase activity, hydrolyzing O-glycosyl compounds/beta-glucosidase activity/	biological_process/molecular_function/molecular_function/	--
46819	Avicel regulon	Decrease in △vib1 and △xyr1	-6.2158	1.8691e-27	DOWN	-6.7125	3.1796e-30	DOWN	membrane/carbohydrate transport/sugar porter activity/integral to membrane/transport/transporter activity/L-arabinose isomerase activity/	cellular_component/biological_process/molecular_function/cellular_component/biological_process/molecular_function/molecular_function/	Predicted transporter (major facilitator superfamily)
47134	Avicel regulon	Decrease in △vib1 and △xyr1	-1.1562	0.0010083	DOWN	-1.3709	4.3319e-05	DOWN	--	--	--
47733	Avicel regulon	Decrease in △vib1 and △xyr1	-2.4652	5.4702e-13	DOWN	-1.2188	0.00044499	DOWN	--	--	--
73632	Avicel regulon	Decrease in △vib1 and △xyr1	-14.242	1.0042e-108	DOWN	-14.178	2.2798e-115	DOWN	cellulose binding/carbohydrate metabolism/extracellular region/hydrolase activity, hydrolyzing O-glycosyl compounds/hydrolase activity/metabolism/catalytic activity/	molecular_function/biological_process/cellular_component/molecular_function/molecular_function/biological_process/molecular_function/	--
73638	Avicel regulon	Decrease in △vib1 and △xyr1	-13.531	2.0821e-155	DOWN	-13.627	1.8e-187	DOWN	cellulose binding/carbohydrate metabolism/extracellular region/hydrolase activity, hydrolyzing O-glycosyl compounds/	molecular_function/biological_process/cellular_component/molecular_function/	--
73643	Avicel regulon	Decrease in △vib1 and △xyr1	-13.566	1.7681e-156	DOWN	-13.757	1.8e-187	DOWN	cellulose binding/carbohydrate metabolism/extracellular region/hydrolase activity, hydrolyzing O-glycosyl compounds/	molecular_function/biological_process/cellular_component/molecular_function/	beta-1,6-N-acetylglucosaminyltransferase, contains WSC domain
73678	Avicel regulon	Decrease in △vib1 and △xyr1	-1.3508	0.00021527	DOWN	-1.2729	0.00010814	DOWN	calcium ion binding/	molecular_function/	Calnexin
74223	Avicel regulon	Decrease in △vib1 and △xyr1	-11.073	7.2349e-28	DOWN	-15.128	2.6062e-38	DOWN	carbohydrate metabolism/hydrolase activity, hydrolyzing O-glycosyl compounds/	biological_process/molecular_function/	--
79169	Avicel regulon	Decrease in △vib1 and △xyr1	-1.6513	1.257e-06	DOWN	-2.7121	4.535e-12	DOWN	oxidoreductase activity/integral to membrane/potassium ion transport/aryl-alcohol dehydrogenase (NADP+) activity/	molecular_function/cellular_component/biological_process/molecular_function/	Voltage-gated shaker-like K+ channel, subunit beta KCNAB
79202	Avicel regulon	Decrease in △vib1 and △xyr1	-6.7066	4.8071e-39	DOWN	-5.7829	2.6576e-31	DOWN	integral to membrane/transport/transporter activity/	cellular_component/biological_process/molecular_function/	--
79448	Avicel regulon	Decrease in △vib1 and △xyr1	-1.7722	3.6789e-07	DOWN	-1.8888	1.2447e-08	DOWN	ATP binding/	molecular_function/	--
79598	Avicel regulon	Decrease in △vib1 and △xyr1	-2.3052	6.316e-12	DOWN	-1.8561	2.9613e-09	DOWN	--	--	FOG: TPR repeat
79960	Avicel regulon	Decrease in △vib1 and △xyr1	-2.5725	4.2421e-11	DOWN	-1.4866	9.7319e-06	DOWN	membrane/N-linked glycosylation/calcium ion binding/mannosyl-oligosaccharide 1,2-alpha-mannosidase activity/	cellular_component/biological_process/molecular_function/molecular_function/	Mannosyl-oligosaccharide alpha-1,2-mannosidase and related glycosyl hydrolases
80240	Avicel regulon	Decrease in △vib1 and △xyr1	-2.2823	1.6785e-11	DOWN	-2.0359	1.4128e-10	DOWN	beta-galactosidase complex/carbohydrate metabolism/beta-galactosidase activity/	cellular_component/biological_process/molecular_function/	Beta-galactosidase
80340	Avicel regulon	Decrease in △vib1 and △xyr1	-5.0202	5.6207e-06	DOWN	-3.7402	0.0002519	DOWN	--	--	--
81087	Avicel regulon	Decrease in △vib1 and △xyr1	-2.3676	1.9331e-05	DOWN	-2.1665	3.4105e-06	DOWN	carbohydrate metabolism/hydrolase activity, hydrolyzing O-glycosyl compounds/peptidase activity/proteolysis and peptidolysis/alanine aminopeptidase activity/aminopeptidase activity/	biological_process/molecular_function/molecular_function/biological_process/molecular_function/molecular_function/	Transferrin receptor and related proteins containing the protease-associated (PA) domain
81148	Avicel regulon	Decrease in △vib1 and △xyr1	-2.6607	1.5412e-15	DOWN	-3.2793	3.4742e-24	DOWN	oxidoreductase activity/regulation of oxidoreductase activity/	molecular_function/biological_process/	Voltage-gated shaker-like K+ channel, subunit betaKCNAB
82227	Avicel regulon	Decrease in △vib1 and △xyr1	-3.7717	1.8028e-11	DOWN	-3.1456	5.0959e-09	DOWN	carbohydrate metabolism/hydrolase activity, hydrolyzing O-glycosyl compounds/beta-glucosidase activity/	biological_process/molecular_function/molecular_function/	--
82235	Avicel regulon	Decrease in △vib1 and △xyr1	-1.4324	0.002218	DOWN	-1.2715	0.0017288	DOWN	carbohydrate metabolism/hydrolase activity, hydrolyzing O-glycosyl compounds/alpha-glucosidase activity/	biological_process/molecular_function/molecular_function/	Maltase glucoamylase and related hydrolases, glycosyl hydrolase family 31
76172	Avicel regulon	Decrease in △vib1 and △xyr1	-1.7964	1.9403e-07	DOWN	-1.2296	0.0001908	DOWN	--	--	COPII vesicle protein
76204	Avicel regulon	Decrease in △vib1 and △xyr1	-1.4094	0.00085385	DOWN	-1.7172	8.6002e-06	DOWN	oxidoreductase activity/electron transport/	molecular_function/biological_process/	NADH:flAvicelin oxidoreductase/12-oxophytodienoate reductase
76210	Avicel regulon	Decrease in △vib1 and △xyr1	-7.8405	3.1392e-62	DOWN	-8.3242	1.1825e-77	DOWN	--	--	--
76659	Avicel regulon	Decrease in △vib1 and △xyr1	-3.2709	1.5605e-21	DOWN	-3.8343	8.6493e-31	DOWN	--	--	--
76672	Avicel regulon	Decrease in △vib1 and △xyr1	-8.5477	3.4656e-37	DOWN	-8.4996	8.678e-37	DOWN	carbohydrate metabolism/hydrolase activity, hydrolyzing O-glycosyl compounds/beta-glucosidase activity/	biological_process/molecular_function/molecular_function/	--
76696	Avicel regulon	Decrease in △vib1 and △xyr1	-3.1913	3.4313e-07	DOWN	-2.8373	3.1422e-06	DOWN	oxidoreductase activity/electron transport/disulfide oxidoreductase activity/	molecular_function/biological_process/molecular_function/	FlAvicelin-containing monooxygenase
76722	Avicel regulon	Decrease in △vib1 and △xyr1	-2.9438	0.0019238	DOWN	-6.1612	3.2744e-08	DOWN	transport/binding/oxidoreductase activity/electron transport/nitric oxide dioxygenase activity/	biological_process/molecular_function/molecular_function/biological_process/molecular_function/	Globins and related hemoproteins
76758	Avicel regulon	Decrease in △vib1 and △xyr1	-2.6636	0.00044755	DOWN	-1.8517	0.0067225	DOWN	membrane/carbohydrate transport/sugar porter activity/integral to membrane/transport/transporter activity/	cellular_component/biological_process/molecular_function/cellular_component/biological_process/molecular_function/	Predicted transporter (major facilitator superfamily)
77513	Avicel regulon	Decrease in △vib1 and △xyr1	-4.0328	3.6018e-20	DOWN	-3.7374	8.3174e-18	DOWN	zinc ion binding/transcription/nucleus/DNA binding/	molecular_function/biological_process/cellular_component/molecular_function/	--
77806	Avicel regulon	Decrease in △vib1 and △xyr1	-1.3953	4.2323e-05	DOWN	-1.1232	0.00055156	DOWN	oxidoreductase activity/zinc ion binding/alcohol dehydrogenase (NADP+) activity/	molecular_function/molecular_function/molecular_function/	Alcohol dehydrogenase, class V
2038	Avicel regulon	Decrease in △vib1 and △xyr1	-1.4071	0.003124	DOWN	-3.9205	4.1766e-18	DOWN	oxidoreductase activity/metabolism/iron ion binding/alcohol dehydrogenase activity, iron-dependent/alcohol dehydrogenase activity, zinc-dependent/alcohol dehydrogenase activity, metal ion-independent/alcohol dehydrogenase activity/	molecular_function/biological_process/molecular_function/molecular_function/molecular_function/molecular_function/molecular_function/	Alcohol dehydrogenase, class IV
2211	Avicel regulon	Decrease in △vib1 and △xyr1	-4.0144	1.3156e-21	DOWN	-5.4012	3.0386e-39	DOWN	transketolase activity/	molecular_function/	Transketolase
4213	Avicel regulon	Decrease in △vib1 and △xyr1	-2.9217	7.993e-09	DOWN	-2.4296	6.103e-07	DOWN	endoribonuclease activity/RNA binding/	molecular_function/molecular_function/	Ribonuclease, T2 family
4744	Avicel regulon	Decrease in △vib1 and △xyr1	-1.2205	0.000877	DOWN	-1.4773	5.0738e-06	DOWN	carbohydrate metabolism/transaldolase activity/	biological_process/molecular_function/	Transaldolase
2223	Avicel regulon	Decrease in △vib1 and △xyr1	-1.761	1.4414e-06	DOWN	-2.1165	4.0588e-10	DOWN	metabolism/catalytic activity/succinate-CoA ligase complex (GDP-forming)/succinate-CoA ligase complex/succinate-CoA ligase (GDP-forming) activity/	biological_process/molecular_function/cellular_component/cellular_component/molecular_function/	Succinyl-CoA synthetase, alpha subunit
5345	Avicel regulon	Decrease in △vib1 and △xyr1	-3.437	3.129e-22	DOWN	-2.3723	2.8878e-13	DOWN	oxidoreductase activity/electron transport/	molecular_function/biological_process/	Proteins containing the FAD binding domain
5614	Avicel regulon	Decrease in △vib1 and △xyr1	-3.3728	9.8375e-23	DOWN	-2.4709	5.0064e-15	DOWN	molecular function unknown/	molecular_function/	--
2489	Avicel regulon	Decrease in △vib1 and △xyr1	-1.564	0.0031193	DOWN	-1.5459	0.0014063	DOWN	endoribonuclease activity/RNA binding/	molecular_function/molecular_function/	Ribonuclease, T2 family
5889	Avicel regulon	Decrease in △vib1 and △xyr1	-2.5049	4.6791e-13	DOWN	-2.8776	3.6254e-18	DOWN	metabolism/aminocarboxymuconate-semialdehyde decarboxylase activity/	biological_process/molecular_function/	Predicted metal-dependent hydrolase of the TIM-barrel fold
6057	Avicel regulon	Decrease in △vib1 and △xyr1	-1.2055	0.030352	DOWN	-2.2906	2.0026e-05	DOWN	glucan 1,4-alpha-glucosidase activity/	molecular_function/	Nucleolar GTPase/ATPase p130
3405	Avicel regulon	Decrease in △vib1 and △xyr1	-9.1243	4.6718e-99	DOWN	-8.1659	1.3797e-99	DOWN	membrane/carbohydrate transport/sugar porter activity/integral to membrane/transport/transporter activity/L-arabinose isomerase activity/	cellular_component/biological_process/molecular_function/cellular_component/biological_process/molecular_function/molecular_function/	Predicted transporter (major facilitator superfamily)
3481	Avicel regulon	Decrease in △vib1 and △xyr1	-2.7514	0.0084746	DOWN	-2.4987	0.0087192	DOWN	--	--	--
3739	Avicel regulon	Decrease in △vib1 and △xyr1	-3.3436	3.2265e-11	DOWN	-4.9647	4.5149e-18	DOWN	carbohydrate metabolism/hydrolase activity, hydrolyzing O-glycosyl compounds/	biological_process/molecular_function/	--
3823	Avicel regulon	Decrease in △vib1 and △xyr1	-2.64	2.0448e-14	DOWN	-2.5829	3.8546e-13	DOWN	methionine biosynthesis/5-methyltetrahydropteroyltriglutamate-homocysteine S-methyltransferase activity/	biological_process/molecular_function/	--
107743	Avicel regulon	Decrease in △vib1 and △xyr1	-1.2828	0.00023997	DOWN	-2.3559	4.1766e-13	DOWN	--	--	--
107775	Avicel regulon	Decrease in △vib1 and △xyr1	-3.1639	1.1839e-05	DOWN	-5.2395	2.9574e-10	DOWN	protein amino acid phosphorylation/ATP binding/protein kinase activity/	biological_process/molecular_function/molecular_function/	--
107776	Avicel regulon	Decrease in △vib1 and △xyr1	-3.3872	2.9451e-11	DOWN	-5.771	1.0942e-21	DOWN	oxidoreductase activity/D-xylose 1-dehydrogenase (NADP+) activity/	molecular_function/molecular_function/	Aldoketo reductase family proteins
102904	Avicel regulon	Decrease in △vib1 and △xyr1	-3.1467	3.3325e-05	DOWN	-3.056	4.5854e-05	DOWN	--	--	--
102966	Avicel regulon	Decrease in △vib1 and △xyr1	-5.1668	2.9806e-45	DOWN	-5.08	3.4737e-45	DOWN	--	--	--
103041	Avicel regulon	Decrease in △vib1 and △xyr1	-7.0215	1.4239e-37	DOWN	-9.0135	8.7696e-54	DOWN	electron transport/copper ion binding/electron transporter activity/hydrolase activity, acting on carbon-nitrogen (but not peptide) bonds, in linear amides/metabolism/formamidase activity/	biological_process/molecular_function/molecular_function/molecular_function/biological_process/molecular_function/	--
103049	Avicel regulon	Decrease in △vib1 and △xyr1	-2.9204	7.3066e-10	DOWN	-3.5041	1.0812e-14	DOWN	carbohydrate metabolism/polygalacturonase activity/	biological_process/molecular_function/	--
103129	Avicel regulon	Decrease in △vib1 and △xyr1	-1.7721	0.0021462	DOWN	-3.2617	4.9671e-07	DOWN	--	--	--
103130	Avicel regulon	Decrease in △vib1 and △xyr1	-2.4004	0.0029187	DOWN	-3.9041	2.0753e-05	DOWN	--	--	--
103131	Avicel regulon	Decrease in △vib1 and △xyr1	-2.7439	7.0796e-05	DOWN	-2.8645	3.5595e-05	DOWN	--	--	--
103191	Avicel regulon	Decrease in △vib1 and △xyr1	-3.7076	2.1516e-17	DOWN	-3.6387	2.1209e-20	DOWN	--	--	--
108340	Avicel regulon	Decrease in △vib1 and △xyr1	-5.0014	2.916e-10	DOWN	-4.1167	5.8189e-08	DOWN	--	--	--
108482	Avicel regulon	Decrease in △vib1 and △xyr1	-1.327	0.00014774	DOWN	-1.2139	0.00025993	DOWN	metabolism/catalytic activity/5-carboxymethyl-2-hydroxymuconate delta-isomerase activity/	biological_process/molecular_function/molecular_function/	Predicted fumarylacetoacetate hydralase
108663	Avicel regulon	Decrease in △vib1 and △xyr1	-6.6762	5.8519e-42	DOWN	-2.6829	3.0807e-14	DOWN	--	--	--
108671	Avicel regulon	Decrease in △vib1 and △xyr1	-7.9495	8.9458e-20	DOWN	-7.4128	4.898e-18	DOWN	carbohydrate metabolism/hydrolase activity, hydrolyzing O-glycosyl compounds/beta-glucosidase activity/	biological_process/molecular_function/molecular_function/	--
108672	Avicel regulon	Decrease in △vib1 and △xyr1	-1.8946	0.005022	DOWN	-2.587	0.0003203	DOWN	glucan endo-1,3-alpha-glucosidase activity/	molecular_function/	--
109562	Avicel regulon	Decrease in △vib1 and △xyr1	-2.3717	4.1353e-12	DOWN	-1.6739	2.7215e-07	DOWN	electron transport/electron transporter activity/	biological_process/molecular_function/	--
110035	Avicel regulon	Decrease in △vib1 and △xyr1	-10.75	7.3417e-81	DOWN	-3.4288	2.113e-24	DOWN	--	--	Nuclear protein ZAP
110220	Avicel regulon	Decrease in △vib1 and △xyr1	-2.6181	6.3538e-08	DOWN	-2.9648	2.5951e-09	DOWN	zinc ion binding/metallopeptidase activity/proteolysis and peptidolysis/	molecular_function/molecular_function/biological_process/	--
103653	Avicel regulon	Decrease in △vib1 and △xyr1	-9.1545	1.325e-13	DOWN	-8.3148	2.7784e-13	DOWN	--	--	--
110665	Avicel regulon	Decrease in △vib1 and △xyr1	#NAME?	3.9983e-11	DOWN	#NAME?	2.3098e-12	DOWN	--	--	--
110666	Avicel regulon	Decrease in △vib1 and △xyr1	-8.4093	3.5118e-31	DOWN	-6.5655	2.0892e-25	DOWN	oxidoreductase activity/membrane/electron transport/ferric-chelate reductase activity/	molecular_function/cellular_component/biological_process/molecular_function/	Ferric reductase, NADH/NADPH oxidase and related proteins
110813	Avicel regulon	Decrease in △vib1 and △xyr1	-1.5983	4.017e-06	DOWN	-1.6323	5.0346e-06	DOWN	membrane/amino acid transport/amino acid-polyamine transporter activity/integral to membrane/transport/	cellular_component/biological_process/molecular_function/cellular_component/biological_process/	Amino acid transporters
110894	Avicel regulon	Decrease in △vib1 and △xyr1	-2.6626	1.4588e-11	DOWN	-3.0221	4.8391e-13	DOWN	--	--	--
111138	Avicel regulon	Decrease in △vib1 and △xyr1	-1.2317	0.00077054	DOWN	-2.0066	7.971e-10	DOWN	--	--	--
111236	Avicel regulon	Decrease in △vib1 and △xyr1	-1.0067	0.026434	DOWN	-1.1097	0.002716	DOWN	N-acetyltransferase activity/transferase activity, transferring acyl groups/metabolism/	molecular_function/molecular_function/biological_process/	N-acetyltransferase
111566	Avicel regulon	Decrease in △vib1 and △xyr1	-3.3902	1.4502e-12	DOWN	-6.0213	1.4881e-30	DOWN	--	--	--
111758	Avicel regulon	Decrease in △vib1 and △xyr1	-2.1665	1.8929e-09	DOWN	-1.8329	1.0102e-07	DOWN	--	--	--
111849	Avicel regulon	Decrease in △vib1 and △xyr1	-9.2425	4.9971e-61	DOWN	-10.847	1.0916e-74	DOWN	lysosome organization and biogenesis/sphingolipid metabolism/lysosome/glucosylceramidase activity/	biological_process/biological_process/cellular_component/molecular_function/	Beta-glucocerebrosidase
104050	Avicel regulon	Decrease in △vib1 and △xyr1	-8.3342	1.4471e-69	DOWN	-7.8885	1.3544e-79	DOWN	--	--	--
104059	Avicel regulon	Decrease in △vib1 and △xyr1	-5.4865	1.4889e-08	DOWN	-3.6728	6.6741e-08	DOWN	oxidoreductase activity/metabolism/3-ketoglucose-reductase activity/2-hydroxytetrahydrofuran dehydrogenase activity/5-exo-hydroxycamphor dehydrogenase activity/epoxide dehydrogenase activity/oxidoreductase activity, acting on the CH-OH group of donors, NAD or NADP as acceptor/steroid dehydrogenase activity/gluconate dehydrogenase activity/mevaldate reductase activity/isocitrate dehydrogenase acti…	molecular_function/biological_process/molecular_function/molecular_function/molecular_function/molecular_function/molecular_function/molecular_function/molecular_function/molecular_function/molecular_function/molecular_function/molecular_function/	Dehydrogenases with different specificities (related to short-chain alcohol dehydrogenases)
104072	Avicel regulon	Decrease in △vib1 and △xyr1	-2.8495	0.0018486	DOWN	-2.4028	0.0039809	DOWN	membrane/carbohydrate transport/sugar porter activity/integral to membrane/transport/transporter activity/L-arabinose isomerase activity/	cellular_component/biological_process/molecular_function/cellular_component/biological_process/molecular_function/molecular_function/	Predicted transporter (major facilitator superfamily)
104073	Avicel regulon	Decrease in △vib1 and △xyr1	-1.3982	0.0021561	DOWN	-3.22	6.2557e-15	DOWN	racemase and epimerase activity, acting on amino acids and derivatives/metabolism/amino acid metabolism/	molecular_function/biological_process/biological_process/	--
104222	Avicel regulon	Decrease in △vib1 and △xyr1	-1.7516	2.6377e-05	DOWN	-2.3692	3.5118e-08	DOWN	N-acetyltransferase activity/	molecular_function/	--
104227	Avicel regulon	Decrease in △vib1 and △xyr1	-5.8105	4.1731e-32	DOWN	-6.2316	1.9802e-41	DOWN	--	--	--
104295	Avicel regulon	Decrease in △vib1 and △xyr1	-6.9146	6.2157e-41	DOWN	-8.6825	1.8658e-46	DOWN	--	--	--
104393	Avicel regulon	Decrease in △vib1 and △xyr1	-1.7337	2.9568e-06	DOWN	-3.2792	2.7874e-20	DOWN	S-adenosylmethionine-dependent methyltransferase activity/methyltransferase activity/	molecular_function/molecular_function/	--
104422	Avicel regulon	Decrease in △vib1 and △xyr1	-10.102	1.2108e-26	DOWN	-8.7057	1.0378e-24	DOWN	ATP binding/	molecular_function/	AAA+-type ATPase
104423	Avicel regulon	Decrease in △vib1 and △xyr1	-3.356	9.0853e-12	DOWN	-3.3215	1.535e-13	DOWN	--	--	--
112022	Avicel regulon	Decrease in △vib1 and △xyr1	-2.963	1.4621e-07	DOWN	-2.3585	1.0494e-05	DOWN	--	--	--
112031	Avicel regulon	Decrease in △vib1 and △xyr1	-2.1022	1.84e-09	DOWN	-2.5054	4.4302e-14	DOWN	--	--	--
112140	Avicel regulon	Decrease in △vib1 and △xyr1	-11.818	2.6621e-69	DOWN	-7.5447	3.3901e-69	DOWN	carbohydrate metabolism/polygalacturonase activity/	biological_process/molecular_function/	--
112392	Avicel regulon	Decrease in △vib1 and △xyr1	-14.207	1.3793e-14	DOWN	-14.367	2.2536e-15	DOWN	carbohydrate metabolism/hydrolase activity, hydrolyzing O-glycosyl compounds/	biological_process/molecular_function/	--
104879	Avicel regulon	Decrease in △vib1 and △xyr1	-2.394	5.8855e-12	DOWN	-1.082	0.0016303	DOWN	--	--	T-type voltage-gated Ca2+ channel, pore-forming alpha1I subunit
112520	Avicel regulon	Decrease in △vib1 and △xyr1	-3.6592	3.1724e-05	DOWN	-2.5766	0.00088036	DOWN	--	--	beta-1,6-N-acetylglucosaminyltransferase, contains WSC domain
105969	Avicel regulon	Decrease in △vib1 and △xyr1	-2.0051	0.00098678	DOWN	-2.3426	2.5549e-06	DOWN	--	--	--
105970	Avicel regulon	Decrease in △vib1 and △xyr1	-2.998	3.8666e-18	DOWN	-2.8669	8.4281e-19	DOWN	oxidoreductase activity/metabolism/15-hydroxyprostaglandin dehydrogenase (NAD+) activity/	molecular_function/biological_process/molecular_function/	15-hydroxyprostaglandin dehydrogenase and related dehydrogenases
106164	Avicel regulon	Decrease in △vib1 and △xyr1	-10.889	1.1027e-29	DOWN	-9.3446	3.5662e-25	DOWN	oxidoreductase activity/metabolism/3-ketoglucose-reductase activity/2-hydroxytetrahydrofuran dehydrogenase activity/5-exo-hydroxycamphor dehydrogenase activity/epoxide dehydrogenase activity/oxidoreductase activity, acting on the CH-OH group of donors, NAD or NADP as acceptor/steroid dehydrogenase activity/gluconate dehydrogenase activity/mevaldate reductase activity/isocitrate dehydrogenase acti…	molecular_function/biological_process/molecular_function/molecular_function/molecular_function/molecular_function/molecular_function/molecular_function/molecular_function/molecular_function/molecular_function/molecular_function/molecular_function/	Dehydrogenases with different specificities (related to short-chain alcohol dehydrogenases)
106315	Avicel regulon	Decrease in △vib1 and △xyr1	-3.4565	1.3476e-19	DOWN	-2.4746	1.376e-12	DOWN	--	--	--
106330	Avicel regulon	Decrease in △vib1 and △xyr1	-3.0253	0.00010173	DOWN	-2.557	0.00046844	DOWN	membrane/carbohydrate transport/sugar porter activity/integral to membrane/transport/transporter activity/L-arabinose isomerase activity/	cellular_component/biological_process/molecular_function/cellular_component/biological_process/molecular_function/molecular_function/	Predicted transporter (major facilitator superfamily)
106494	Avicel regulon	Decrease in △vib1 and △xyr1	-2.4116	0.0029187	DOWN	-3.1054	0.00034781	DOWN	--	--	--
106686	Avicel regulon	Decrease in △vib1 and △xyr1	-3.2393	1.6464e-19	DOWN	-2.9314	2.9103e-18	DOWN	--	--	--
106936	Avicel regulon	Decrease in △vib1 and △xyr1	-4.1758	5.3178e-20	DOWN	-6.3568	3.4421e-37	DOWN	oxidoreductase activity/electron transport/membrane/ferric-chelate reductase activity/	molecular_function/biological_process/cellular_component/molecular_function/	Ferric reductase, NADH/NADPH oxidase and related proteins
107347	Avicel regulon	Decrease in △vib1 and △xyr1	-2.8322	5.3697e-12	DOWN	-2.95	1.2177e-11	DOWN	--	--	--
30668	Avicel regulon	Decrease in △vib1 and △xyr1	-1.7788	2.4606e-07	DOWN	-2.7366	3.6528e-12	DOWN	oxidoreductase activity/metabolism/D-arabinitol 2-dehydrogenase activity/	molecular_function/biological_process/molecular_function/	Reductases with broad range of substrate specificities
28731			-3.4018	6.8345e-21	DOWN	-1.8145	4.1887e-08	DOWN	membrane/G-protein coupled receptor activity/	cellular_component/molecular_function/	G protein-coupled receptors
28185	Avicel regulon	Decrease in △vib1 and △xyr1	-1.4261	0.0001776	DOWN	-1.8054	9.4994e-06	DOWN	--	--	--
32716	Avicel regulon	Decrease in △vib1 and △xyr1	-2.2523	0.00054038	DOWN	-1.2674	0.02213	DOWN	--	--	FOG: Ankyrin repeat
26163	Avicel regulon	Decrease in △vib1 and △xyr1	-5.0373	4.7893e-13	DOWN	-4.1545	1.8704e-10	DOWN	zinc ion binding/regulation of transcription, DNA-dependent/nucleus/transcription factor activity/transcription/DNA binding/	molecular_function/biological_process/cellular_component/molecular_function/biological_process/molecular_function/	--
34985	Avicel regulon	Decrease in △vib1 and △xyr1	-3.7783	2.7686e-26	DOWN	-4.2257	5.6461e-35	DOWN	DNA methylation/DNA binding/DNA (cytosine-5-)-methyltransferase activity/	biological_process/molecular_function/molecular_function/	--
71496	Avicel regulon	Decrease in △vib1 and △xyr1	-3.7472	5.7266e-06	DOWN	-3.8964	7.2608e-06	DOWN	oxidoreductase activity/zinc ion binding/L-threonine 3-dehydrogenase activity/	molecular_function/molecular_function/molecular_function/	Zinc-binding oxidoreductase
72076	Avicel regulon	Decrease in △vib1 and △xyr1	-4.8975	1.5796e-15	DOWN	-4.9587	2.1208e-15	DOWN	zinc ion binding/regulation of transcription, DNA-dependent/nucleus/transcription factor activity/transcription/DNA binding/	molecular_function/biological_process/cellular_component/molecular_function/biological_process/molecular_function/	--
72526	Avicel regulon	Decrease in △vib1 and △xyr1	-7.7332	4.1781e-13	DOWN	-10.48	5.2828e-19	DOWN	alpha-glucuronidase activity/xylan catabolism/extracellular region/	molecular_function/biological_process/cellular_component/	--
72567	Avicel regulon	Decrease in △vib1 and △xyr1	-13.386	2.1876e-155	DOWN	-13.504	5.549e-187	DOWN	cellulose binding/carbohydrate metabolism/extracellular region/hydrolase activity, hydrolyzing O-glycosyl compounds/	molecular_function/biological_process/cellular_component/molecular_function/	--
110658	Avicel regulon		-1.0127	0.013632	DOWN	-0.99562	0.0040568	FALSE	--	--	Transcription factor containing C2HC type Zn finger
69483	Avicel regulon		-1.4021	0.005022	DOWN	-0.7893	0.088213	FALSE	--	--	--
70197	Avicel regulon		-1.764	9.137e-06	DOWN	-0.68452	0.05854	FALSE	--	--	Predicted Zn-dependent hydrolase (beta-lactamase superfamily)
70172	Avicel regulon		-1.2411	0.014086	DOWN	-0.8029	0.07013	FALSE	integral to membrane/transport/transporter activity/	cellular_component/biological_process/molecular_function/	Monocarboxylate transporter
60018	Avicel regulon		-1.5177	0.00071299	DOWN	-0.41314	0.35501	FALSE	ATP binding/nucleoside-triphosphatase activity/nucleotide binding/pantothenate kinase activity/	molecular_function/molecular_function/molecular_function/molecular_function/	Predicted panthothenate kinaseuridine kinase-related protein
59796	Avicel regulon		-1.1696	0.01627	DOWN	-0.76394	0.067973	FALSE	integral to membrane/transport/transporter activity/	cellular_component/biological_process/molecular_function/	Predicted transporter ADD1 (major facilitator superfamily)
21982	Avicel regulon		-1.2691	0.00050674	DOWN	-0.44197	0.19759	FALSE	--	--	--
21997	Avicel regulon		-1.1232	0.0052913	DOWN	-0.27136	0.40965	FALSE	zinc ion binding/regulation of transcription, DNA-dependent/nucleus/transcription factor activity/	molecular_function/biological_process/cellular_component/molecular_function/	Fungal transcriptional regulatory protein, N-termina
120926	Avicel regulon		-2.5313	0.039441	DOWN	-1.4883	0.12905	FALSE	--	--	--
121415	Avicel regulon		-3.9667	1.3447e-07	DOWN	-0.034178	0.99198	FALSE	--	--	--
108586	Avicel regulon		-5.9242	5.171e-34	DOWN	-0.56558	0.14009	FALSE	--	--	--
109317	Avicel regulon		-1.396	0.00065103	DOWN	-0.47185	0.15009	FALSE	--	--	--
67642	Avicel regulon		-1.7782	4.4146e-07	DOWN	-0.93103	0.0077431	FALSE	molecular function unknown/	molecular_function/	--
69651	Avicel regulon		-1.4263	0.0027	DOWN	-0.98969	0.019227	FALSE	membrane/transport/glucose transporter activity/carbohydrate transport/sugar porter activity/integral to membrane/transporter activity/L-arabinose isomerase activity/	cellular_component/biological_process/molecular_function/biological_process/molecular_function/cellular_component/molecular_function/molecular_function/	Predicted transporter (major facilitator superfamily)
56499	Avicel regulon		-1.3542	0.0001758	DOWN	-0.69311	0.042652	FALSE	--	--	Predicted Zn-dependent hydrolase (beta-lactamase superfamily)
81670	Avicel regulon		-1.296	0.00036489	DOWN	-0.91243	0.0080724	FALSE	membrane/carbohydrate transport/sugar porter activity/integral to membrane/transport/transporter activity/L-arabinose isomerase activity/	cellular_component/biological_process/molecular_function/cellular_component/biological_process/molecular_function/molecular_function/	Predicted transporter (major facilitator superfamily)
4952	Avicel regulon		-1.8356	9.5888e-05	DOWN	-0.98242	0.022946	FALSE	--	--	--
111932	Avicel regulon		-1.6212	2.8398e-06	DOWN	-0.77423	0.029023	FALSE	oxidoreductase activity/metabolism/aldehyde dehydrogenase (NAD) activity/	molecular_function/biological_process/molecular_function/	Aldehyde dehydrogenase
81014	non-ribosomal peptide synthases (NRPS)	Decrease in △vib1 and △xyr1	-1.154	0.03429	DOWN	-2.7303	1.1481e-06	DOWN	metabolism/catalytic activity/oxidoreductase activity/phosphopantetheine binding/cofactor binding/L-aminoadipate-semialdehyde dehydrogenase activity/aminoadipate-semialdehyde dehydrogenase complex/	biological_process/molecular_function/molecular_function/molecular_function/molecular_function/molecular_function/cellular_component/	Non-ribosomal peptide synthetasealpha-aminoadipate reductase and related enzymes
68204	non-ribosomal peptide synthases (NRPS)		-1.8013	2.8019e-07	DOWN	0.75135	0.044799	FALSE	metabolism/catalytic activity/ligase activity/4-coumarate-CoA ligase activity/	biological_process/molecular_function/molecular_function/molecular_function/	Non-ribosomal peptide synthetase,alpha-aminoadipate reductase and related enzymes
69946	non-ribosomal peptide synthases (NRPS)		-1.4491	6.0368e-05	DOWN	-0.84877	0.020877	FALSE	metabolism/catalytic activity/molecular function unknown/phosphoenolpyruvate-dependent sugar phosphotransferase system/sugar porter activity/phosphopantetheine binding/cofactor binding/ligase activity/long-chain-fatty-acid-CoA ligase activity/	biological_process/molecular_function/molecular_function/biological_process/molecular_function/molecular_function/molecular_function/molecular_function/molecular_function/	Non-ribosomal peptide synthetasealpha-aminoadipate reductase and related enzymes
123786	non-ribosomal peptide synthases (NRPS)		-1.1915	0.0049844	DOWN	-0.97713	0.014255	FALSE	fatty acid biosynthesis/catalytic activity/metabolism/electron transport/copper ion binding/electron transporter activity/transferase activity/molecular function unknown/oxidoreductase activity/phosphopantetheine binding/cofactor binding/ligase activity/L-aminoadipate-semialdehyde dehydrogenase activity/aminoadipate-semialdehyde dehydrogenase complex/	biological_process/molecular_function/biological_process/biological_process/molecular_function/molecular_function/molecular_function/molecular_function/molecular_function/molecular_function/molecular_function/molecular_function/molecular_function/cellular_component/	Non-ribosomal peptide synthetase,alpha-aminoadipate reductase and related enzymes
59482	polyketide synthase(PKS)		-1.7695	6.8303e-07	DOWN	0.18622	0.73744	FALSE	fatty acid biosynthesis/catalytic activity/transferase activity/metabolism/oxidoreductase activity/zinc ion binding/phosphopantetheine binding/cofactor binding/	biological_process/molecular_function/molecular_function/biological_process/molecular_function/molecular_function/molecular_function/molecular_function/	Animal-type fatty acid synthase and related proteins
82208	polyketide synthase(PKS)		-2.4476	0.013456	DOWN	-1.5966	0.062797	FALSE	fatty acid biosynthesis/catalytic activity/hydrolase activity, acting on ester bonds/biosynthesis/transferase activity/metabolism/acyl carrier activity/phosphopantetheine binding/cofactor binding/	biological_process/molecular_function/molecular_function/biological_process/molecular_function/biological_process/molecular_function/molecular_function/molecular_function/	Animal-type fatty acid synthase and related proteins
53246		Decrease in △vib1 and △xyr1	-1.4667	0.00099416	DOWN	-1.8918	6.9412e-05	DOWN	--	--	LRR-containing protein
54675		Decrease in △vib1 and △xyr1	-13.748	1.2466e-98	DOWN	-1.8425	1.9883e-08	DOWN	--	--	RNA polymerase II, large subunit
54330		Decrease in △vib1 and △xyr1	-1.1556	0.0028655	DOWN	-1.7114	6.2343e-07	DOWN	regulation of transcription, DNA-dependent/chromatin silencing/chromatin silencing complex/DNA binding/NAD(P)+-protein-arginine ADP-ribosyltransferase activity/	biological_process/biological_process/cellular_component/molecular_function/molecular_function/	Sirtuin 5 and related class III sirtuins (SIR2 family)
53596		Decrease in △vib1 and △xyr1	-1.5355	0.0016591	DOWN	-1.0682	0.025929	DOWN	--	--	--
53722		Decrease in △vib1 and △xyr1	-1.2784	0.00020255	DOWN	-2.6921	2.369e-17	DOWN	--	--	--
62462		Decrease in △vib1 and △xyr1	-1.452	0.020979	DOWN	-1.2134	0.036216	DOWN	--	--	--
62153		Decrease in △vib1 and △xyr1	-1.4557	0.029872	DOWN	-4.2852	2.0747e-08	DOWN	malate metabolism/malic enzyme activity/malate dehydrogenase (oxaloacetate-decarboxylating) activity/	biological_process/molecular_function/molecular_function/	NADP+ dependent malic enzyme
63001		Decrease in △vib1 and △xyr1	-2.0597	2.1942e-09	DOWN	-2.5372	1.2843e-14	DOWN	--	--	--
64372		Decrease in △vib1 and △xyr1	-1.3293	0.00013779	DOWN	-1.7133	1.0102e-07	DOWN	--	--	Predicted methyltransferase
64790		Decrease in △vib1 and △xyr1	-1.3264	0.00021527	DOWN	-2.1258	3.5491e-11	DOWN	membrane/molecular function unknown/	cellular_component/molecular_function/	--
64996		Decrease in △vib1 and △xyr1	-1.4045	0.027109	DOWN	-1.8296	0.00043321	DOWN	hydrolase activity, acting on carbon-nitrogen (but not peptide) bonds/nitrogen compound metabolism/nitrilase activity/	molecular_function/biological_process/molecular_function/	Carbon-nitrogen hydrolase
65141		Decrease in △vib1 and △xyr1	-5.798	5.3746e-49	DOWN	-3.3436	5.12e-23	DOWN	electron transport/monooxygenase activity/thromboxane-A synthase activity/	biological_process/molecular_function/molecular_function/	Cytochrome P450/ CYP3/CYP5/CYP6/CYP9 subfamilies
64922		Decrease in △vib1 and △xyr1	-1.0473	0.016418	DOWN	-1.8337	1.3726e-05	DOWN	--	--	--
64959		Decrease in △vib1 and △xyr1	-1.9272	0.0013215	DOWN	-4.1182	4.7819e-09	DOWN	hydrolase activity/metabolism/	molecular_function/biological_process/	Predicted phosphatase
65410		Decrease in △vib1 and △xyr1	-1.2868	0.00077054	DOWN	-1.0159	0.0054333	DOWN	transferase activity/metabolism/sulfate assimilation, phosphoadenylyl sulfate reduction by phosphoadenylyl-sulfate reductase (thioredoxin)/phosphoadenylyl-sulfate reductase (thioredoxin) activity/	molecular_function/biological_process/biological_process/molecular_function/	Phosphoadenosine phosphosulfate reductase
66041		Decrease in △vib1 and △xyr1	-4.5464	6.0475e-20	DOWN	-5.2691	2.4347e-22	DOWN	carbohydrate metabolism/catalytic activity/endochitinase activity/chitinase activity/	biological_process/molecular_function/molecular_function/molecular_function/	Chitinase
66103		Decrease in △vib1 and △xyr1	-1.3436	0.00012969	DOWN	-1.356	3.8011e-05	DOWN	maltose O-acetyltransferase activity/	molecular_function/	Serine O-acetyltransferase
66766		Decrease in △vib1 and △xyr1	-4.0099	2.0265e-09	DOWN	-3.0215	8.6371e-07	DOWN	hydrolase activity, acting on carbon-nitrogen (but not peptide) bonds/nitrogen compound metabolism/nitrilase activity/	molecular_function/biological_process/molecular_function/	Carbon-nitrogen hydrolase
55272		Decrease in △vib1 and △xyr1	-3.0659	4.9835e-19	DOWN	-1.0975	0.0012316	DOWN	--	--	--
55374		Decrease in △vib1 and △xyr1	-1.3621	0.00029662	DOWN	-4.674	1.2002e-39	DOWN	--	--	--
66935		Decrease in △vib1 and △xyr1	-2.882	3.0811e-08	DOWN	-1.7809	0.00022657	DOWN	phospholipid biosynthesis/phosphatidylserine decarboxylase activity/	biological_process/molecular_function/	Phosphatidylserine decarboxylase
67408		Decrease in △vib1 and △xyr1	-1.0667	0.0035934	DOWN	-1.0773	0.0019072	DOWN	--	--	Anaphase promoting complex, Cdc20, Cdh1, and Ama1 subunits
67761		Decrease in △vib1 and △xyr1	-1.4527	0.00014573	DOWN	-1.1249	0.001786	DOWN	proteolysis and peptidolysis/cysteine-type endopeptidase activity/intracellular/calpain activity/	biological_process/molecular_function/cellular_component/molecular_function/	Cytosolic Ca2+-dependent cysteine protease (calpain), large subunit (EF-Hand protein superfamily)
68813		Decrease in △vib1 and △xyr1	-2.7168	0.0001457	DOWN	-2.5229	0.00051852	DOWN	integral to membrane/transport/transporter activity/	cellular_component/biological_process/molecular_function/	Permease of the major facilitator superfamily
69171		Decrease in △vib1 and △xyr1	-2.3217	1.2346e-05	DOWN	-3.0979	1.8291e-07	DOWN	oxidoreductase activity/zinc ion binding/NADPH:quinone reductase activity/	molecular_function/molecular_function/molecular_function/	Zinc-binding oxidoreductase
68924		Decrease in △vib1 and △xyr1	-5.2495	8.8033e-14	DOWN	-1.29	0.019786	DOWN	S-adenosylmethionine-dependent methyltransferase activity/methyltransferase activity/cyclopropane-fatty-acyl-phospholipid synthase activity/lipid biosynthesis/	molecular_function/molecular_function/molecular_function/biological_process/	SAM-dependent methyltransferasesSAM-dependent methyltransferases
69650		Decrease in △vib1 and △xyr1	-1.8345	0.034874	DOWN	-1.7995	0.024321	DOWN	electron transport/	biological_process/	Proteins containing the FAD binding domain
69692		Decrease in △vib1 and △xyr1	-4.2123	3.4714e-05	DOWN	-1.9319	0.010588	DOWN	--	--	--
58114		Decrease in △vib1 and △xyr1	-1.9108	8.4873e-08	DOWN	-2.078	6.5194e-10	DOWN	--	--	RNA polymerase II, large subunit
70845		Decrease in △vib1 and △xyr1	-1.3778	0.00024642	DOWN	-1.4964	1.0057e-05	DOWN	--	--	--
70973		Decrease in △vib1 and △xyr1	-4.3931	3.7061e-30	DOWN	-1.1997	0.00051663	DOWN	--	--	--
58607		Decrease in △vib1 and △xyr1	-1.1879	0.017764	DOWN	-2.3129	1.771e-05	DOWN	membrane/	cellular_component/	--
58601		Decrease in △vib1 and △xyr1	-4.5703	7.4545e-08	DOWN	-1.1841	0.029754	DOWN	--	--	--
58613		Decrease in △vib1 and △xyr1	-1.0719	0.0085806	DOWN	-1.3889	0.00068417	DOWN	thiamin diphosphate biosynthesis/ATP binding/thiamin diphosphokinase activity/	biological_process/molecular_function/molecular_function/	Thiamine pyrophosphokinase
58790		Decrease in △vib1 and △xyr1	-1.3438	0.00023997	DOWN	-1.5735	2.542e-06	DOWN	hydrolase activity/metabolism/catalytic activity/phosphoglycolate phosphatase activity/glycerol-1-phosphatase activity/	molecular_function/biological_process/molecular_function/molecular_function/molecular_function/	Predicted haloacid-halidohydrolase and related hydrolases
59368		Decrease in △vib1 and △xyr1	-5.5192	5.0739e-42	DOWN	-1.3955	4.9532e-05	DOWN	--	--	Phospholipasecarboxyhydrolase
59723		Decrease in △vib1 and △xyr1	-2.1385	0.047991	DOWN	-3.242	0.0041904	DOWN	catalytic activity/carboxylic ester hydrolase activity/serine esterase activity/carboxylesterase activity/	molecular_function/molecular_function/molecular_function/molecular_function/	AcetylcholinesteraseButyrylcholinesterase
59515		Decrease in △vib1 and △xyr1	-2.6148	0.020446	DOWN	-3.1185	0.0062821	DOWN	--	--	Synaptic vesicle transporter SVOP and related transporters (major facilitator superfamily)
60890		Decrease in △vib1 and △xyr1	-1.5477	0.022557	DOWN	-1.4748	0.016114	DOWN	oxidoreductase activity/	molecular_function/	Predicted oxidoreductase
60638		Decrease in △vib1 and △xyr1	-4.9006	5.2765e-14	DOWN	-2.8832	2.5412e-09	DOWN	--	--	--
61408		Decrease in △vib1 and △xyr1	-1.6168	0.021656	DOWN	-1.6877	0.012495	DOWN	small GTPase mediated signal transduction/Ras GTPase activator activity/	biological_process/molecular_function/	Ras GTPase-activating protein family - IQGAP
61576		Decrease in △vib1 and △xyr1	-1.3943	0.0007357	DOWN	-1.2798	0.0012994	DOWN	--	--	--
21960		Decrease in △vib1 and △xyr1	-3.3591	1.6278e-22	DOWN	-1.4251	1.5762e-05	DOWN	hydrolase activity, acting on ester bonds/	molecular_function/	--
22164		Decrease in △vib1 and △xyr1	-1.715	1.3663e-06	DOWN	-1.8057	9.0782e-08	DOWN	unfolded protein binding/heat shock protein binding/protein folding/	molecular_function/molecular_function/biological_process/	dsRNA-activated protein kinase inhibitor P58, contains TPR and DnaJ domains
122110		Decrease in △vib1 and △xyr1	-1.403	0.00063254	DOWN	-1.7765	2.131e-05	DOWN	metabolism/catalytic activity/4-coumarate-CoA ligase activity/	biological_process/molecular_function/molecular_function/	Acyl-CoA synthetase
119568		Decrease in △vib1 and △xyr1	-1.7136	1.2127e-06	DOWN	-2.3358	4.8167e-13	DOWN	--	--	Ca2+-modulated nonselective cation channel polycystin
119806		Decrease in △vib1 and △xyr1	-1.7538	1.8483e-07	DOWN	-2.099	1.348e-10	DOWN	--	--	--
119876		Decrease in △vib1 and △xyr1	-1.7111	0.00012243	DOWN	-1.7478	0.00017334	DOWN	proteolysis and peptidolysis/pepsin A activity/aspartic-type endopeptidase activity/	biological_process/molecular_function/molecular_function/	Aspartyl protease
119963		Decrease in △vib1 and △xyr1	-3.1239	3.2509e-14	DOWN	-1.5045	4.4222e-05	DOWN	--	--	Chitinase
122166		Decrease in △vib1 and △xyr1	-1.5243	0.00080481	DOWN	-1.1014	0.011222	DOWN	electron transport/monooxygenase activity/dibenzothiophene-5,5-dioxide monooxygenase activity/oxidoreductase activity, acting on paired donors, with incorporation or reduction of molecular oxygen, reduced flAvicelin or flAviceloprotein as one donor, and incorporation of one atom of oxygen/	biological_process/molecular_function/molecular_function/molecular_function/	Cytochrome P450 /CYP4/CYP19/CYP26 subfamilies
122301		Decrease in △vib1 and △xyr1	-1.1562	0.0015116	DOWN	-2.1075	5.7903e-11	DOWN	amino acid metabolism/transferase activity, transferring alkyl or aryl (other than methyl) groups/O-acetylhomoserine aminocarboxypropyltransferase activity/	biological_process/molecular_function/molecular_function/	Cystathionine beta-lyasescystathionine gamma-synthases
122579		Decrease in △vib1 and △xyr1	-1.5856	0.00029619	DOWN	-1.1063	0.011844	DOWN	--	--	--
122644		Decrease in △vib1 and △xyr1	-2.9461	5.3873e-08	DOWN	-2.9373	2.1812e-07	DOWN	phospholipid biosynthesis/ethanolaminephosphotransferase activity/	biological_process/molecular_function/	sn-1,2-diacylglycerol ethanolamine- and cholinephosphotranferases
122914		Decrease in △vib1 and △xyr1	-1.5971	0.006389	DOWN	-1.992	0.00085368	DOWN	--	--	Nucleolar GTPase/ATPase p130
123009		Decrease in △vib1 and △xyr1	-3.7864	4.8354e-08	DOWN	-3.8922	1.2419e-07	DOWN	--	--	--
123191		Decrease in △vib1 and △xyr1	-1.1158	0.046934	DOWN	-1.0706	0.040493	DOWN	--	--	Predicted alkaloid synthaseSurface mucin Hemomucin
123288		Decrease in △vib1 and △xyr1	-2.0195	1.9721e-09	DOWN	-2.8204	1.8956e-18	DOWN	carbohydrate metabolism/	biological_process/	Sugar (pentulose and hexulose) kinases
123577		Decrease in △vib1 and △xyr1	-2.1634	0.014358	DOWN	-4.2525	2.488e-05	DOWN	ATP-dependent helicase activity/ATP binding/nucleic acid binding/oxidoreductase activity, acting on sulfur group of donors, disulfide as acceptor/protein-methionine-R-oxide reductase activity/	molecular_function/molecular_function/molecular_function/molecular_function/molecular_function/	Endoplasmic reticulum membrane-associated oxidoreductin involved in disulfide bond formation
123616		Decrease in △vib1 and △xyr1	-3.4321	8.2781e-24	DOWN	-1.0467	0.002484	DOWN	--	--	--
123702		Decrease in △vib1 and △xyr1	-1.9219	0.0030228	DOWN	-1.3075	0.037499	DOWN	integral to membrane/transport/transporter activity/	cellular_component/biological_process/molecular_function/	Synaptic vesicle transporter SV2 (major facilitator superfamily)
123832		Decrease in △vib1 and △xyr1	-1.4894	3.1806e-05	DOWN	-1.1149	0.0010196	DOWN	unfolded protein binding/heat shock protein binding/protein folding/	molecular_function/molecular_function/biological_process/	Molecular chaperone (DnaJ superfamily)
123967		Decrease in △vib1 and △xyr1	-4.3779	2.4265e-35	DOWN	-1.3929	1.9636e-05	DOWN	cell communication/cell wall/extracellular region/	biological_process/cellular_component/cellular_component/	--
124113		Decrease in △vib1 and △xyr1	-2.1094	0.0022574	DOWN	-1.5054	0.021382	DOWN	--	--	--
120821		Decrease in △vib1 and △xyr1	-1.8361	2.9215e-07	DOWN	-2.027	1.1921e-09	DOWN	phosphopantetheine binding/	molecular_function/	von Willebrand factor and related coagulation proteins
120873		Decrease in △vib1 and △xyr1	-2.4968	7.4593e-13	DOWN	-2.2784	1.0958e-11	DOWN	glucan endo-1,3-alpha-glucosidase activity/	molecular_function/	--
120953		Decrease in △vib1 and △xyr1	-3.313	1.0378e-20	DOWN	-2.0591	7.6745e-10	DOWN	--	--	--
121251		Decrease in △vib1 and △xyr1	-1.4147	0.0010449	DOWN	-1.6252	0.00023652	DOWN	DNA-directed RNA polymerase III activity/DNA-directed RNA polymerase II activity/DNA-directed RNA polymerase I activity/DNA-directed RNA polymerase activity/	molecular_function/molecular_function/molecular_function/molecular_function/	von Willebrand factor and related coagulation proteins
121308		Decrease in △vib1 and △xyr1	-2.0092	9.4199e-08	DOWN	-1.145	0.0013239	DOWN	xylose isomerase activity/carbohydrate metabolism/oxidoreductase activity/metabolism/aldehyde dehydrogenase (NAD) activity/	molecular_function/biological_process/molecular_function/biological_process/molecular_function/	Aldehyde dehydrogenase
121397		Decrease in △vib1 and △xyr1	-1.233	0.0010795	DOWN	-1.3022	0.00011651	DOWN	membrane/protein translocase activity/protein secretion/	cellular_component/molecular_function/biological_process/	Transport protein Sec61, alpha subunit
121597		Decrease in △vib1 and △xyr1	-1.3207	0.0038514	DOWN	-2.3677	2.6235e-08	DOWN	--	--	--
121777		Decrease in △vib1 and △xyr1	-1.0885	0.004615	DOWN	-2.8558	1.4123e-18	DOWN	calcium ion binding/	molecular_function/	Halotolerance protein HAL3 (contains flAviceloprotein domain)
121870		Decrease in △vib1 and △xyr1	-1.0775	0.019818	DOWN	-5.0103	3.4556e-18	DOWN	--	--	--
43671		Decrease in △vib1 and △xyr1	-1.4457	0.026225	DOWN	-2.857	2.696e-05	DOWN	membrane/ammonium transporter activity/transport/	cellular_component/molecular_function/biological_process/	Ammonia permease
49149		Decrease in △vib1 and △xyr1	-1.1585	0.0019162	DOWN	-1.04	0.0029328	DOWN	--	--	Preprotein translocase subunit Sec66
49753		Decrease in △vib1 and △xyr1	-1.5453	5.5985e-06	DOWN	-2.3499	4.4347e-13	DOWN	oxidoreductase activity/zinc ion binding/L-iditol 2-dehydrogenase activity/	molecular_function/molecular_function/molecular_function/	Sorbitol dehydrogenase
49979		Decrease in △vib1 and △xyr1	-1.7595	0.0031405	DOWN	-1.1443	0.040322	DOWN	--	--	Sexual differentiation process protein ISP4
50212		Decrease in △vib1 and △xyr1	-1.4369	0.00020255	DOWN	-1.3732	0.00010137	DOWN	--	--	--
45112		Decrease in △vib1 and △xyr1	-1.995	0.01246	DOWN	-1.9862	0.010168	DOWN	calcium ion binding/membrane/	molecular_function/cellular_component/	Predicted mechanosensitive ion channel
45242		Decrease in △vib1 and △xyr1	-1.1516	0.024096	DOWN	-1.2886	0.0073732	DOWN	protein amino acid phosphorylation/ATP binding/protein kinase activity/protein-tyrosine kinase activity/protein serine/threonine kinase activity/endoribonuclease activity, producing 5'-phosphomonoesters/mRNA processing/	biological_process/molecular_function/molecular_function/molecular_function/molecular_function/molecular_function/biological_process/	Serine/threonine protein kinase and endoribonuclease ERN1IRE1, sensor of the unfolded protein response pathway
45573		Decrease in △vib1 and △xyr1	-2.3041	3.8474e-11	DOWN	-1.0333	0.0028523	DOWN	--	--	--
52476		Decrease in △vib1 and △xyr1	-4.7119	7.2465e-29	DOWN	-1.9462	4.8719e-08	DOWN	--	--	--
47897		Decrease in △vib1 and △xyr1	-1.9735	0.0018335	DOWN	-2.1349	0.00074659	DOWN	ATP binding/ATPase activity/nucleoside-triphosphatase activity/nucleotide binding/ATPase activity, coupled to transmembrane movement of substances/integral to membrane/transport/	molecular_function/molecular_function/molecular_function/molecular_function/molecular_function/cellular_component/biological_process/	Pleiotropic drug resistance proteins (PDR1-15), ABC superfamily
78439		Decrease in △vib1 and △xyr1	-1.6157	1.0891e-05	DOWN	-1.8465	3.7089e-08	DOWN	glycolysis/pyruvate kinase activity/	biological_process/molecular_function/	Pyruvate kinase
78448		Decrease in △vib1 and △xyr1	-1.9365	3.5696e-08	DOWN	-2.0765	3.6675e-10	DOWN	--	--	--
78496		Decrease in △vib1 and △xyr1	-2.129	4.879e-10	DOWN	-1.5219	4.2498e-06	DOWN	disulfide oxidoreductase activity/electron transport/	molecular_function/biological_process/	FlAvicelin-containing monooxygenase
73708		Decrease in △vib1 and △xyr1	-1.1435	0.0034823	DOWN	-2.0868	1.5059e-07	DOWN	--	--	Heterochromatin-associated protein HP1 and related CHROMO domain proteins
74515		Decrease in △vib1 and △xyr1	-1.5117	5.0911e-05	DOWN	-2.2224	3.1279e-11	DOWN	--	--	Predicted small molecule transporter
79166		Decrease in △vib1 and △xyr1	-1.0627	0.0058727	DOWN	-1.1292	0.001035	DOWN	sterol carrier activity/estradiol 17-beta-dehydrogenase activity/	molecular_function/molecular_function/	2-enoyl-CoA hydratase3-hydroxyacyl-CoA dehydrogenase, Peroxisomal 3-ketoacyl-CoA-thiolase, sterol-binding domain and related enzymes
80659		Decrease in △vib1 and △xyr1	-3.1745	1.1093e-20	DOWN	-1.564	2.2068e-06	DOWN	oxidoreductase activity/electron transport/FAD binding/oxidoreductase activity, acting on CH-OH group of donors/choline dehydrogenase activity/	molecular_function/biological_process/molecular_function/molecular_function/molecular_function/	Glucose dehydrogenasecholine dehydrogenasemandelonitrile lyase (GMC oxidoreductase family)
74854		Decrease in △vib1 and △xyr1	-1.6362	0.029872	DOWN	-3.4593	1.2443e-05	DOWN	membrane/fatty acid biosynthesis/endoplasmic reticulum/iron ion binding/stearoyl-CoA 9-desaturase activity/oxidoreductase activity/	cellular_component/biological_process/cellular_component/molecular_function/molecular_function/molecular_function/	Fatty acid desaturase
81576		Decrease in △vib1 and △xyr1	-2.0655	1.2135e-08	DOWN	-2.2753	1.6275e-10	DOWN	oxidoreductase activity/electron transport/	molecular_function/biological_process/	NADP/FAD dependent oxidoreductase
81972		Decrease in △vib1 and △xyr1	-1.3507	0.0001746	DOWN	-2.1117	1.3152e-10	DOWN	--	--	Phosphatidylinositol transfer protein SEC14 and related proteins
82049		Decrease in △vib1 and △xyr1	-1.1879	0.0011824	DOWN	-2.0064	1.5065e-09	DOWN	--	--	--
75165		Decrease in △vib1 and △xyr1	-1.0216	0.0090769	DOWN	-1.0923	0.0018352	DOWN	integral to membrane/transport/transporter activity/	cellular_component/biological_process/molecular_function/	--
75380		Decrease in △vib1 and △xyr1	-1.8927	0.023438	DOWN	-2.405	0.0003535	DOWN	--	--	Permease of the major facilitator superfamily
75468		Decrease in △vib1 and △xyr1	-1.3209	0.0010392	DOWN	-3.2499	2.0414e-12	DOWN	electron transport/monooxygenase activity/zinc ion binding/metallopeptidase activity/proteolysis and peptidolysis/sterol 14-demethylase activity/	biological_process/molecular_function/molecular_function/molecular_function/biological_process/molecular_function/	Cytochrome P450
82150		Decrease in △vib1 and △xyr1	-1.0702	0.0059687	DOWN	-1.3326	8.5559e-05	DOWN	--	--	Protein involved in inorganic phosphate transport
76360		Decrease in △vib1 and △xyr1	-3.8977	3.0783e-07	DOWN	-1.3399	0.015486	DOWN	--	--	--
76374		Decrease in △vib1 and △xyr1	-5.3713	3.005e-45	DOWN	-2.8591	9.0792e-18	DOWN	--	--	--
76641		Decrease in △vib1 and △xyr1	-2.2565	0.0049612	DOWN	-2.1572	0.0065835	DOWN	integral to membrane/tetracycline transport/tetracycline:hydrogen antiporter activity/transport/transporter activity/	cellular_component/biological_process/molecular_function/biological_process/molecular_function/	Synaptic vesicle transporter SVOP and related transporters (major facilitator superfamily)
76763		Decrease in △vib1 and △xyr1	-1.8238	0.017881	DOWN	-2.5901	0.00072996	DOWN	--	--	--
76817		Decrease in △vib1 and △xyr1	-1.1392	0.0034707	DOWN	-1.3111	0.00012447	DOWN	regulation of transcription, DNA-dependent/nucleus/transcription factor activity/	biological_process/cellular_component/molecular_function/	GATA-4/5/6 transcription factors
76852		Decrease in △vib1 and △xyr1	-1.1734	0.0012352	DOWN	-1.8361	2.4184e-08	DOWN	hydrogen-transporting ATPase activity, rotational mechanism/hydrogen-transporting ATP synthase activity, rotational mechanism/proton-transporting two-sector ATPase complex/membrane/ATP synthesis coupled proton transport/carbohydrate metabolism/hydrolase activity, hydrolyzing O-glycosyl compounds/beta-glucuronidase activity/	molecular_function/molecular_function/cellular_component/cellular_component/biological_process/biological_process/molecular_function/molecular_function/	Beta-Glucuronidase GUSB (glycosylhydrolase superfamily 2)
76880		Decrease in △vib1 and △xyr1	-1.3825	0.00017258	DOWN	-1.9733	9.9403e-09	DOWN	small GTPase mediated signal transduction/GTP binding/intracellular protein transport/protein transport/	biological_process/molecular_function/biological_process/biological_process/	Ras-related GTPase
77299		Decrease in △vib1 and △xyr1	-2.4376	8.1301e-13	DOWN	-2.8282	3.1524e-18	DOWN	carbohydrate metabolism/hydrolase activity, hydrolyzing O-glycosyl compounds/beta-mannosidase activity/	biological_process/molecular_function/molecular_function/	Predicted beta-mannosidase
77517		Decrease in △vib1 and △xyr1	-1.3658	0.00014303	DOWN	-2.5298	1.8838e-15	DOWN	integral to membrane/transport/transporter activity/L-arabinose isomerase activity/	cellular_component/biological_process/molecular_function/molecular_function/	Predicted transporter (major facilitator superfamily)
77795		Decrease in △vib1 and △xyr1	-1.2602	0.00061949	DOWN	-2.9396	2.069e-19	DOWN	--	--	Cdc4 and related F-box and WD-40 proteins
4124		Decrease in △vib1 and △xyr1	-3.2382	4.3255e-08	DOWN	-1.5342	0.00066079	DOWN	nucleus/DNA binding/	cellular_component/molecular_function/	Transcription factor NERF and related proteins, contain ETS domain
4682		Decrease in △vib1 and △xyr1	-1.662	4.0239e-06	DOWN	-1.7193	9.4684e-07	DOWN	oxidoreductase activity/metabolism/2,3-dihydro-2,3-dihydroxybenzoate dehydrogenase activity/	molecular_function/biological_process/molecular_function/	Reductases with broad range of substrate specificities
5849		Decrease in △vib1 and △xyr1	-1.2505	0.00041252	DOWN	-1.336	6.325e-05	DOWN	--	--	--
6108		Decrease in △vib1 and △xyr1	-1.2714	0.00019913	DOWN	-2.2111	9.091e-10	DOWN	S-adenosylmethionine-dependent methyltransferase activity/	molecular_function/	SAM-dependent methyltransferases
3327		Decrease in △vib1 and △xyr1	-1.3591	0.00018788	DOWN	-2.3816	2.7784e-13	DOWN	oxidoreductase activity/electron transport/NADPH dehydrogenase activity/	molecular_function/biological_process/molecular_function/	NADH:flAvicelin oxidoreductase12-oxophytodienoate reductase
3330		Decrease in △vib1 and △xyr1	-1.0992	0.039463	DOWN	-1.8358	6.1567e-05	DOWN	integral to membrane/transport/transporter activity/	cellular_component/biological_process/molecular_function/	Monocarboxylate transporter
102908		Decrease in △vib1 and △xyr1	-2.3148	0.00037432	DOWN	-1.7284	0.0069143	DOWN	--	--	--
102999		Decrease in △vib1 and △xyr1	-3.5997	5.6493e-05	DOWN	-3.1888	0.00031983	DOWN	--	--	Transcription factor BarH and related HOX domain proteins
103039		Decrease in △vib1 and △xyr1	-1.0511	0.037844	DOWN	-1.3767	0.00076818	DOWN	serine-type peptidase activity/proteolysis and peptidolysis/	molecular_function/biological_process/	--
103205		Decrease in △vib1 and △xyr1	-1.4909	0.0018767	DOWN	-1.1714	0.0065664	DOWN	--	--	--
108914		Decrease in △vib1 and △xyr1	-1.9201	5.526e-08	DOWN	-2.9611	6.3236e-19	DOWN	S-adenosylmethionine-dependent methyltransferase activity/oxidoreductase activity/	molecular_function/molecular_function/	--
108953		Decrease in △vib1 and △xyr1	-2.084	0.0010247	DOWN	-2.6473	0.0001626	DOWN	intracellular signaling cascade/	biological_process/	Sorting nexin SNX11
108996		Decrease in △vib1 and △xyr1	-1.6808	0.00045147	DOWN	-1.6859	5.442e-05	DOWN	--	--	--
109071		Decrease in △vib1 and △xyr1	-2.2929	3.3688e-05	DOWN	-3.9676	1.5476e-10	DOWN	nucleosome assembly/nucleus/DNA binding/nucleosome/	biological_process/cellular_component/molecular_function/cellular_component/	VAMP-associated protein involved in inositol metabolism
109253		Decrease in △vib1 and △xyr1	-2.546	0.0054376	DOWN	-2.3325	0.0059578	DOWN	--	--	--
109255		Decrease in △vib1 and △xyr1	-1.3436	0.0011323	DOWN	-3.0417	1.4131e-16	DOWN	--	--	--
109267		Decrease in △vib1 and △xyr1	-1.1442	0.006774	DOWN	-1.9786	2.5124e-08	DOWN	--	--	--
109285		Decrease in △vib1 and △xyr1	-1.1452	0.028281	DOWN	-1.2529	0.0068394	DOWN	proteolysis and peptidolysis/carboxypeptidase A activity/	biological_process/molecular_function/	Serine/threonine protein kinase
109287		Decrease in △vib1 and △xyr1	-2.2936	1.7544e-10	DOWN	-1.482	1.9611e-05	DOWN	--	--	--
109761		Decrease in △vib1 and △xyr1	-1.4663	0.0042754	DOWN	-1.3687	0.0048058	DOWN	--	--	--
109806		Decrease in △vib1 and △xyr1	-2.3371	0.00034109	DOWN	-3.1633	9.2702e-06	DOWN	calcium ion binding/hydrolase activity/bis(5'-nucleosyl)-tetraphosphatase (symmetrical) activity/	molecular_function/molecular_function/molecular_function/	Serine/threonine protein phosphatase 2A, catalytic subunit
109837		Decrease in △vib1 and △xyr1	-1.6443	0.0020897	DOWN	-1.082	0.023143	DOWN	membrane/transport/transporter activity/	cellular_component/biological_process/molecular_function/	Predicted sugar transporter
110078		Decrease in △vib1 and △xyr1	-2.2588	0.0030932	DOWN	-1.5446	0.024919	DOWN	--	--	--
103459		Decrease in △vib1 and △xyr1	-2.3003	0.02468	DOWN	-2.6401	0.0094813	DOWN	--	--	--
111137		Decrease in △vib1 and △xyr1	-2.4111	5.7342e-13	DOWN	-3.5622	1.516e-27	DOWN	--	--	--
111405		Decrease in △vib1 and △xyr1	-4.4905	4.9732e-16	DOWN	-4.0254	4.0843e-17	DOWN	--	--	--
111495		Decrease in △vib1 and △xyr1	-1.4228	0.00059788	DOWN	-2.2759	1.3944e-07	DOWN	--	--	--
111674		Decrease in △vib1 and △xyr1	-2.6323	0.033846	DOWN	-2.3409	0.032352	DOWN	--	--	--
111742		Decrease in △vib1 and △xyr1	-1.8091	4.3663e-06	DOWN	-1.2477	0.00060594	DOWN	zinc ion binding/regulation of transcription, DNA-dependent/nucleus/transcription factor activity/	molecular_function/biological_process/cellular_component/molecular_function/	Uncharacterized conserved protein
111915		Decrease in △vib1 and △xyr1	-3.957	3.7304e-22	DOWN	-2.2854	1.8446e-10	DOWN	--	--	--
111927		Decrease in △vib1 and △xyr1	-1.3697	0.00016556	DOWN	-1.4302	2.4278e-05	DOWN	--	--	Molecular co-chaperone STI1
105167		Decrease in △vib1 and △xyr1	-1.3563	0.0027072	DOWN	-1.5089	0.00021397	DOWN	--	--	--
105444		Decrease in △vib1 and △xyr1	-2.697	3.7342e-11	DOWN	-2.1601	8.6121e-08	DOWN	--	--	--
105445		Decrease in △vib1 and △xyr1	-2.7292	1.5325e-10	DOWN	-1.3676	0.00081421	DOWN	--	--	--
105848		Decrease in △vib1 and △xyr1	-1.6679	3.8184e-05	DOWN	-2.0456	1.9701e-08	DOWN	--	--	--
105931		Decrease in △vib1 and △xyr1	-2.938	0.0043898	DOWN	-3.1739	0.002903	DOWN	carbohydrate metabolism/beta-N-acetylhexosaminidase activity/	biological_process/molecular_function/	Beta-N-acetylhexosaminidase
105968		Decrease in △vib1 and △xyr1	-1.659	0.0069223	DOWN	-3.2369	7.5516e-07	DOWN	--	--	Ironascorbate family oxidoreductases
106043		Decrease in △vib1 and △xyr1	-2.6625	9.7171e-12	DOWN	-2.2243	1.0316e-08	DOWN	carbon-sulfur lyase activity/metabolism/	molecular_function/biological_process/	--
106131		Decrease in △vib1 and △xyr1	-1.2298	0.018678	DOWN	-1.2628	0.011262	DOWN	protein amino acid phosphorylation/ATP binding/protein kinase activity/	biological_process/molecular_function/molecular_function/	Predicted E3 ubiquitin ligase
106248		Decrease in △vib1 and △xyr1	-3.0683	0.00051345	DOWN	-3.2137	0.00047942	DOWN	--	--	--
106491		Decrease in △vib1 and △xyr1	-1.243	0.0046315	DOWN	-1.9056	8.896e-07	DOWN	--	--	--
106879		Decrease in △vib1 and △xyr1	-2.3564	0.0040944	DOWN	-1.568	0.040701	DOWN	--	--	--
106885		Decrease in △vib1 and △xyr1	-1.4296	0.002229	DOWN	-1.2797	0.0033328	DOWN	oxidoreductase activity/electron transport/acyl-CoA dehydrogenase activity/acyl-CoA reductase activity/very-long-chain-acyl-CoA dehydrogenase activity/short-branched-chain-acyl-CoA dehydrogenase activity/	molecular_function/biological_process/molecular_function/molecular_function/molecular_function/molecular_function/	Short-chain acyl-CoA dehydrogenase
107037		Decrease in △vib1 and △xyr1	-2.5474	6.7558e-12	DOWN	-1.873	4.8707e-08	DOWN	--	--	--
26642		Decrease in △vib1 and △xyr1	-1.4423	0.0030288	DOWN	-1.3637	0.0055639	DOWN	integral to membrane/tetracycline transport/tetracycline:hydrogen antiporter activity/transport/transporter activity/	cellular_component/biological_process/molecular_function/biological_process/molecular_function/	Permease of the major facilitator superfamily
29713		Decrease in △vib1 and △xyr1	-2.0857	6.7644e-06	DOWN	-1.2248	0.0033721	DOWN	--	--	--
43286		Decrease in △vib1 and △xyr1	-1.4738	1.6625e-05	DOWN	-1.0497	0.0013032	DOWN	--	--	--
41248		Decrease in △vib1 and △xyr1	-1.4784	7.6741e-05	DOWN	-1.5486	6.0697e-06	DOWN	catalytic activity/	molecular_function/	--
35465		Decrease in △vib1 and △xyr1	-1.2672	0.00080885	DOWN	-1.2477	0.000247	DOWN	ATP binding/	molecular_function/	Molecular chaperones GRP170/SIL1, HSP70 superfamily
71554		Decrease in △vib1 and △xyr1	-3.8161	1.5131e-05	DOWN	-3.4219	1.066e-05	DOWN	carbohydrate metabolism/hydrolase activity, hydrolyzing O-glycosyl compounds/	biological_process/molecular_function/	--
72581		Decrease in △vib1 and △xyr1	-1.0107	0.016041	DOWN	-2.3908	2.7502e-06	DOWN	--	--	--
73250		Decrease in △vib1 and △xyr1	-1.8178	0.012333	DOWN	-1.3274	0.018666	DOWN	membrane/transport/transporter activity/	cellular_component/biological_process/molecular_function/	Urea transporter
62522			-2.926	6.8983e-05	DOWN	1.2753	6.3166e-05	UP	--	--	--
55990			-2.9903	0.00030076	DOWN	1.6232	1.1151e-05	UP	--	--	--
60489			-1.1105	0.001809	DOWN	1.0502	0.002519	UP	hydrolase activity/metabolism/cutinase activity/extracellular region/	molecular_function/biological_process/molecular_function/cellular_component/	--
81383			-1.3958	8.4984e-05	DOWN	2.2694	1.506e-12	UP	--	--	--
77093			-1.2891	0.00060492	DOWN	1.5852	2.0355e-06	UP	hydrolase activity/sphingomyelin catabolism/sphingomyelin phosphodiesterase activity/	molecular_function/biological_process/molecular_function/	Acid sphingomyelinase and PHM5 phosphate metabolism protein
77512			-2.1831	1.7543e-10	DOWN	1.2027	0.00046957	UP	electron transport/monooxygenase activity/4-nitrophenol 2-monooxygenase activity/alpha-pinene dehydrogenase activity/2-hydroxyisobutyrate 3-monooxygenase activity/hydroxymethylsilanetriol oxidase activity/ammonia monooxygenase activity/dimethylsilanediol hydroxylase activity/alpha-pinene monooxygenase activity/tert-butyl alcohol 2-monooxygenase activity/4-chlorophenoxyacetate monooxygenase activi…	biological_process/molecular_function/molecular_function/molecular_function/molecular_function/molecular_function/molecular_function/molecular_function/molecular_function/molecular_function/molecular_function/molecular_function/molecular_function/molecular_function/molecular_function/molecular_function/molecular_function/molecular_function/molecular_function/molecular_function/	Cytochrome P450/ CYP2 subfamily
102487			-1.3079	0.00069262	DOWN	1.2448	0.00046415	UP	electron transport/monooxygenase activity/unspecific monooxygenase activity/	biological_process/molecular_function/molecular_function/	Cytochrome P450 /CYP2 subfamily
103061			-2.1592	0.00053065	DOWN	1.006	0.024266	UP	--	--	--
103576			-3.2932	0.032205	DOWN	1.8605	1.2682e-05	UP	--	--	--
103959			-2.0627	2.8802e-05	DOWN	1.2659	0.0099295	UP	--	--	--
104549			-2.3237	0.0070258	DOWN	1.2964	0.0004634	UP	--	--	Splicing coactivator SRm160/300, subunit SRm300
105155			-6.1969	1.8059e-06	DOWN	1.2603	0.0018084	UP	--	--	--
37525			-3.1465	7.7585e-10	DOWN	1.4917	1.7855e-05	UP	--	--	--
72091			-2.2336	1.7543e-10	DOWN	1.17	0.00070956	UP	--	--	Serine/threonine protein kinase
72632			-1.4357	0.00089329	DOWN	1.4679	1.4203e-05	UP	carbohydrate metabolism/hydrolase activity, hydrolyzing O-glycosyl compounds/calcium ion binding/alpha-galactosidase activity/	biological_process/molecular_function/molecular_function/molecular_function/	Alpha-D-galactosidase (melibiase)
108261			-2.0667	1.6958e-09	DOWN	-0.92987	0.0073932	FALSE	--	--	--
110880			-1.0719	0.0070443	DOWN	-0.99676	0.0049497	FALSE	--	--	--
54036			-2.0114	5.1489e-08	DOWN	-0.60074	0.09559	FALSE	integral to membrane/transport/transporter activity/	cellular_component/biological_process/molecular_function/	Predicted transporter (major facilitator superfamily)
53029			-2.5885	7.6596e-11	DOWN	-0.90637	0.023407	FALSE	response to antibiotic/	biological_process/	--
54667			-4.9915	3.9472e-34	DOWN	0.27464	0.55187	FALSE	metabolism/catalytic activity/4-coumarate-CoA ligase activity/	biological_process/molecular_function/molecular_function/	Acyl-CoA synthetase
53576			-1.4463	0.046679	DOWN	-1.0977	0.095758	FALSE	histone acetyltransferase activity/	molecular_function/	CREB binding protein P300 and related TAZ Zn-finger proteins
54352			-4.7706	1.894e-11	DOWN	1.3211	0.056477	FALSE	--	--	--
53053			-2.1188	5.7158e-10	DOWN	-0.63572	0.088054	FALSE	--	--	--
53254			-1.2204	0.00058002	DOWN	-0.76839	0.026983	FALSE	membrane/peptidase activity/proteolysis and peptidolysis/signal peptide processing/serine-type peptidase activity/signal peptidase I activity/	cellular_component/molecular_function/biological_process/biological_process/molecular_function/molecular_function/	Signal peptidase I
54768			-3.0285	9.7953e-19	DOWN	0.097025	0.81078	FALSE	--	--	--
63653			-3.0116	1.5358e-06	DOWN	-0.13768	0.73063	FALSE	--	--	Integral membrane ankyrin-repeat protein Kidins220 (protein kinase D substrate)
63981			-3.3077	4.9736e-22	DOWN	0.32745	0.47937	FALSE	--	--	--
64778			-1.2753	0.0062688	DOWN	-0.81991	0.044771	FALSE	--	--	Putative N2,N2-dimethylguanosine tRNA methyltransferase
64448			-1.1234	0.0041118	DOWN	0.68025	0.058844	FALSE	--	--	Serine/threonine protein kinase
64925			-1.9539	0.0002179	DOWN	-0.51244	0.33874	FALSE	--	--	--
65380			-1.9463	0.0087951	DOWN	-0.86415	0.12703	FALSE	membrane/N-linked glycosylation/calcium ion binding/mannosyl-oligosaccharide 1,2-alpha-mannosidase activity/	cellular_component/biological_process/molecular_function/molecular_function/	1, 2-alpha-mannosidase
65949			-1.9885	5.2529e-08	DOWN	-0.24406	0.47245	FALSE	--	--	--
66673			#NAME?	0.013342	DOWN	-1.3801	0.35327	FALSE	--	--	--
55790			-1.2067	0.0011523	DOWN	-0.91718	0.0097026	FALSE	tRNA processing/tRNA (guanine-N2-)-methyltransferase activity/RNA binding/	biological_process/molecular_function/molecular_function/	tRNA methyltransferase
55274			-1.6608	2.1477e-05	DOWN	-0.28619	0.50471	FALSE	zinc ion binding/regulation of transcription, DNA-dependent/nucleus/transcription factor activity/	molecular_function/biological_process/cellular_component/molecular_function/	--
55566			-1.1444	0.0061483	DOWN	-0.89644	0.022278	FALSE	copper ion binding/L-ascorbate oxidase activity/	molecular_function/molecular_function/	Multicopper oxidases
67275			-1.1374	0.0039135	DOWN	-0.64708	0.074478	FALSE	small GTPase mediated signal transduction/guanyl-nucleotide exchange factor activity/intracellular signaling cascade/	biological_process/molecular_function/biological_process/	Ras1 guanine nucleotide exchange factor
67446			-1.3474	0.00027329	DOWN	-0.47931	0.17786	FALSE	metabolism/catalytic activity/threonine biosynthesis/threonine synthase activity/	biological_process/molecular_function/biological_process/molecular_function/	Pyridoxalphosphate-dependent enzymepredicted threonine synthase
67541			-2.6498	0.0060552	DOWN	0.0068035	0.91634	FALSE	membrane/carbohydrate transport/sugar porter activity/integral to membrane/transport/transporter activity/L-arabinose isomerase activity/	cellular_component/biological_process/molecular_function/cellular_component/biological_process/molecular_function/molecular_function/	Predicted transporter (major facilitator superfamily)
69555			-3.4864	2.3543e-10	DOWN	0.47284	0.2878	FALSE	proteolysis and peptidolysis/aspartic-type endopeptidase activity/	biological_process/molecular_function/	--
56546			-2.3323	4.9062e-05	DOWN	0.16292	0.80648	FALSE	--	--	--
69956			-6.0247	8.5044e-11	DOWN	-0.92254	0.19802	FALSE	oxidoreductase activity/zinc ion binding/oxidoreductase activity, acting on the CH-OH group of donors, NAD or NADP as acceptor/L-serine biosynthesis/3-ketoglucose-reductase activity/2-hydroxytetrahydrofuran dehydrogenase activity/5-exo-hydroxycamphor dehydrogenase activity/epoxide dehydrogenase activity/steroid dehydrogenase activity/gluconate dehydrogenase activity/mevaldate reductase activity/i…	molecular_function/molecular_function/molecular_function/biological_process/molecular_function/molecular_function/molecular_function/molecular_function/molecular_function/molecular_function/molecular_function/molecular_function/molecular_function/molecular_function/	Alcohol dehydrogenase, class V
58130			-1.0881	0.004456	DOWN	-0.55573	0.11344	FALSE	--	--	Helix loop helix transcription factor EB
58117			-1.0779	0.0061483	DOWN	-0.81388	0.016583	FALSE	alpha-N-acetylglucosaminidase activity/	molecular_function/	Alpha-N-acetylglucosaminidase
70803			-1.5898	0.00026351	DOWN	-0.2226	0.59347	FALSE	response to oxidative stress/electron transport/peroxidase activity/catalase activity/L-ascorbate peroxidase activity/	biological_process/biological_process/molecular_function/molecular_function/molecular_function/	--
70907			-3.5061	4.1229e-13	DOWN	0.28749	0.61822	FALSE	--	--	Ankyrin
70956			-2.1837	3.4334e-06	DOWN	0.19106	0.75654	FALSE	electron transport/monooxygenase activity/4-nitrophenol 2-monooxygenase activity/alpha-pinene dehydrogenase activity/2-hydroxyisobutyrate 3-monooxygenase activity/hydroxymethylsilanetriol oxidase activity/ammonia monooxygenase activity/dimethylsilanediol hydroxylase activity/alpha-pinene monooxygenase activity/tert-butyl alcohol 2-monooxygenase activity/4-chlorophenoxyacetate monooxygenase activi…	biological_process/molecular_function/molecular_function/molecular_function/molecular_function/molecular_function/molecular_function/molecular_function/molecular_function/molecular_function/molecular_function/molecular_function/molecular_function/molecular_function/molecular_function/molecular_function/molecular_function/molecular_function/molecular_function/molecular_function/	Cytochrome P450 CYP3/CYP5/CYP6/CYP9 subfamilies
58772			-1.8627	3.1408e-07	DOWN	0.50072	0.2152	FALSE	electron transport/monooxygenase activity/4-nitrophenol 2-monooxygenase activity/alpha-pinene dehydrogenase activity/2-hydroxyisobutyrate 3-monooxygenase activity/hydroxymethylsilanetriol oxidase activity/ammonia monooxygenase activity/dimethylsilanediol hydroxylase activity/alpha-pinene monooxygenase activity/tert-butyl alcohol 2-monooxygenase activity/4-chlorophenoxyacetate monooxygenase activi…	biological_process/molecular_function/molecular_function/molecular_function/molecular_function/molecular_function/molecular_function/molecular_function/molecular_function/molecular_function/molecular_function/molecular_function/molecular_function/molecular_function/molecular_function/molecular_function/molecular_function/molecular_function/molecular_function/molecular_function/	Cytochrome P450 CYP3/CYP5/CYP6/CYP9 subfamilies
59119			-2.5371	0.00013084	DOWN	-0.43685	0.51652	FALSE	hydrolase activity/	molecular_function/	Atrazine chlorohydrolaseguanine deaminase
60000			-1.1493	0.035752	DOWN	-0.84647	0.10108	FALSE	ubiquitin cycle/protein modification/ubiquitin conjugating enzyme activity/ubiquitin-protein ligase activity/	biological_process/biological_process/molecular_function/molecular_function/	Ubiquitin-protein ligase
61055			-1.3739	0.00060015	DOWN	-0.022103	0.95452	FALSE	--	--	--
61798			-1.2853	0.002663	DOWN	-0.37534	0.31621	FALSE	--	--	--
22459			-1.0772	0.0063869	DOWN	0.65085	0.085813	FALSE	proteolysis and peptidolysis/carboxypeptidase A activity/metallocarboxypeptidase activity/	biological_process/molecular_function/molecular_function/	Zinc carboxypeptidase
22512			-1.1401	0.0029136	DOWN	-0.62775	0.10139	FALSE	oxidoreductase activity/metabolism/ketoreductase activity/versicolorin reductase activity/myrtenol dehydrogenase activity/1-phenylethanol dehydrogenase activity/hydroxymethylmethylsilanediol oxidase activity/chloral hydrate dehydrogenase activity/pinocarveol dehydrogenase activity/oxidoreductase activity, acting on CH-OH group of donors/alkanesulfonate monooxygenase activity/glucose dehydrogenase…	molecular_function/biological_process/molecular_function/molecular_function/molecular_function/molecular_function/molecular_function/molecular_function/molecular_function/molecular_function/molecular_function/molecular_function/	Hydroxysteroid 17-beta dehydrogenase 11
22718			-1.4847	3.3597e-05	DOWN	-0.63375	0.079092	FALSE	glutaminyl-peptide cyclotransferase activity/	molecular_function/	Glutaminyl cyclase
23271			-1.2993	0.00026243	DOWN	-0.75218	0.031108	FALSE	--	--	COPII vesicle protein
22129			-1.0727	0.0088382	DOWN	-0.23997	0.54544	FALSE	--	--	Collagens (type IV and type XIII), and related proteins
121990			-1.1081	0.0034823	DOWN	-0.86287	0.00848	FALSE	--	--	--
122069			-2.9745	2.032e-18	DOWN	-0.38683	0.27908	FALSE	protein binding/	molecular_function/	--
122147			-3.9307	6.3507e-19	DOWN	0.10887	0.83061	FALSE	--	--	--
122197			-1.3722	0.00055168	DOWN	-0.72666	0.062916	FALSE	--	--	--
122363			-1.0679	0.0094131	DOWN	-0.12036	0.94813	FALSE	--	--	Molecular chaperone (small heat-shock protein Hsp26/Hsp42)
122374			-3.8722	1.4706e-27	DOWN	-0.60092	0.080878	FALSE	--	--	--
122422			-2.501	1.1045e-12	DOWN	-0.76531	0.036637	FALSE	--	--	--
122780			-1.3782	0.00057258	DOWN	-0.53373	0.11122	FALSE	carbohydrate metabolism/polygalacturonase activity/	biological_process/molecular_function/	--
122794			-1.9796	1.4039e-08	DOWN	-0.68121	0.065617	FALSE	--	--	--
122795			-1.268	0.0010195	DOWN	-0.36772	0.43992	FALSE	--	--	--
122870			-1.6687	2.6719e-05	DOWN	-0.70078	0.056404	FALSE	--	--	beta-1,6-N-acetylglucosaminyltransferase, contains WSC domain
123039			-1.6644	4.0405e-06	DOWN	-0.68152	0.069422	FALSE	--	--	C-type lectin
123079			-4.6794	3.961e-36	DOWN	-0.70487	0.061119	FALSE	electron transport/peroxidase activity/	biological_process/molecular_function/	--
123207			-1.9897	2.0626e-07	DOWN	-0.021578	0.88756	FALSE	protein biosynthesis/ribosome/intracellular/structural constituent of ribosome/	biological_process/cellular_component/cellular_component/molecular_function/	--
123234			-3.4172	2.214e-15	DOWN	0.24078	0.66522	FALSE	proteolysis and peptidolysis/subtilase activity/negative regulation of enzyme activity/protein self binding/	biological_process/molecular_function/biological_process/molecular_function/	Subtilisin-related proteaseVacuolar protease B
123238			-1.2674	0.0010182	DOWN	-0.37923	0.40183	FALSE	catalytic activity/membrane/response to toxin/microsome/epoxide hydrolase activity/	molecular_function/cellular_component/biological_process/cellular_component/molecular_function/	Predicted hydrolases or acyltransferases (alphabeta hydrolase superfamily)
119989			-4.1679	3.2927e-32	DOWN	-0.59361	0.1214	FALSE	cell communication/cell wall/extracellular region/	biological_process/cellular_component/cellular_component/	--
120031			-3.4507	1.3707e-23	DOWN	-0.36266	0.39497	FALSE	--	--	--
123614			-1.4024	0.00031601	DOWN	-0.77522	0.030835	FALSE	--	--	beta-1,6-N-acetylglucosaminyltransferase, contains WSC domain
123713			-1.6586	3.1902e-05	DOWN	0.33261	0.49423	FALSE	--	--	--
123968			-2.4532	7.6332e-13	DOWN	0.60711	0.10843	FALSE	zinc ion binding/metallopeptidase activity/proteolysis and peptidolysis/	molecular_function/molecular_function/biological_process/	--
124007			-1.1016	0.043216	DOWN	-0.69164	0.13515	FALSE	--	--	--
124022			-1.028	0.027771	DOWN	-0.15107	0.65447	FALSE	zinc ion binding/regulation of transcription, DNA-dependent/nucleus/transcription factor activity/tRNA aminoacylation for protein translation/ATP binding/tRNA ligase activity/	molecular_function/biological_process/cellular_component/molecular_function/biological_process/molecular_function/molecular_function/	SWI-SNF chromatin-remodeling complex protein
120370			-1.2009	0.00054683	DOWN	-0.70129	0.037499	FALSE	--	--	--
124065			-2.5069	1.6084e-13	DOWN	-0.61116	0.09437	FALSE	protein transporter activity/protein-nucleus import/nucleus/intracellular/	molecular_function/biological_process/cellular_component/cellular_component/	--
120697			-3.7612	2.6474e-23	DOWN	-0.26656	0.52437	FALSE	--	--	Putative transcription factor HALRMLL3, involved in embryonic development
120715			-1.01	0.0088382	DOWN	-0.56823	0.11775	FALSE	zinc ion binding/transcription/nucleus/DNA binding/	molecular_function/biological_process/cellular_component/molecular_function/	Nuclear receptor coregulator SMRTSMRTER, contains Myb-like domains
120801			-1.721	6.8303e-07	DOWN	-0.1863	0.64002	FALSE	nucleic acid binding/	molecular_function/	FOG: RRM domain
120823			-3.364	4.5275e-22	DOWN	-0.56737	0.09102	FALSE	glucan 1,4-alpha-glucosidase activity/	molecular_function/	von Willebrand factor and related coagulation proteins
121306			-1.0915	0.0062473	DOWN	-0.33507	0.38455	FALSE	proteolysis and peptidolysis/pepsin A activity/aspartic-type endopeptidase activity/	biological_process/molecular_function/molecular_function/	Aspartyl protease
121608			-2.9963	1.3195e-07	DOWN	-0.68525	0.084275	FALSE	integral to membrane/transport/transporter activity/	cellular_component/biological_process/molecular_function/	Permease of the major facilitator superfamily
121682			-1.0167	0.0043766	DOWN	-0.30376	0.39109	FALSE	zinc ion binding/regulation of transcription, DNA-dependent/nucleus/transcription factor activity/	molecular_function/biological_process/cellular_component/molecular_function/	--
121793			-1.1757	0.0025384	DOWN	-0.24457	0.54721	FALSE	--	--	--
44251			-1.0425	0.03429	DOWN	-0.28895	0.36734	FALSE	--	--	Ypt/Rab GTPase activating protein
44362			-2.5167	7.4948e-14	DOWN	0.14799	0.71815	FALSE	--	--	--
50593			-1.0019	0.019103	DOWN	0.17786	0.80133	FALSE	hydrolase activity/nucleotide catabolism/IMP-GMP specific 5'-nucleotidase activity/5'-nucleotidase activity/	molecular_function/biological_process/molecular_function/molecular_function/	5' nucleotidase
44700			-1.2184	0.00098678	DOWN	0.20036	0.73489	FALSE	--	--	--
44747			-1.1267	0.034363	DOWN	-0.5467	0.26145	FALSE	ATP binding/DNA binding/ATP-dependent helicase activity/helicase activity/nucleic acid binding/protein ubiquitination/zinc ion binding/ubiquitin-protein ligase activity/ubiquitin ligase complex/ATPase activity, coupled to transmembrane movement of substances/ATPase activity, coupled to transmembrane movement of ions/ATPase activity, uncoupled/ATPase activity, coupled/single-stranded DNA-dependent…	molecular_function/molecular_function/molecular_function/molecular_function/molecular_function/biological_process/molecular_function/molecular_function/cellular_component/molecular_function/molecular_function/molecular_function/molecular_function/molecular_function/molecular_function/molecular_function/molecular_function/molecular_function/molecular_function/molecular_function/molecular_function/	Helicase-like transcription factor HLTFDNA helicase RAD5, DEAD-box superfamily
51893			-1.2187	0.0010795	DOWN	0.70483	0.054039	FALSE	proteolysis and peptidolysis/cysteine-type endopeptidase activity/peroxidase activity/	biological_process/molecular_function/molecular_function/	Peroxidaseoxygenase
78223			-1.0732	0.0046589	DOWN	0.10275	0.88567	FALSE	electron transport/monooxygenase activity/unspecific monooxygenase activity/	biological_process/molecular_function/molecular_function/	Cytochrome P450 CYP3/CYP5/CYP6/CYP9 subfamilies
78387			-1.2968	0.00021527	DOWN	0.0070444	0.94695	FALSE	electron transport/monooxygenase activity/unspecific monooxygenase activity/	biological_process/molecular_function/molecular_function/	Cytochrome P450 CYP3/CYP5/CYP6/CYP9 subfamilies
73587			-1.4206	0.00022728	DOWN	-0.31985	0.3896	FALSE	--	--	beta-1,6-N-acetylglucosaminyltransferase, contains WSC domain
78639			-1.2386	0.00064463	DOWN	0.24295	0.637	FALSE	--	--	Serine/threonine protein kinase
78765			-1.1246	0.0031355	DOWN	-0.78824	0.040114	FALSE	membrane/transport/binding/	cellular_component/biological_process/molecular_function/	Mitochondrial tricarboxylatedicarboxylate carrier proteins
74198			-3.1506	1.0219e-13	DOWN	0.28512	0.55313	FALSE	--	--	--
74228			-2.9888	1.9911e-15	DOWN	-0.67814	0.069503	FALSE	oxidoreductase activity/oxidoreductase activity, acting on paired donors, with oxidation of a pair of donors resulting in the reduction of molecular oxygen to two molecules of water/membrane/fatty acid desaturation/phosphatidylcholine desaturase activity/	molecular_function/molecular_function/cellular_component/biological_process/molecular_function/	Delta 6-fatty acid desaturasedelta-8 sphingolipid desaturase
79726			-1.912	0.00027881	DOWN	-0.43536	0.37626	FALSE	--	--	--
80019			-3.8123	2.639e-27	DOWN	-0.47547	0.20039	FALSE	oxidoreductase activity/metabolism/	molecular_function/biological_process/	Dehydrogenases with different specificities (related to short-chain alcohol dehydrogenases)
80086			-1.2011	0.0070443	DOWN	-0.69976	0.081415	FALSE	membrane/oligopeptide transport/transporter activity/	cellular_component/biological_process/molecular_function/	H+oligopeptide symporter
80181			-1.0885	0.010653	DOWN	-0.55081	0.17401	FALSE	--	--	--
80528			-1.4558	5.2758e-05	DOWN	-0.19566	0.59992	FALSE	--	--	WD40 repeat protein
80980			-3.8635	5.1651e-28	DOWN	0.66725	0.072225	FALSE	--	--	--
81125			-1.1282	0.015989	DOWN	-0.85256	0.048552	FALSE	membrane/amino acid transport/amino acid-polyamine transporter activity/integral to membrane/transport/	cellular_component/biological_process/molecular_function/cellular_component/biological_process/	Amino acid transporters
81649			-1.2079	0.00096614	DOWN	-0.62579	0.077917	FALSE	electron transport/monooxygenase activity/dimethylaniline monooxygenase (N-oxide-forming) activity/	biological_process/molecular_function/molecular_function/	FlAvicelin-containing monooxygenase
76075			-1.3443	0.00019033	DOWN	-0.17927	0.72682	FALSE	--	--	--
76359			-1.2176	0.011614	DOWN	0.39909	0.40178	FALSE	--	--	--
77780			-1.083	0.024884	DOWN	-0.98237	0.025743	FALSE	--	--	--
4104			-1.0622	0.0062816	DOWN	0.15544	0.78044	FALSE	arginine catabolism/arginase activity/catalytic activity/agmatinase activity/	biological_process/molecular_function/molecular_function/molecular_function/	Arginase family protein
4774			-1.2137	0.03351	DOWN	-0.37602	0.31779	FALSE	integral to membrane/transport/transporter activity/L-arabinose isomerase activity/	cellular_component/biological_process/molecular_function/molecular_function/	Predicted transporter (major facilitator superfamily)
4999			-4.2634	7.7074e-17	DOWN	0.64159	0.16618	FALSE	electron transport/monooxygenase activity/	biological_process/molecular_function/	Cytochrome P450
5330			-1.9842	0.0037772	DOWN	-0.575	0.41026	FALSE	glutathione transferase activity/	molecular_function/	Glutathione S-transferase
5836			-2.1729	3.6469e-10	DOWN	-0.94306	0.0058905	FALSE	carbohydrate metabolism/hydrolase activity, hydrolyzing O-glycosyl compounds/beta-mannosidase activity/	biological_process/molecular_function/molecular_function/	Predicted beta-mannosidase
3333			-1.6789	8.1207e-05	DOWN	0.12959	0.82687	FALSE	oxidoreductase activity/zinc ion binding/NADPH:quinone reductase activity/	molecular_function/molecular_function/molecular_function/	Zinc-binding oxidoreductase
107667			-1.8469	9.4199e-08	DOWN	-0.11929	0.75458	FALSE	--	--	--
107850			-1.3475	0.00033729	DOWN	0.15695	0.67354	FALSE	catalytic activity/	molecular_function/	--
102464			-1.1636	0.0034823	DOWN	-0.78348	0.035464	FALSE	ATPase activity, coupled to transmembrane movement of substances/ATPase activity, coupled to transmembrane movement of ions/ATPase activity, uncoupled/ATPase activity, coupled/single-stranded DNA-dependent ATP-dependent DNA helicase activity/ATPase activity/DNA translocase activity/protein-transporting ATPase activity/RNA-dependent ATPase activity/DNA-dependent ATPase activity/ATP-dependent helic…	molecular_function/molecular_function/molecular_function/molecular_function/molecular_function/molecular_function/molecular_function/molecular_function/molecular_function/molecular_function/molecular_function/molecular_function/molecular_function/	FOG: Immunoglobin and related proteins
102778			-1.8127	0.031207	DOWN	-0.72157	0.2794	FALSE	--	--	--
102890			-1.1541	0.0030228	DOWN	-0.48949	0.17023	FALSE	--	--	--
102909			-1.0473	0.0084626	DOWN	-0.46857	0.23583	FALSE	carbohydrate metabolism/hydrolase activity, hydrolyzing O-glycosyl compounds/	biological_process/molecular_function/	--
102960			-2.1332	2.3654e-08	DOWN	-0.04221	0.96043	FALSE	--	--	Homeobox protein
103065			-2.6725	0.010889	DOWN	-1.1874	0.078947	FALSE	--	--	--
103135			-5.2663	0.00091631	DOWN	-0.82723	0.43836	FALSE	--	--	--
108143			-1.2649	0.0010149	DOWN	-0.14245	0.78154	FALSE	--	--	Myosin class II heAvicely chain
108145			-1.3659	0.042484	DOWN	0.49071	0.20536	FALSE	--	--	--
108232			-6.1107	1.6371e-13	DOWN	-0.013437	0.99089	FALSE	--	--	Putative signal transduction protein involved in RNA splicing
108284			-1.2977	0.0012334	DOWN	0.076468	0.90578	FALSE	--	--	--
108357			-2.9213	3.2399e-17	DOWN	-0.96951	0.003701	FALSE	zinc ion binding/nucleus/nucleic acid binding/	molecular_function/cellular_component/molecular_function/	FOG: Zn-finger
108655			-1.7631	0.014413	DOWN	-0.6295	0.25388	FALSE	--	--	--
109039			-1.0324	0.010154	DOWN	-0.52862	0.20671	FALSE	--	--	--
109323			-2.9977	0.025522	DOWN	-1.1772	0.37626	FALSE	--	--	--
109378			-2.3325	0.042153	DOWN	-0.3931	0.73063	FALSE	amidase activity/glutamyl-tRNA(Gln) amidotransferase activity/carbon-nitrogen ligase activity, with glutamine as amido-N-donor/	molecular_function/molecular_function/molecular_function/	Amidases
109387			-3.4598	2.8556e-14	DOWN	-0.44261	0.33596	FALSE	--	--	--
109652			-1.0526	0.0039182	DOWN	-0.43954	0.18312	FALSE	integral to membrane/	cellular_component/	Protein transporter of the TRAM (translocating chain-associating membrane) superfamily
110267			-1.1232	0.01098	DOWN	-0.41568	0.36132	FALSE	proteolysis and peptidolysis/subtilase activity/	biological_process/molecular_function/	--
110507			-1.0442	0.008657	DOWN	-0.7149	0.050682	FALSE	ATPase activity, coupled to transmembrane movement of substances/ATPase activity, coupled to transmembrane movement of ions/ATPase activity, uncoupled/ATPase activity, coupled/single-stranded DNA-dependent ATP-dependent DNA helicase activity/ATPase activity/DNA translocase activity/protein-transporting ATPase activity/RNA-dependent ATPase activity/DNA-dependent ATPase activity/ATP-dependent helic…	molecular_function/molecular_function/molecular_function/molecular_function/molecular_function/molecular_function/molecular_function/molecular_function/molecular_function/molecular_function/molecular_function/molecular_function/molecular_function/	Histone acetyltransferase (MYST family)
110753			-3.428	0.031733	DOWN	0.070112	1	FALSE	membrane/transport/transporter activity/	cellular_component/biological_process/molecular_function/	Urea transporter
110797			-5.653	0.042732	DOWN	-0.89038	0.50444	FALSE	--	--	--
111085			-1.43	3.7689e-05	DOWN	-0.11585	0.77566	FALSE	metabolism/catalytic activity/enoyl-CoA hydratase activity/	biological_process/molecular_function/molecular_function/	Enoyl-CoA hydratase
111088			-1.0034	0.039653	DOWN	-0.064504	0.79068	FALSE	zinc ion binding/regulation of transcription, DNA-dependent/nucleus/transcription factor activity/	molecular_function/biological_process/cellular_component/molecular_function/	--
111345			-1.3498	0.0001776	DOWN	-0.65239	0.058908	FALSE	--	--	beta-1,6-N-acetylglucosaminyltransferase, contains WSC domain
111447			-1.1395	0.046191	DOWN	-0.41619	0.32487	FALSE	nucleic acid binding/sulfuric ester hydrolase activity/metabolism/arylsulfatase activity/	molecular_function/molecular_function/biological_process/molecular_function/	Sulfatase
111680			-1.1953	0.0021493	DOWN	-0.15989	0.76312	FALSE	--	--	--
111762			-1.7661	0.009814	DOWN	-0.85827	0.10924	FALSE	--	--	--
111923			-1.2525	0.011423	DOWN	-0.45457	0.34331	FALSE	--	--	--
111955			-1.7623	0.0019484	DOWN	-0.97031	0.042747	FALSE	--	--	beta-1,6-N-acetylglucosaminyltransferase, contains WSC domain
111958			-3.1779	3.7689e-05	DOWN	-1.0208	0.084275	FALSE	--	--	Serine/threonine protein kinase and endoribonuclease ERN1/IRE1, sensor of the unfolded protein response pathway
104394			-2.3577	0.00091694	DOWN	0.46252	0.46334	FALSE	catalytic activity/	molecular_function/	--
104437			-2.249	1.1563e-10	DOWN	0.23647	0.63365	FALSE	--	--	--
104461			-1.4542	7.0102e-05	DOWN	-0.30776	0.43675	FALSE	catalytic activity/hydrolase activity/aromatic compound metabolism/	molecular_function/molecular_function/biological_process/	Soluble epoxide hydrolase
112083			-2.2951	0.0015017	DOWN	0.41043	0.58623	FALSE	--	--	--
112163			-2.2101	3.6853e-06	DOWN	-0.49246	0.26771	FALSE	--	--	--
104664			-1.0968	0.0076698	DOWN	-0.86871	0.019092	FALSE	fatty acid biosynthesis/catalytic activity/	biological_process/molecular_function/	von Willebrand factor and related coagulation proteins
105156			-5.0496	8.4415e-07	DOWN	0.28053	0.55746	FALSE	--	--	--
105220			-3.9047	3.0582e-06	DOWN	0.79067	0.16033	FALSE	--	--	--
105393			-3.2746	6.9927e-08	DOWN	-0.93088	0.050261	FALSE	--	--	--
105447			-4.5704	0.019664	DOWN	-1.2933	0.32746	FALSE	--	--	--
105631			-1.4013	0.00043276	DOWN	0.47356	0.25295	FALSE	--	--	--
105752			-2.0948	0.0076763	DOWN	-0.69028	0.3988	FALSE	integral to membrane/	cellular_component/	--
105860			-1.0563	0.0098027	DOWN	0.042	0.91277	FALSE	--	--	C-type lectin
106120			-2.1152	4.8214e-05	DOWN	0.11344	0.92105	FALSE	catalytic activity/	molecular_function/	--
106171			-1.7894	3.7419e-07	DOWN	-0.659	0.052946	FALSE	--	--	--
106538			#REF!	1.6464e-19	DOWN	-0.27833	0.66129	FALSE	cell communication/cell wall/extracellular region/	biological_process/cellular_component/cellular_component/	--
106605			-2.0686	1.1094e-06	DOWN	-0.52124	0.19239	FALSE	--	--	--
106695			-2.606	7.4545e-08	DOWN	0.20152	0.74428	FALSE	electron transport/oxidoreductase activity/sulfite oxidase activity/	biological_process/molecular_function/molecular_function/	Sulfite oxidase, molybdopterin-binding component
106877			-1.8055	4.1944e-05	DOWN	-0.1868	0.76463	FALSE	ribosomal S6-glutamic acid ligase activity/acid-amino acid ligase activity/UDP-N-acetylmuramoylalanyl-D-glutamyl-2,6-diaminopimelate-D-alanyl-D-alanine ligase activity/	molecular_function/molecular_function/molecular_function/	Splicing coactivator SRm160/300, subunit SRm300
107151			-1.1257	0.0036749	DOWN	0.34176	0.46798	FALSE	--	--	Splicing coactivator SRm160/300, subunit SRm300
107571			-1.0394	0.016041	DOWN	-0.083551	0.84446	FALSE	--	--	Nucleolar GTPase/ATPase p130
27600			-1.064	0.008208	DOWN	-0.6885	0.052039	FALSE	zinc ion binding/regulation of transcription, DNA-dependent/nucleus/transcription factor activity/	molecular_function/biological_process/cellular_component/molecular_function/	--
42752			-1.1776	0.013635	DOWN	-0.59256	0.17626	FALSE	--	--	Trypsin
30455			-1.1878	0.0018448	DOWN	-0.8431	0.016147	FALSE	integral to membrane/protein transport/protein transporter activity/integral to endoplasmic reticulum membrane/	cellular_component/biological_process/molecular_function/cellular_component/	Membrane component of ER protein translocation complex
38441			-1.0059	0.01394	DOWN	-0.21556	0.59335	FALSE	--	--	C-type lectin
33371			-4.8889	5.7308e-07	DOWN	0.67734	0.14204	FALSE	--	--	--
39426			-3.0588	0.0058727	DOWN	-0.3784	0.80609	FALSE	--	--	--
27939			-1.3788	0.00020043	DOWN	0.59301	0.12207	FALSE	membrane/carbohydrate transport/sugar porter activity/integral to membrane/transport/transporter activity/L-arabinose isomerase activity/	cellular_component/biological_process/molecular_function/cellular_component/biological_process/molecular_function/molecular_function/	Predicted transporter (major facilitator superfamily)
37921			-1.7127	0.001344	DOWN	0.12556	0.89578	FALSE	electron transport/monooxygenase activity/4-nitrophenol 2-monooxygenase activity/alpha-pinene dehydrogenase activity/2-hydroxyisobutyrate 3-monooxygenase activity/hydroxymethylsilanetriol oxidase activity/ammonia monooxygenase activity/dimethylsilanediol hydroxylase activity/alpha-pinene monooxygenase activity/tert-butyl alcohol 2-monooxygenase activity/4-chlorophenoxyacetate monooxygenase activi…	biological_process/molecular_function/molecular_function/molecular_function/molecular_function/molecular_function/molecular_function/molecular_function/molecular_function/molecular_function/molecular_function/molecular_function/molecular_function/molecular_function/molecular_function/molecular_function/molecular_function/molecular_function/molecular_function/molecular_function/	Cytochrome P450/CYP2 subfamily
40156			-1.42	0.00019	DOWN	-0.66685	0.066437	FALSE	--	--	--
27992			-3.3757	1.5215e-18	DOWN	0.41523	0.31379	FALSE	--	--	--
32712			-2.5435	8.9893e-10	DOWN	-0.62099	0.12131	FALSE	--	--	Ankyrin
35202			-1.254	0.0063143	DOWN	-0.97584	0.01523	FALSE	--	--	Helicases
39587			-1.9626	6.5298e-07	DOWN	0.24019	0.51156	FALSE	--	--	--
72704			-1.6672	0.0075908	DOWN	-0.28872	0.46662	FALSE	carbohydrate metabolism/hydrolase activity, hydrolyzing O-glycosyl compounds/	biological_process/molecular_function/	Alpha-D-galactosidase (melibiase)
73048			-1.0314	0.011442	DOWN	-0.43099	0.31429	FALSE	--	--	--
60635			-7.1176	4.8434e-58	DOWN	0.9585	0.0064535	FALSE	--	--	--
74156			-1.2765	0.010418	DOWN	0.8088	0.016834	FALSE	proteolysis and peptidolysis/pepsin A activity/aspartic-type endopeptidase activity/	biological_process/molecular_function/molecular_function/	Aspartyl protease
103062			-3.1245	3.3365e-15	DOWN	0.75257	0.035738	FALSE	phosphopantetheine binding/catalytic activity/	molecular_function/molecular_function/	--

## Sheet: upregulated in △vib1
The upregulated genes in △vib1 on Avicel as compared to parent strain TU6
Protein ID	Regulon	Expression pattern	Log2FoldChange(△vib1_AvicelvsTU6_Avicel)	padj(△vib1_AvicelvsTU6_Avicel)	Significant(△vib1_AvicelvsTU6_Avicel)	Log2FoldChange(△xyr1_AvicelvsTU6_Avicel)	padj(△xyr1_AvicelvsTU6_Avicel)	Significant(△xyr1_AvicelvsTU6_Avicel)	goName	gotermType	Kogdefline
58525			1.1496	0.0021385	UP	-1.0225	0.0042434	DOWN	--	--	--
121877			1.0398	0.0076731	UP	-1.0643	0.0044345	DOWN	catalytic activity/membrane/response to toxin/microsome/epoxide hydrolase activity/	molecular_function/cellular_component/biological_process/cellular_component/molecular_function/	Predicted hydrolases or acyltransferases (alphabeta hydrolase superfamily)
43115			1.3789	0.00011536	UP	-1.0705	0.0035475	DOWN	--	--	--
107657			1.2405	0.0078168	UP	-1.2133	0.011161	DOWN	--	--	--
122416			1.2817	0.00062871	UP	-1.2165	0.00041151	DOWN	oxidoreductase activity/electron transport/12-oxophytodienoate reductase activity/	molecular_function/biological_process/molecular_function/	NADH:flAvicelin oxidoreductase12-oxophytodienoate reductase
80003			1.0068	0.017762	UP	-1.2357	0.00017207	DOWN	amino acid binding/metabolism/oxidoreductase activity, acting on the CH-OH group of donors, NAD or NADP as acceptor/L-serine biosynthesis/phosphoglycerate dehydrogenase activity/	molecular_function/biological_process/molecular_function/biological_process/molecular_function/	D-3-phosphoglycerate dehydrogenase
105977			1.071	0.046289	UP	-1.413	0.018329	DOWN	--	--	--
59151			1.7378	6.7517e-07	UP	-1.4528	6.6163e-06	DOWN	--	--	--
122127			1.1102	0.0017227	UP	-1.5749	0.0092951	DOWN	--	--	--
61526			2.3528	0.0021989	UP	-2.5096	0.00012278	DOWN	--	--	--
62100			1.3024	0.028641	UP	-2.5705	2.1899e-11	DOWN	--	--	Molecular chaperone (small heat-shock protein Hsp26Hsp42)
59082			1.6788	0.01254	UP	-2.6232	5.8511e-09	DOWN	hydrolase activity/metabolism/carbohydrate metabolism/catalytic activity/	molecular_function/biological_process/biological_process/molecular_function/	Chitinase
73631	SOR cluster		1.8438	0.0021573	UP	-2.8813	0.00086939	DOWN	electron transport/	biological_process/	Proteins containing the FAD binding domain
123962			1.8514	0.00070601	UP	-3.6952	9.5455e-19	DOWN	--	--	--
60419			1.4285	0.00026267	UP	-5.0516	9.4446e-07	DOWN	hydrolase activity/acid phosphatase activity/	molecular_function/molecular_function/	Purple acid phosphatase
4146		Increase in △vib1 and △xyr1	4.2262	2.6323e-05	UP	5.485	4.0959e-56	UP	aromatic compound metabolism/monooxygenase activity/electron transport/oxidoreductase activity/metabolism/salicylate 1-monooxygenase activity/	biological_process/molecular_function/biological_process/molecular_function/biological_process/molecular_function/	Kynurenine 3-monooxygenase and related flAviceloprotein monooxygenases
54260		Increase in △vib1 and △xyr1	5.2022	1.2476e-40	UP	5.2397	4.276e-47	UP	heme binding/	molecular_function/	--
78462		Increase in △vib1 and △xyr1	4.3033	8.6569e-09	UP	5.093	2.6484e-48	UP	metabolism/	biological_process/	Predicted L-carnitine dehydratasealpha-methylacyl-CoA racemase
62576		Increase in △vib1 and △xyr1	3.6659	0.00031676	UP	4.9365	1.7036e-47	UP	metabolism/aminocarboxymuconate-semialdehyde decarboxylase activity/	biological_process/molecular_function/	Predicted metal-dependent hydrolase of the TIM-barrel fold
62165		Increase in △vib1 and △xyr1	4.02	6.3507e-19	UP	4.8753	8.612e-46	UP	ferric iron binding/aromatic compound metabolism/catalytic activity/catechol 1,2-dioxygenase activity/catechol metabolism/iron ion binding/	molecular_function/biological_process/molecular_function/molecular_function/biological_process/molecular_function/	--
121856		Increase in △vib1 and △xyr1	5.1866	4.4864e-45	UP	4.7943	5.9472e-46	UP	aromatic amino acid family metabolism/4-hydroxyphenylpyruvate dioxygenase activity/	biological_process/molecular_function/	4-hydroxyphenylpyruvate dioxygenase
38672		Increase in △vib1 and △xyr1	4.1889	1.2198e-07	UP	4.7941	1.7196e-24	UP	membrane/G-protein coupled receptor activity/	cellular_component/molecular_function/	--
60810		Increase in △vib1 and △xyr1	3.918	1.4293e-26	UP	4.506	7.0752e-39	UP	membrane/molecular function unknown/	cellular_component/molecular_function/	--
23415		Increase in △vib1 and △xyr1	4.0761	4.6217e-25	UP	3.9162	3.6373e-24	UP	membrane/amino acid transport/amino acid-polyamine transporter activity/transport/	cellular_component/biological_process/molecular_function/biological_process/	Amino acid transporters
61212		Increase in △vib1 and △xyr1	3.0602	1.0739e-18	UP	3.4225	1.267e-25	UP	nucleic acid binding/electron transport/monooxygenase activity/	molecular_function/biological_process/molecular_function/	Cytochrome P450/ CYP11/CYP12/CYP24/CYP27 subfamilies
32243		Increase in △vib1 and △xyr1	2.6554	2.0923e-11	UP	3.3548	5.2602e-25	UP	catalytic activity/hydrolase activity/aromatic compound metabolism/acylglycerol lipase activity/	molecular_function/molecular_function/biological_process/molecular_function/	--
33387		Increase in △vib1 and △xyr1	2.6851	1.0827e-10	UP	3.2438	2.1759e-22	UP	N-acetyltransferase activity/	molecular_function/	--
104117		Increase in △vib1 and △xyr1	2.3883	0.025352	UP	3.2238	6.7354e-06	UP	ATP-dependent helicase activity/ATP binding/helicase activity/nucleic acid binding/	molecular_function/molecular_function/molecular_function/molecular_function/	--
111362		Increase in △vib1 and △xyr1	2.7487	2.2502e-07	UP	3.1945	6.5051e-23	UP	--	--	--
112238		Increase in △vib1 and △xyr1	3.3532	0.00078264	UP	3.1562	0.00065529	UP	--	--	--
123978		Increase in △vib1 and △xyr1	2.2291	1.1497e-10	UP	3.0812	4.9368e-14	UP	oxidoreductase activity/electron transport/FAD binding/oxidoreductase activity, acting on CH-OH group of donors/choline dehydrogenase activity/	molecular_function/biological_process/molecular_function/molecular_function/molecular_function/	Glucose dehydrogenasecholine dehydrogenasemandelonitrile lyase (GMC oxidoreductase family)
104061		Increase in △vib1 and △xyr1	2.8545	0.00024878	UP	3.0454	0.0021693	UP	--	--	--
120231		Increase in △vib1 and △xyr1	1.6545	0.0047653	UP	3.0382	5.9161e-19	UP	--	--	Notchless-like WD40 repeat-containing protein
111374		Increase in △vib1 and △xyr1	2.4108	0.0052998	UP	3.0227	2.0289e-06	UP	--	--	--
65153		Increase in △vib1 and △xyr1	2.1847	4.4975e-10	UP	3.0105	8.6443e-21	UP	membrane/carbohydrate transport/sugar porter activity/integral to membrane/transport/transporter activity/L-arabinose isomerase activity/	cellular_component/biological_process/molecular_function/cellular_component/biological_process/molecular_function/molecular_function/	Predicted transporter (major facilitator superfamily)
106181		Increase in △vib1 and △xyr1	1.9142	9.5857e-05	UP	3.0092	1.083e-20	UP	--	--	--
62244		Increase in △vib1 and △xyr1	2.4737	0.00023118	UP	2.9506	2.4656e-19	UP	zinc ion binding/regulation of transcription, DNA-dependent/nucleus/transcription factor activity/transcription/DNA binding/	molecular_function/biological_process/cellular_component/molecular_function/biological_process/molecular_function/	--
121135		Increase in △vib1 and △xyr1	3.6647	2.0974e-11	UP	2.7663	1.4614e-06	UP	--	--	--
58472		Increase in △vib1 and △xyr1	2.7999	0.00011932	UP	2.7473	0.00056925	UP	response to oxidative stress/electron transport/catalase activity/	biological_process/biological_process/molecular_function/	Catalase
62977		Increase in △vib1 and △xyr1	1.8098	3.1392e-06	UP	2.7057	1.9686e-15	UP	--	--	Serine/threonine kinase TIP30CC3
77749		Increase in △vib1 and △xyr1	3.2403	1.8635e-20	UP	2.644	2.7681e-16	UP	metabolism/catalytic activity/aromatic amino acid family metabolism/fumarylacetoacetase activity/	biological_process/molecular_function/biological_process/molecular_function/	Fumarylacetoacetase
107853		Increase in △vib1 and △xyr1	2.1699	4.1019e-09	UP	2.5438	4.8226e-14	UP	--	--	--
44628		Increase in △vib1 and △xyr1	2.8294	3.1749e-16	UP	2.5329	3.864e-15	UP	kynureninase activity/pyridoxal phosphate binding/NAD biosynthesis/tryptophan catabolism/cytoplasm/	molecular_function/molecular_function/biological_process/biological_process/cellular_component/	L-kynurenine hydrolase
121653		Increase in △vib1 and △xyr1	2.3426	1.6587e-10	UP	2.5148	1.1277e-13	UP	--	--	Uncharacterized conserved protein
41660		Increase in △vib1 and △xyr1	1.9609	0.046661	UP	2.5033	0.0047529	UP	--	--	--
68131		Increase in △vib1 and △xyr1	2.3778	6.8195e-06	UP	2.4728	1.4946e-07	UP	--	--	--
77739		Increase in △vib1 and △xyr1	3.4006	1.4127e-22	UP	2.4722	1.507e-14	UP	tyrosine metabolism/L-phenylalanine catabolism/homogentisate 1,2-dioxygenase activity/	biological_process/biological_process/molecular_function/	Homogentisate 1,2-dioxygenase
53824		Increase in △vib1 and △xyr1	3.2521	2.7584e-17	UP	2.449	2.1638e-11	UP	--	--	--
108676		Increase in △vib1 and △xyr1	2.5412	0.0001742	UP	2.4409	7.7255e-05	UP	--	--	--
53067		Increase in △vib1 and △xyr1	1.8121	0.00058821	UP	2.4255	1.2036e-12	UP	zinc ion binding/regulation of transcription, DNA-dependent/nucleus/transcription factor activity/transcription/DNA binding/	molecular_function/biological_process/cellular_component/molecular_function/biological_process/molecular_function/	--
112222		Increase in △vib1 and △xyr1	2.4814	7.6739e-06	UP	2.4223	2.2068e-06	UP	--	--	--
77998		Increase in △vib1 and △xyr1	2.289	3.1394e-11	UP	2.4116	5.897e-14	UP	--	--	--
3055		Increase in △vib1 and △xyr1	2.2183	3.7824e-08	UP	2.4089	2.0733e-11	UP	oxidoreductase activity/metabolism/regulation of oxidoreductase activity/	molecular_function/biological_process/biological_process/	Reductases with broad range of substrate specificities
73623	SOR cluster	Increase in △vib1 and △xyr1	8.3199	3.0384e-10	UP	2.4044	1.7831e-05	UP	aromatic compound metabolism/monooxygenase activity/oxidoreductase activity/metabolism/electron transport/salicylate 1-monooxygenase activity/	biological_process/molecular_function/molecular_function/biological_process/biological_process/molecular_function/	Kynurenine 3-monooxygenase and related flAviceloprotein monooxygenases
68812		Increase in △vib1 and △xyr1	2.9772	2.2004e-09	UP	2.3843	1.1675e-13	UP	membrane/carbohydrate transport/sugar porter activity/integral to membrane/transport/transporter activity/L-arabinose isomerase activity/	cellular_component/biological_process/molecular_function/cellular_component/biological_process/molecular_function/molecular_function/	Predicted transporter (major facilitator superfamily)
110855		Increase in △vib1 and △xyr1	2.8272	2.0325e-06	UP	2.3796	4.2635e-05	UP	--	--	--
48747		Increase in △vib1 and △xyr1	1.8043	1.4331e-07	UP	2.3741	2.9473e-11	UP	--	--	--
68169		Increase in △vib1 and △xyr1	2.3441	0.00011932	UP	2.3125	2.0201e-05	UP	integral to membrane/	cellular_component/	Ca2+H+ antiporter VCX1 and related proteins
46794		Increase in △vib1 and △xyr1	2.6472	9.7264e-16	UP	2.3009	1.0159e-13	UP	membrane/oligopeptide transport/transporter activity/	cellular_component/biological_process/molecular_function/	H+oligopeptide symporter
104322		Increase in △vib1 and △xyr1	1.2478	0.027294	UP	2.2784	3.3268e-12	UP	integral to membrane/transport/transporter activity/	cellular_component/biological_process/molecular_function/	Permease of the major facilitator superfamily
82601		Increase in △vib1 and △xyr1	3.2528	7.9251e-21	UP	2.2752	1.0195e-12	UP	oxidoreductase activity/metabolism/proline biosynthesis/mitochondrial matrix/1-pyrroline-5-carboxylate dehydrogenase activity/	molecular_function/biological_process/biological_process/cellular_component/molecular_function/	Delta-1-pyrroline-5-carboxylate dehydrogenase
62285		Increase in △vib1 and △xyr1	1.6475	0.016621	UP	2.2698	3.1513e-12	UP	membrane/sulfate transport/sulfate porter activity/	cellular_component/biological_process/molecular_function/	Sulfatebicarbonateoxalate exchanger SAT-1 and related transporters (SLC26 family)
122198		Increase in △vib1 and △xyr1	1.2108	0.03282	UP	2.229	1.1029e-11	UP	--	--	beta-1,6-N-acetylglucosaminyltransferase, contains WSC domain
65055		Increase in △vib1 and △xyr1	1.7897	6.761e-06	UP	2.2003	4.8914e-10	UP	oxidoreductase activity/oxidoreductase activity, acting on paired donors, with oxidation of a pair of donors resulting in the reduction of molecular oxygen to two molecules of water/membrane/fatty acid desaturation/linoleoyl-CoA desaturase activity/	molecular_function/molecular_function/cellular_component/biological_process/molecular_function/	Delta 6-fatty acid desaturasedelta-8 sphingolipid desaturase
22915		Increase in △vib1 and △xyr1	1.3507	0.0043538	UP	2.1625	1.6864e-10	UP	oxidoreductase activity/electron transport/FAD binding/oxidoreductase activity, acting on CH-OH group of donors/	molecular_function/biological_process/molecular_function/molecular_function/	Glucose dehydrogenasecholine dehydrogenasemandelonitrile lyase (GMC oxidoreductase family)
31134		Increase in △vib1 and △xyr1	1.2808	0.043907	UP	2.147	6.7383e-11	UP	integral to membrane/C-terminal protein amino acid methylation/protein-S-isoprenylcysteine O-methyltransferase activity/	cellular_component/biological_process/molecular_function/	Farnesyl cysteine-carboxyl methyltransferase
44175		Increase in △vib1 and △xyr1	2.1541	4.428e-10	UP	2.1419	3.4377e-11	UP	integral to membrane/transport/transporter activity/	cellular_component/biological_process/molecular_function/	Synaptic vesicle transporter SV2 (major facilitator superfamily)
65085		Increase in △vib1 and △xyr1	1.8751	0.013604	UP	2.1322	0.00027682	UP	integral to membrane/tetracycline transport/tetracycline:hydrogen antiporter activity/transport/transporter activity/	cellular_component/biological_process/molecular_function/biological_process/molecular_function/	Predicted transporter (major facilitator superfamily)
43701	SOR cluster	Increase in △vib1 and △xyr1	4.243	1.3615e-33	UP	2.1267	1.3478e-11	UP	integral to membrane/transport/transporter activity/	cellular_component/biological_process/molecular_function/	Synaptic vesicle transporter SVOP and related transporters (major facilitator superfamily)
123611		Increase in △vib1 and △xyr1	2.0368	3.2183e-09	UP	2.1262	3.3941e-11	UP	membrane/amino acid transport/amino acid-polyamine transporter activity/integral to membrane/transport/	cellular_component/biological_process/molecular_function/cellular_component/biological_process/	Amino acid transporters
105851		Increase in △vib1 and △xyr1	2.2634	2.3854e-06	UP	2.1205	1.9622e-06	UP	oxidoreductase activity/electron transport/FAD binding/oxidoreductase activity, acting on CH-OH group of donors/choline dehydrogenase activity/	molecular_function/biological_process/molecular_function/molecular_function/molecular_function/	Glucose dehydrogenasecholine dehydrogenasemandelonitrile lyase (GMC oxidoreductase family)
69811		Increase in △vib1 and △xyr1	1.888	3.7161e-07	UP	2.1048	2.9978e-10	UP	gamma-glutamyltransferase activity/	molecular_function/	Gamma-glutamyltransferase
60370		Increase in △vib1 and △xyr1	1.8082	0.0020606	UP	2.08	1.4303e-05	UP	--	--	--
120017		Increase in △vib1 and △xyr1	2.1331	1.4083e-05	UP	2.0732	1.4647e-10	UP	--	--	Sexual differentiation process protein ISP4
105158		Increase in △vib1 and △xyr1	2.8538	3.4402e-09	UP	2.0628	3.7199e-05	UP	--	--	Halotolerance protein HAL3 (contains flAviceloprotein domain)
103034		Increase in △vib1 and △xyr1	2.0884	1.5359e-05	UP	2.062	2.752e-06	UP	zinc ion binding/regulation of transcription, DNA-dependent/nucleus/transcription factor activity/	molecular_function/biological_process/cellular_component/molecular_function/	--
53558		Increase in △vib1 and △xyr1	1.13	0.046289	UP	2.0301	2.378e-07	UP	ATPase activity, coupled to transmembrane movement of substances/integral to membrane/transport/ATP binding/ATPase activity/nucleoside-triphosphatase activity/nucleotide binding/	molecular_function/cellular_component/biological_process/molecular_function/molecular_function/molecular_function/molecular_function/	Multidrugpheromone exporter, ABC superfamily
120365		Increase in △vib1 and △xyr1	1.3932	0.0019116	UP	2.0234	1.1506e-09	UP	nucleus/DNA binding/regulation of transcription, DNA-dependent/transcription factor activity/	cellular_component/molecular_function/biological_process/molecular_function/	Transcriptional activator FOSBc-Fos and related bZIP transcription factors
69695		Increase in △vib1 and △xyr1	1.0432	0.047991	UP	2.0194	8.128e-08	UP	zinc ion binding/regulation of transcription, DNA-dependent/nucleus/transcription factor activity/transcription/DNA binding/	molecular_function/biological_process/cellular_component/molecular_function/biological_process/molecular_function/	--
104140		Increase in △vib1 and △xyr1	2.4065	9.756e-08	UP	2.0069	1.317e-09	UP	3-hydroxyisobutyrate dehydrogenase activity/valine metabolism/	molecular_function/biological_process/	Predicted dehydrogenase
2200		Increase in △vib1 and △xyr1	1.8441	0.016594	UP	1.9914	0.0016041	UP	oxidoreductase activity/metabolism/acylglycerone-phosphate reductase activity/	molecular_function/biological_process/molecular_function/	1-Acyl dihydroxyacetone phosphate reductase and related dehydrogenases
104215		Increase in △vib1 and △xyr1	1.7414	0.00050674	UP	1.9846	4.4324e-06	UP	--	--	--
107197		Increase in △vib1 and △xyr1	1.2063	0.0018188	UP	1.974	1.4227e-09	UP	--	--	Putative signal transduction protein involved in RNA splicing
38640		Increase in △vib1 and △xyr1	2.5613	2.0017e-14	UP	1.9699	4.1541e-10	UP	--	--	--
59649		Increase in △vib1 and △xyr1	1.9813	6.9255e-05	UP	1.9661	7.7317e-06	UP	oxidoreductase activity/zinc ion binding/alcohol dehydrogenase activity, iron-dependent/alcohol dehydrogenase activity, zinc-dependent/alcohol dehydrogenase activity, metal ion-independent/alcohol dehydrogenase activity/	molecular_function/molecular_function/molecular_function/molecular_function/molecular_function/molecular_function/	Zinc-binding oxidoreductase
123084		Increase in △vib1 and △xyr1	6.6267	4.253e-27	UP	1.957	1.1972e-07	UP	oxidoreductase activity/metabolism/	molecular_function/biological_process/	Reductases with broad range of substrate specificities
22912		Increase in △vib1 and △xyr1	2.7485	7.5655e-16	UP	1.9416	1.3966e-09	UP	membrane/carbohydrate transport/sugar porter activity/integral to membrane/transport/transporter activity/	cellular_component/biological_process/molecular_function/cellular_component/biological_process/molecular_function/	Predicted transporter (major facilitator superfamily)
49048		Increase in △vib1 and △xyr1	1.2926	0.0012298	UP	1.9331	1.4138e-08	UP	--	--	RNA-directed RNA polymerase QDE-1 required for posttranscriptional gene silencing and RNA interference
124228		Increase in △vib1 and △xyr1	1.0706	0.005404	UP	1.931	3.4348e-09	UP	--	--	Chitin synthasehyaluronan synthase (glycosyltransferases)
103695		Increase in △vib1 and △xyr1	2.5741	3.7174e-05	UP	1.9272	3.0022e-08	UP	--	--	--
59364		Increase in △vib1 and △xyr1	1.5539	0.00055436	UP	1.9138	0.015996	UP	--	--	Sexual differentiation process protein ISP4
103009		Increase in △vib1 and △xyr1	3.0136	9.5857e-05	UP	1.9119	0.02894	UP	--	--	--
71556		Increase in △vib1 and △xyr1	1.796	0.013756	UP	1.908	0.0012994	UP	--	--	--
55126		Increase in △vib1 and △xyr1	1.5367	0.0014525	UP	1.8745	4.8389e-06	UP	--	--	--
62367		Increase in △vib1 and △xyr1	1.5316	4.8214e-05	UP	1.857	4.7529e-08	UP	electron transport/oxidoreductase activity/sulfite oxidase activity/	biological_process/molecular_function/molecular_function/	Sulfite oxidase, molybdopterin-binding component
65615		Increase in △vib1 and △xyr1	1.3701	0.0001915	UP	1.8383	2.3234e-08	UP	--	--	SAM-dependent methyltransferasecell division protein FtsJ
104206		Increase in △vib1 and △xyr1	2.5063	0.0020014	UP	1.8182	0.00034753	UP	--	--	--
58699		Increase in △vib1 and △xyr1	2.0899	0.0085393	UP	1.8119	0.017351	UP	--	--	--
32027		Increase in △vib1 and △xyr1	1.5671	0.027771	UP	1.7771	0.00046154	UP	lysophospholipase activity/	molecular_function/	Lysophospholipase
55709		Increase in △vib1 and △xyr1	2.5522	2.3966e-13	UP	1.7764	6.4184e-05	UP	phospholipase D activity/	molecular_function/	Transcription initiation factor TFIID, subunit BDF1 and related bromodomain proteins
56758		Increase in △vib1 and △xyr1	2.1779	1.4157e-05	UP	1.7739	0.00027971	UP	--	--	--
121986		Increase in △vib1 and △xyr1	1.6705	0.0024196	UP	1.7659	2.4768e-07	UP	integral to membrane/transport/transporter activity/	cellular_component/biological_process/molecular_function/	Permease of the major facilitator superfamily
109235		Increase in △vib1 and △xyr1	2.081	9.2135e-06	UP	1.7641	6.6937e-05	UP	--	--	beta-1,6-N-acetylglucosaminyltransferase, contains WSC domain
73516		Increase in △vib1 and △xyr1	1.4466	4.7578e-05	UP	1.7499	2.57e-08	UP	--	--	--
35777		Increase in △vib1 and △xyr1	1.0543	0.022188	UP	1.7495	1.2086e-07	UP	--	--	Predicted K+/H+-antiporter
76601		Increase in △vib1 and △xyr1	1.5657	0.0019162	UP	1.741	5.5754e-05	UP	electron transport/oxidoreductase activity/sulfite oxidase activity/	biological_process/molecular_function/molecular_function/	Sulfite oxidase, molybdopterin-binding component
108899		Increase in △vib1 and △xyr1	1.2873	0.0010897	UP	1.741	3.3594e-07	UP	--	--	Chitinase
124056		Increase in △vib1 and △xyr1	2.1434	0.0053105	UP	1.7269	0.022084	UP	--	--	--
57322		Increase in △vib1 and △xyr1	2.0205	3.9632e-09	UP	1.7178	1.4044e-07	UP	catalytic activity/aspartate-2-keto-4-methylthiobutyrate transaminase activity/6-aminohexanoate transaminase activity/transaminase activity/	molecular_function/molecular_function/molecular_function/molecular_function/	Aromatic amino acid aminotransferase and related proteins
67509		Increase in △vib1 and △xyr1	2.2036	9.5749e-05	UP	1.7056	0.002066	UP	--	--	--
44278		Increase in △vib1 and △xyr1	1.56	0.0030432	UP	1.7015	1.7803e-07	UP	--	--	--
108802		Increase in △vib1 and △xyr1	2.2653	0.031064	UP	1.7015	0.00016764	UP	--	--	--
62463		Increase in △vib1 and △xyr1	1.8064	4.2171e-06	UP	1.699	2.7706e-06	UP	aromatic compound metabolism/monooxygenase activity/oxidoreductase activity/metabolism/electron transport/	biological_process/molecular_function/molecular_function/biological_process/biological_process/	--
80645		Increase in △vib1 and △xyr1	1.1488	0.046191	UP	1.6857	3.9082e-07	UP	amidase activity/	molecular_function/	Amidases
109276		Increase in △vib1 and △xyr1	1.9716	7.4177e-05	UP	1.6842	5.6005e-05	UP	proteolysis and peptidolysis/subtilase activity/tripeptidyl-peptidase II activity/	biological_process/molecular_function/molecular_function/	Tripeptidyl peptidase II
77202		Increase in △vib1 and △xyr1	1.1765	0.028107	UP	1.6821	3.5064e-05	UP	oxidoreductase activity/metabolism/regulation of oxidoreductase activity/	molecular_function/biological_process/biological_process/	Reductases with broad range of substrate specificities
53961		Increase in △vib1 and △xyr1	1.1331	0.037844	UP	1.6799	3.62e-05	UP	proteolysis and peptidolysis/pepsin A activity/aspartic-type endopeptidase activity/	biological_process/molecular_function/molecular_function/	Aspartyl protease
110455		Increase in △vib1 and △xyr1	1.6284	0.010154	UP	1.6689	3.5375e-05	UP	oxidoreductase activity/metabolism/	molecular_function/biological_process/	17 beta-hydroxysteroid dehydrogenase type 3, HSD17B3
68705		Increase in △vib1 and △xyr1	1.5983	0.00052359	UP	1.6643	6.5408e-07	UP	electron transport/monooxygenase activity/unspecific monooxygenase activity/	biological_process/molecular_function/molecular_function/	Cytochrome P450/ CYP3/CYP5/CYP6/CYP9 subfamilies
53952		Increase in △vib1 and △xyr1	1.0683	0.011544	UP	1.6548	1.9575e-06	UP	--	--	--
123274		Increase in △vib1 and △xyr1	2.0507	3.4076e-09	UP	1.6291	8.4645e-07	UP	oxidoreductase activity/metabolism/	molecular_function/biological_process/	Aldehyde dehydrogenase
66606		Increase in △vib1 and △xyr1	1.1406	0.023297	UP	1.6188	4.3656e-05	UP	nucleus/DNA binding/zinc ion binding/regulation of transcription, DNA-dependent/transcription factor activity/	cellular_component/molecular_function/molecular_function/biological_process/molecular_function/	--
109211		Increase in △vib1 and △xyr1	1.1896	0.003124	UP	1.6166	2.4388e-06	UP	integral to membrane/transport/transporter activity/	cellular_component/biological_process/molecular_function/	Monocarboxylate transporter
119839		Increase in △vib1 and △xyr1	1.1957	0.0025228	UP	1.6096	3.994e-06	UP	cyanamide hydratase activity/	molecular_function/	--
82662		Increase in △vib1 and △xyr1	4.1103	7.3586e-17	UP	1.6087	6.4531e-07	UP	--	--	--
111129		Increase in △vib1 and △xyr1	1.4348	0.00045053	UP	1.605	2.2478e-06	UP	--	--	--
122963		Increase in △vib1 and △xyr1	1.0935	0.016837	UP	1.588	4.106e-06	UP	copper ion binding/	molecular_function/	Copper amine oxidase
106626		Increase in △vib1 and △xyr1	1.5786	0.0068447	UP	1.5845	6.4041e-05	UP	nucleoside-triphosphatase activity/nucleotide binding/ATP binding/	molecular_function/molecular_function/molecular_function/	Signaling protein SWIFT and related BRCT domain proteins
108191		Increase in △vib1 and △xyr1	1.1962	0.0096422	UP	1.5809	2.2621e-05	UP	--	--	RNA helicase nonsense mRNA reducing factor (pNORF1)
124222		Increase in △vib1 and △xyr1	1.3577	0.00019913	UP	1.5784	1.6585e-06	UP	cathepsin F activity/cysteine-type endopeptidase activity/	molecular_function/molecular_function/	Prenyl protein protease
72183		Increase in △vib1 and △xyr1	1.3234	0.0010823	UP	1.5779	5.5098e-06	UP	nutrient reservoir activity/	molecular_function/	--
5818		Increase in △vib1 and △xyr1	1.9073	4.7835e-07	UP	1.5643	1.3093e-05	UP	periplasmic space (sensu Gram-negative Bacteria)/protein disulfide oxidoreductase activity/	cellular_component/molecular_function/	--
122284		Increase in △vib1 and △xyr1	1.4727	3.324e-05	UP	1.5591	2.5421e-06	UP	--	--	Serine/threonine protein kinase
119789		Increase in △vib1 and △xyr1	1.0361	0.0084582	UP	1.5401	2.584e-06	UP	integral to membrane/transport/transporter activity/	cellular_component/biological_process/molecular_function/	Permease of the major facilitator superfamily
55353		Increase in △vib1 and △xyr1	1.2241	0.0016651	UP	1.5397	5.9486e-06	UP	coenzyme A biosynthesis/ATP binding/pantothenate kinase activity/	biological_process/molecular_function/molecular_function/	Pantothenate kinase PanK and related proteins
104585		Increase in △vib1 and △xyr1	2.4469	2.0067e-05	UP	1.5392	0.018988	UP	--	--	--
102497	SOR cluster	Increase in △vib1 and △xyr1	2.7877	6.2247e-16	UP	1.5379	4.6983e-06	UP	zinc ion binding/regulation of transcription, DNA-dependent/nucleus/transcription factor activity/	molecular_function/biological_process/cellular_component/molecular_function/	--
23382		Increase in △vib1 and △xyr1	3.0433	0.00096614	UP	1.5293	4.0993e-05	UP	oxidoreductase activity/regulation of oxidoreductase activity/	molecular_function/biological_process/	Voltage-gated shaker-like K+ channel, subunit beta KCNAB
112536		Increase in △vib1 and △xyr1	1.0313	0.014736	UP	1.5274	1.3568e-05	UP	--	--	--
59843		Increase in △vib1 and △xyr1	1.2286	0.0026131	UP	1.5191	1.8733e-05	UP	metabolism/catalytic activity/CoA-ligase activity/isoprenoid biosynthesis/acetoacetate-CoA ligase activity/	biological_process/molecular_function/molecular_function/biological_process/molecular_function/	Acyl-CoA synthetase
106314		Increase in △vib1 and △xyr1	1.6126	2.2958e-05	UP	1.5104	0.00084213	UP	--	--	Ankyrin
70894		Increase in △vib1 and △xyr1	1.5956	0.00067287	UP	1.4969	6.2171e-06	UP	synaptic transmission/tachykinin signaling pathway/	biological_process/biological_process/	--
120473		Increase in △vib1 and △xyr1	2.7798	1.6678e-11	UP	1.483	7.5477e-06	UP	acyltransferase activity/metabolism/protein binding/azetidine-2-carboxylic acid acetyltransferase activity/protein-cysteine S-acyltransferase activity/protein-cysteine S-palmitoleyltransferase activity/protein-cysteine S-myristoyltransferase activity/acyl-CoA N-acyltransferase activity/myristoyltransferase activity/N-palmitoyltransferase activity/3-ketopimelyl-CoA thiolase activity/3-hydroxybutyr…	molecular_function/biological_process/molecular_function/molecular_function/molecular_function/molecular_function/molecular_function/molecular_function/molecular_function/molecular_function/molecular_function/molecular_function/molecular_function/molecular_function/molecular_function/molecular_function/molecular_function/molecular_function/molecular_function/molecular_function/molecular_function/…	Dihydrolipoamide transacylase (alpha-keto acid dehydrogenase E2 subunit)
64345		Increase in △vib1 and △xyr1	1.8884	5.2078e-06	UP	1.482	8.7478e-06	UP	ligase activity/methylcrotonoyl-CoA carboxylase activity/	molecular_function/molecular_function/	3-Methylcrotonyl-CoA carboxylase, non-biotin containing subunit,Acetyl-CoA carboxylase carboxyl transferase, subunit beta
124277		Increase in △vib1 and △xyr1	1.1614	0.040658	UP	1.4793	0.00076408	UP	--	--	--
112439		Increase in △vib1 and △xyr1	1.5269	0.0010087	UP	1.4682	1.6927e-05	UP	--	--	Gluconate transport-inducing protein
69282		Increase in △vib1 and △xyr1	1.0841	0.0059166	UP	1.4508	1.6458e-05	UP	integral to membrane/transport/transporter activity/	cellular_component/biological_process/molecular_function/	Monocarboxylate transporter
59338		Increase in △vib1 and △xyr1	1.3702	0.027282	UP	1.4473	5.334e-05	UP	metabolism/catalytic activity/	biological_process/molecular_function/	Branched chain aminotransferase BCAT1, pyridoxal phosphate enzymes type IV superfamily
36335		Increase in △vib1 and △xyr1	1.4236	0.00017212	UP	1.4469	4.0128e-05	UP	zinc ion binding/regulation of transcription, DNA-dependent/nucleus/transcription factor activity/	molecular_function/biological_process/cellular_component/molecular_function/	--
120993		Increase in △vib1 and △xyr1	5.8682	2.7473e-47	UP	1.4449	7.6237e-05	UP	--	--	--
80654		Increase in △vib1 and △xyr1	1.6855	0.00020355	UP	1.3792	0.0011621	UP	lipid glycosylation/transferase activity, transferring hexosyl groups/carbohydrate metabolism/	biological_process/molecular_function/biological_process/	UDP-glucuronosyl and UDP-glucosyl transferase
105533		Increase in △vib1 and △xyr1	5.7109	1.1119e-52	UP	1.3703	3.6295e-05	UP	--	--	--
124051		Increase in △vib1 and △xyr1	1.1938	0.0023675	UP	1.3673	0.00010228	UP	serine-type peptidase activity/proteolysis and peptidolysis/cysteine-type peptidase activity/peptidase activity/	molecular_function/biological_process/molecular_function/molecular_function/	Hydrolytic enzymes of the alphabeta hydrolase fold
69465		Increase in △vib1 and △xyr1	1.4512	0.016076	UP	1.3614	0.0060739	UP	aromatic compound metabolism/monooxygenase activity/oxidoreductase activity/metabolism/electron transport/kynurenine 3-monooxygenase activity/	biological_process/molecular_function/molecular_function/biological_process/biological_process/molecular_function/	Kynurenine 3-monooxygenase and related flAviceloprotein monooxygenases
2076		Increase in △vib1 and △xyr1	1.2757	0.0081227	UP	1.3578	0.00095505	UP	integral to membrane/	cellular_component/	--
104741		Increase in △vib1 and △xyr1	1.3395	0.0019604	UP	1.3575	0.00041514	UP	--	--	--
106627		Increase in △vib1 and △xyr1	1.9413	1.981e-06	UP	1.3433	0.0009695	UP	--	--	--
64916		Increase in △vib1 and △xyr1	1.383	0.00057258	UP	1.3431	0.00017151	UP	--	--	--
122629		Increase in △vib1 and △xyr1	1.2305	0.018512	UP	1.3413	0.0016041	UP	--	--	--
76324		Increase in △vib1 and △xyr1	1.5376	1.0769e-05	UP	1.3352	4.9086e-05	UP	metabolism/catalytic activity/CoA-ligase activity/isoprenoid biosynthesis/acetoacetate-CoA ligase activity/	biological_process/molecular_function/molecular_function/biological_process/molecular_function/	Acyl-CoA synthetase
40374		Increase in △vib1 and △xyr1	1.2036	0.0055644	UP	1.3284	0.00025941	UP	--	--	--
108683		Increase in △vib1 and △xyr1	1.1805	0.023577	UP	1.3184	0.0022138	UP	--	--	--
58456		Increase in △vib1 and △xyr1	1.9354	1.7704e-05	UP	1.3172	0.0034663	UP	zinc ion binding/regulation of transcription, DNA-dependent/nucleus/transcription factor activity/	molecular_function/biological_process/cellular_component/molecular_function/	--
63703		Increase in △vib1 and △xyr1	1.0324	0.022188	UP	1.3162	0.00030614	UP	sulfur metabolism/	biological_process/	--
123510		Increase in △vib1 and △xyr1	1.4825	9.3378e-05	UP	1.3147	0.00020751	UP	zinc ion binding/regulation of transcription, DNA-dependent/nucleus/transcription factor activity/	molecular_function/biological_process/cellular_component/molecular_function/	--
68161		Increase in △vib1 and △xyr1	1.0839	0.026204	UP	1.3033	0.0014741	UP	catalytic activity/butyrolactone hydrolase activity/3,4-dihydrocoumarin hydrolase activity/sulfolactone hydrolase activity/1-oxa-2-oxocycloheptane lactonase activity/carboxylic ester hydrolase activity/lipase activity/phospholipase activity/	molecular_function/molecular_function/molecular_function/molecular_function/molecular_function/molecular_function/molecular_function/molecular_function/	Arylacetamide deacetylase
62693		Increase in △vib1 and △xyr1	1.7635	3.3416e-07	UP	1.3019	9.8958e-05	UP	ATPase activity, coupled to transmembrane movement of substances/integral to membrane/transport/ATP binding/ATPase activity/nucleoside-triphosphatase activity/nucleotide binding/	molecular_function/cellular_component/biological_process/molecular_function/molecular_function/molecular_function/molecular_function/	Multidrugpheromone exporter, ABC superfamily
57237		Increase in △vib1 and △xyr1	1.238	0.00305	UP	1.2964	0.00039329	UP	--	--	--
58285	PKS-NRPS	Increase in △vib1 and △xyr1	1.4487	0.0011556	UP	1.2952	0.0012734	UP	S-adenosylmethionine-dependent methyltransferase activity/fatty acid biosynthesis/catalytic activity/metabolism/transferase activity/molecular function unknown/methyltransferase activity/membrane/ATPase activity, coupled to transmembrane movement of ions, phosphorylative mechanism/cation transport/ATP binding/oxidoreductase activity/phosphopantetheine binding/cofactor binding/	molecular_function/biological_process/molecular_function/biological_process/molecular_function/molecular_function/molecular_function/cellular_component/molecular_function/biological_process/molecular_function/molecular_function/molecular_function/molecular_function/	Animal-type fatty acid synthase and related proteins
58669		Increase in △vib1 and △xyr1	1.2948	0.0090066	UP	1.2906	0.0032653	UP	proteolysis and peptidolysis/pepsin A activity/	biological_process/molecular_function/	Aspartyl protease
62872		Increase in △vib1 and △xyr1	4.4078	0.00081846	UP	1.2883	0.00023371	UP	membrane/molecular function unknown/	cellular_component/molecular_function/	--
44214		Increase in △vib1 and △xyr1	1.0661	0.0072385	UP	1.265	0.00018413	UP	catalytic activity/hydrolase activity/metabolism/	molecular_function/molecular_function/biological_process/	Defense-related protein containing SCP domain
104557		Increase in △vib1 and △xyr1	1.6165	0.016673	UP	1.2633	0.042405	UP	oxidoreductase activity/metabolism/	molecular_function/biological_process/	Dehydrogenases with different specificities (related to short-chain alcohol dehydrogenases)
105844		Increase in △vib1 and △xyr1	1.2878	0.02559	UP	1.2524	0.0010488	UP	--	--	--
31210		Increase in △vib1 and △xyr1	1.0564	0.022031	UP	1.2471	0.0012642	UP	--	--	--
50996		Increase in △vib1 and △xyr1	1.0162	0.0099184	UP	1.2452	0.00023655	UP	--	--	Ca2+-dependent lipid-binding protein CLB1vesicle protein vp115Granuphilin A, contains C2 domain
103149		Increase in △vib1 and △xyr1	1.0051	0.018349	UP	1.2433	0.00058032	UP	nucleoside-triphosphatase activity/nucleotide binding/ATP binding/	molecular_function/molecular_function/molecular_function/	AAA+-type ATPase
70098		Increase in △vib1 and △xyr1	1.3328	0.0006546	UP	1.2419	0.00066185	UP	membrane/amino acid transport/amino acid-polyamine transporter activity/transport/	cellular_component/biological_process/molecular_function/biological_process/	Amino acid transporters
78713		Increase in △vib1 and △xyr1	1.1741	0.0022428	UP	1.2359	0.00036928	UP	--	--	--
48792		Increase in △vib1 and △xyr1	1.4325	0.00045923	UP	1.2353	0.00026529	UP	hydrolase activity/guanine deaminase activity/	molecular_function/molecular_function/	Atrazine chlorohydrolaseguanine deaminase
64370		Increase in △vib1 and △xyr1	1.1904	0.015722	UP	1.2337	0.0020343	UP	proteolysis and peptidolysis/cysteine-type endopeptidase activity/intracellular/calpain activity/	biological_process/molecular_function/cellular_component/molecular_function/	Cytosolic Ca2+-dependent cysteine protease (calpain), large subunit (EF-Hand protein superfamily)
102906		Increase in △vib1 and △xyr1	1.4227	0.010465	UP	1.2316	0.015695	UP	--	--	--
44965		Increase in △vib1 and △xyr1	1.9127	4.8428e-08	UP	1.2176	0.00023951	UP	oxidoreductase activity/zinc ion binding/alcohol dehydrogenase activity, iron-dependent/alcohol dehydrogenase activity, zinc-dependent/alcohol dehydrogenase activity, metal ion-independent/alcohol dehydrogenase activity/	molecular_function/molecular_function/molecular_function/molecular_function/molecular_function/molecular_function/	Sorbitol dehydrogenase
106591		Increase in △vib1 and △xyr1	1.2244	0.032358	UP	1.2162	0.00050261	UP	--	--	--
108732		Increase in △vib1 and △xyr1	1.7839	2.6077e-07	UP	1.2103	0.00033205	UP	electron transport/acyl-CoA dehydrogenase activity/oxidoreductase activity/isovaleryl-CoA dehydrogenase activity/	biological_process/molecular_function/molecular_function/molecular_function/	Isovaleryl-CoA dehydrogenase
81778		Increase in △vib1 and △xyr1	1.2597	0.00060492	UP	1.2028	0.00045855	UP	--	--	--
50249		Increase in △vib1 and △xyr1	1.0096	0.010347	UP	1.1971	0.00065311	UP	proteolysis and peptidolysis/metalloendopeptidase activity/zinc ion binding/metallopeptidase activity/	biological_process/molecular_function/molecular_function/molecular_function/	Metalloendopeptidase family - saccharolysin & thimet oligopeptidase
56026		Increase in △vib1 and △xyr1	1.4051	0.0002179	UP	1.1964	0.00084213	UP	--	--	--
80716		Increase in △vib1 and △xyr1	2.1385	2.73e-10	UP	1.1874	0.00035866	UP	pyridoxal phosphate binding/transaminase activity/ornithine-oxo-acid transaminase activity/	molecular_function/molecular_function/molecular_function/	Ornithine aminotransferase
104419		Increase in △vib1 and △xyr1	1.5679	0.013135	UP	1.1823	0.010641	UP	--	--	--
110167		Increase in △vib1 and △xyr1	1.0754	0.009814	UP	1.1817	0.00068941	UP	--	--	--
123888		Increase in △vib1 and △xyr1	1.6093	9.3212e-06	UP	1.1742	0.00057498	UP	--	--	--
82374		Increase in △vib1 and △xyr1	1.2554	0.0006551	UP	1.1629	0.00054741	UP	--	--	--
124092		Increase in △vib1 and △xyr1	1.1516	0.0045004	UP	1.155	0.001017	UP	--	--	--
59382		Increase in △vib1 and △xyr1	1.3033	0.0004963	UP	1.1478	0.0010762	UP	--	--	--
111272		Increase in △vib1 and △xyr1	1.7075	6.16e-05	UP	1.1367	0.0051953	UP	--	--	--
107644		Increase in △vib1 and △xyr1	1.0365	0.021512	UP	1.129	0.0041331	UP	--	--	--
122745		Increase in △vib1 and △xyr1	2.1281	0.00037904	UP	1.1284	0.001129	UP	pyruvate dehydrogenase (acetyl-transferring) activity/	molecular_function/	Branched chain alpha-keto acid dehydrogenase E1, beta subunit
121864		Increase in △vib1 and △xyr1	1.5176	4.7956e-05	UP	1.1257	0.001714	UP	ribosomal S6-glutamic acid ligase activity/acid-amino acid ligase activity/UDP-N-acetylmuramoylalanyl-D-glutamyl-2,6-diaminopimelate-D-alanyl-D-alanine ligase activity/	molecular_function/molecular_function/molecular_function/	RNA-binding protein p54nrb (RRM superfamily)
49946		Increase in △vib1 and △xyr1	1.293	0.00061876	UP	1.1219	0.0010498	UP	glutathione transferase activity/	molecular_function/	Glutathione S-transferase
106452		Increase in △vib1 and △xyr1	1.2777	0.0019162	UP	1.1159	0.0040428	UP	--	--	--
110456		Increase in △vib1 and △xyr1	1.0464	0.037553	UP	1.1129	0.006438	UP	--	--	--
50618		Increase in △vib1 and △xyr1	1.9739	4.4627e-09	UP	1.1066	0.00068731	UP	membrane/carbohydrate transport/sugar porter activity/integral to membrane/transport/transporter activity/L-arabinose isomerase activity/	cellular_component/biological_process/molecular_function/cellular_component/biological_process/molecular_function/molecular_function/	Predicted transporter (major facilitator superfamily)
109284		Increase in △vib1 and △xyr1	1.838	0.0033855	UP	1.1034	0.037031	UP	--	--	--
53611		Increase in △vib1 and △xyr1	2.367	4.526e-11	UP	1.1023	0.002782	UP	integral to membrane/transport/transporter activity/	cellular_component/biological_process/molecular_function/	Permease of the major facilitator superfamily
54005		Increase in △vib1 and △xyr1	1.3801	0.00019586	UP	1.0986	0.0015861	UP	membrane/carbohydrate transport/sugar porter activity/integral to membrane/transport/transporter activity/L-arabinose isomerase activity/	cellular_component/biological_process/molecular_function/cellular_component/biological_process/molecular_function/molecular_function/	Predicted transporter (major facilitator superfamily)
22093		Increase in △vib1 and △xyr1	1.4178	8.2212e-05	UP	1.0971	0.0011831	UP	protein amino acid prenylation/protein prenyltransferase activity/	biological_process/molecular_function/	Protein farnesyltransferase, alpha subunit,protein geranylgeranyltransferase type I, alpha subunit
49366		Increase in △vib1 and △xyr1	1.8348	1.7429e-07	UP	1.0891	0.03048	UP	--	--	Serine proteinase inhibitor (KU family) with thrombospondin repeats
50616		Increase in △vib1 and △xyr1	1.3114	0.00023735	UP	1.0781	0.00080687	UP	extracellular region/calcium ion binding/CoA-transferase activity/metabolism/3-oxoacid CoA-transferase activity/	cellular_component/molecular_function/molecular_function/biological_process/molecular_function/	Succinyl-CoA:alpha-ketoacid-CoA transferase
82327		Increase in △vib1 and △xyr1	1.6726	4.9451e-06	UP	1.071	0.0028174	UP	ATP binding/ATPase activity/nucleoside-triphosphatase activity/nucleotide binding/ATPase activity, coupled to transmembrane movement of substances/integral to membrane/transport/	molecular_function/molecular_function/molecular_function/molecular_function/molecular_function/cellular_component/biological_process/	Pleiotropic drug resistance proteins (PDR1-15), ABC superfamily
76713		Increase in △vib1 and △xyr1	1.2435	0.0012926	UP	1.0674	0.0032365	UP	--	--	Uncharacterized conserved protein
78683		Increase in △vib1 and △xyr1	1.5636	9.8316e-06	UP	1.066	0.0020354	UP	oxidoreductase activity/metabolism/aldehyde dehydrogenase (NAD) activity/	molecular_function/biological_process/molecular_function/	Aldehyde dehydrogenase
108557		Increase in △vib1 and △xyr1	1.6452	5.72e-05	UP	1.0649	0.0099547	UP	--	--	Transcriptional corepressor Atrophin-1DRPLA
2015		Increase in △vib1 and △xyr1	1.1864	0.0016643	UP	1.0626	0.001881	UP	N-acetyltransferase activity/	molecular_function/	--
121255		Increase in △vib1 and △xyr1	1.7102	6.2643e-07	UP	1.0521	0.0018599	UP	2-methylcitrate dehydratase activity/	molecular_function/	--
110757		Increase in △vib1 and △xyr1	1.4482	0.0011472	UP	1.0508	0.014873	UP	hydrolase activity/	molecular_function/	--
55630		Increase in △vib1 and △xyr1	1.1628	0.011282	UP	1.0501	0.0072296	UP	integral to membrane/transport/transporter activity/	cellular_component/biological_process/molecular_function/	Monocarboxylate transporter
61858		Increase in △vib1 and △xyr1	1.4433	0.00019033	UP	1.0492	0.0047669	UP	--	--	--
123226		Increase in △vib1 and △xyr1	1.0323	0.013808	UP	1.0296	0.0051415	UP	trehalose metabolism/alpha,alpha-trehalase activity/	biological_process/molecular_function/	Neutral trehalase
65921		Increase in △vib1 and △xyr1	2.0874	9.9065e-10	UP	1.0243	0.0020218	UP	electron transport/copper ion binding/electron transporter activity/ATP binding/ligase activity/metabolism/methylcrotonoyl-CoA carboxylase activity/	biological_process/molecular_function/molecular_function/molecular_function/molecular_function/biological_process/molecular_function/	3-Methylcrotonyl-CoA carboxylase, biotin-containing subunitPropionyl-CoA carboxylase, alpha chainAcetyl-CoA carboxylase, biotin carboxylase subunit
67605		Increase in △vib1 and △xyr1	1.2266	0.023297	UP	1.0167	0.017751	UP	--	--	--
109365			4.325	7.304e-05	UP	2.8965	0.050979	FALSE	--	--	--
59372			4.5761	0.025873	UP	2.4858	0.50971	FALSE	--	--	--
109357			4.7461	0.01719	UP	2.4509	0.51708	FALSE	oxidoreductase activity/metabolism/3-ketoglucose-reductase activity/2-hydroxytetrahydrofuran dehydrogenase activity/5-exo-hydroxycamphor dehydrogenase activity/epoxide dehydrogenase activity/oxidoreductase activity, acting on the CH-OH group of donors, NAD or NADP as acceptor/steroid dehydrogenase activity/gluconate dehydrogenase activity/mevaldate reductase activity/isocitrate dehydrogenase acti…	molecular_function/biological_process/molecular_function/molecular_function/molecular_function/molecular_function/molecular_function/molecular_function/molecular_function/molecular_function/molecular_function/molecular_function/molecular_function/	Dehydrogenases with different specificities (related to short-chain alcohol dehydrogenases)
103016			3.6488	0.00017878	UP	2.3845	0.052695	FALSE	--	--	--
103136			4.3761	0.046941	UP	2.1223	0.69112	FALSE	oxidoreductase activity/electron transport/L-lactate dehydrogenase (cytochrome) activity/	molecular_function/biological_process/molecular_function/	Glycolate oxidase
67692			4.5015	0.0176	UP	2.0988	0.086628	FALSE	integral to membrane/transport/transporter activity/	cellular_component/biological_process/molecular_function/	Synaptic vesicle transporter SVOP and related transporters (major facilitator superfamily)
109944			4.5211	0.028709	UP	1.8547	0.55093	FALSE	--	--	--
27697			3.2468	4.0313e-05	UP	1.7518	0.334	FALSE	amidase activity/protein amino acid phosphorylation/ATP binding/protein kinase activity/	molecular_function/biological_process/molecular_function/molecular_function/	Amidases
112124			2.1538	0.014584	UP	1.7287	0.073339	FALSE	--	--	--
108354			3.8089	0.00012681	UP	1.6136	0.60845	FALSE	--	--	--
82214			4.6152	0.0036923	UP	1.5201	0.79998	FALSE	integral to membrane/response to xenobiotic stimulus/	cellular_component/biological_process/	--
65172	polyketide synthase(PKS)		2.7733	0.01383	UP	1.4092	0.37379	FALSE	S-adenosylmethionine-dependent methyltransferase activity/fatty acid biosynthesis/catalytic activity/transferase activity/metabolism/methyltransferase activity/oxidoreductase activity/zinc ion binding/cofactor binding/	molecular_function/biological_process/molecular_function/molecular_function/biological_process/molecular_function/molecular_function/molecular_function/molecular_function/	Animal-type fatty acid synthase and related proteins
66726			2.3095	0.016601	UP	1.3973	0.16072	FALSE	catalytic activity/electron transport/	molecular_function/biological_process/	Proteins containing the FAD binding domain
59672			2.1138	0.0075739	UP	1.3939	0.075664	FALSE	--	--	--
53868			1.3167	0.018539	UP	1.3173	0.050934	FALSE	oxidoreductase activity/electron transport/	molecular_function/biological_process/	NADH:flAvicelin oxidoreductase/12-oxophytodienoate reductase
110276			1.569	0.0083493	UP	1.2782	0.067559	FALSE	catalytic activity/trans-1,2-dihydrodiolphenanthrene dehydrogenase activity/2,5-dichloro-2,5-cyclohexadiene-1,4-diol dehydrogenase activity/cis-chlorobenzene dihydrodiol dehydrogenase activity/trans-9R,10R-dihydrodiolphenanthrene dehydrogenase activity/cis-2,3-dihydrodiol DDT dehydrogenase activity/2,3-dihydroxy-2,3-dihydro-phenylpropionate dehydrogenase activity/enoyl-[acyl-carrier protein] redu…	molecular_function/molecular_function/molecular_function/molecular_function/molecular_function/molecular_function/molecular_function/molecular_function/molecular_function/	--
109489			1.7521	0.014791	UP	1.2387	0.071876	FALSE	--	--	--
82321			2.3543	1.9364e-05	UP	1.0772	0.072663	FALSE	membrane/transport/transporter activity/	cellular_component/biological_process/molecular_function/	Aquaporin (major intrinsic protein family)
111515			2.234	0.023297	UP	1.0629	0.40448	FALSE	zinc ion binding/transcription/nucleus/DNA binding/	molecular_function/biological_process/cellular_component/molecular_function/	--
104318			2.5406	0.047225	UP	1.0003	0.56897	FALSE	carbon utilization/zinc ion binding/carbonate dehydratase activity/	biological_process/molecular_function/molecular_function/	--
104513			1.281	0.00045996	UP	0.99791	0.0043176	FALSE	zinc ion binding/regulation of transcription, DNA-dependent/nucleus/transcription factor activity/	molecular_function/biological_process/cellular_component/molecular_function/	FOG: Predicted E3 ubiquitin ligase
70960			2.2584	1.3316e-06	UP	0.99308	0.060145	FALSE	deaminase activity/purine ribonucleoside monophosphate biosynthesis/adenosine deaminase activity/deoxyadenosine deaminase activity/	molecular_function/biological_process/molecular_function/molecular_function/	Adenine deaminaseadenosine deaminase
59377			2.3099	0.00040508	UP	0.99095	0.20389	FALSE	electron transport/monooxygenase activity/	biological_process/molecular_function/	Cytochrome P450/ CYP3/CYP5/CYP6/CYP9 subfamilies
59491			1.1069	0.015165	UP	0.98693	0.011329	FALSE	--	--	Serine/threonine kinase TIP30CC3
67538			2.4516	1.7433e-12	UP	0.98336	0.0054837	FALSE	response to oxidative stress/electron transport/catalase activity/heme binding/iron ion binding/	biological_process/biological_process/molecular_function/molecular_function/molecular_function/	Catalase
107855			2.216	0.00041748	UP	0.97683	0.23812	FALSE	--	--	--
104511			1.0179	0.01522	UP	0.97258	0.0078888	FALSE	--	--	--
103668			1.2303	0.0081561	UP	0.9575	0.022952	FALSE	--	--	--
23292			2.6426	4.1462e-06	UP	0.9572	0.27895	FALSE	oxidoreductase activity/zinc ion binding/alcohol dehydrogenase activity, iron-dependent/alcohol dehydrogenase activity, zinc-dependent/alcohol dehydrogenase activity, metal ion-independent/alcohol dehydrogenase activity/	molecular_function/molecular_function/molecular_function/molecular_function/molecular_function/molecular_function/	Zinc-binding oxidoreductaseZinc-binding oxidoreductase
119826			1.0387	0.0058974	UP	0.95253	0.0059039	FALSE	regulation of transcription, DNA-dependent/nucleus/transcription factor activity/DNA binding/zinc ion binding/nucleic acid binding/	biological_process/cellular_component/molecular_function/molecular_function/molecular_function/molecular_function/	Transcription factor MEIS1 and related HOX domain proteins
59388			1.6689	0.00010175	UP	0.95101	0.030398	FALSE	membrane/carbohydrate transport/sugar porter activity/integral to membrane/transport/transporter activity/	cellular_component/biological_process/molecular_function/cellular_component/biological_process/molecular_function/	Predicted transporter (major facilitator superfamily)
109244			1.686	0.00025734	UP	0.95046	0.034598	FALSE	--	--	--
74508			1.019	0.010161	UP	0.94665	0.0081418	FALSE	--	--	--
2231			1.234	0.00080016	UP	0.92754	0.0063967	FALSE	--	--	--
120079			1.6403	1.981e-06	UP	0.92551	0.0061662	FALSE	acetyl-CoA C-acetyltransferase activity/	molecular_function/	Acetyl-CoA acetyltransferase
76887			1.2254	0.0014062	UP	0.91112	0.013544	FALSE	proteolysis and peptidolysis/pepsin A activity/aspartic-type endopeptidase activity/	biological_process/molecular_function/molecular_function/	Aspartyl protease
112633			1.7029	0.0015393	UP	0.91045	0.14421	FALSE	--	--	Predicted glutathione S-transferase
106654			1.0452	0.037107	UP	0.9023	0.034598	FALSE	zinc ion binding/transcription/nucleus/DNA binding/	molecular_function/biological_process/cellular_component/molecular_function/	--
80621			1.3326	0.00019913	UP	0.88868	0.010183	FALSE	transferase activity, transferring acyl groups, acyl groups converted into alkyl on transfer/main pathways of carbohydrate metabolism/tricarboxylic acid cycle/cytoplasm/citrate (Si)-synthase activity/	molecular_function/biological_process/biological_process/cellular_component/molecular_function/	Citrate synthase
58639			1.3319	0.031255	UP	0.88663	0.12696	FALSE	--	--	--
119864			1.1568	0.0065225	UP	0.88657	0.02645	FALSE	--	--	--
123738			1.1843	0.00080109	UP	0.88641	0.0068135	FALSE	arginine catabolism/arginase activity/catalytic activity/	biological_process/molecular_function/molecular_function/	Arginase
109828			2.8743	2.8021e-12	UP	0.88622	0.079492	FALSE	--	--	--
58333			1.151	0.0040842	UP	0.88495	0.019206	FALSE	electron transport/	biological_process/	Proteins containing the FAD binding domain
54564			1.91	0.0022922	UP	0.88455	0.0090179	FALSE	proline catabolism/glutamate biosynthesis/proline dehydrogenase activity/hydroxy-nicotine oxidase activity/oxidoreductase activity, acting on the CH-NH group of donors, oxygen as acceptor/dihydropterin oxidase activity/	biological_process/biological_process/molecular_function/molecular_function/molecular_function/molecular_function/	Proline oxidase
71010			2.3124	0.011282	UP	0.8733	0.50763	FALSE	ATPase activity, coupled to transmembrane movement of substances/integral to membrane/transport/ATP binding/ATPase activity/nucleoside-triphosphatase activity/nucleotide binding/	molecular_function/cellular_component/biological_process/molecular_function/molecular_function/molecular_function/molecular_function/	Multidrugpheromone exporter, ABC superfamily
123827			1.37	0.00019866	UP	0.86477	0.020567	FALSE	response to oxidative stress/electron transport/peroxidase activity/catalase activity/L-ascorbate peroxidase activity/	biological_process/biological_process/molecular_function/molecular_function/molecular_function/	--
56726			2.1588	0.00015811	UP	0.8608	0.079651	FALSE	oxidoreductase activity, acting on the aldehyde or oxo group of donors, disulfide as acceptor/metabolism/3-methyl-2-oxobutanoate dehydrogenase (lipoamide) complex/3-methyl-2-oxobutanoate dehydrogenase (2-methylpropanoyl-transferring) activity/	molecular_function/biological_process/cellular_component/molecular_function/	Branched chain alpha-keto acid dehydrogenase complex, alpha subunit
64125			1.9363	0.017737	UP	0.8518	0.3728	FALSE	protein amino acid phosphorylation/ATP binding/protein kinase activity/protein-tyrosine kinase activity/protein serine/threonine kinase activity/eukaryotic elongation factor-2 kinase activator activity/eukaryotic elongation factor-2 kinase regulator activity/phosphoinositide 3-kinase activity/cyclin-dependent protein kinase activating kinase regulator activity/cyclin-dependent protein kinase acti…	biological_process/molecular_function/molecular_function/molecular_function/molecular_function/molecular_function/molecular_function/molecular_function/molecular_function/molecular_function/molecular_function/molecular_function/molecular_function/molecular_function/molecular_function/molecular_function/molecular_function/molecular_function/molecular_function/molecular_function/molecular_function/…	Serine/threonine protein kinase
66092			1.5038	6.0707e-05	UP	0.8379	0.021065	FALSE	--	--	--
108003			1.7036	0.00021388	UP	0.83432	0.078013	FALSE	--	--	--
64312			1.1026	0.023408	UP	0.83289	0.063724	FALSE	--	--	--
102985			1.0138	0.0091465	UP	0.83147	0.019786	FALSE	DNA-directed RNA polymerase III activity/DNA-directed RNA polymerase II activity/DNA-directed RNA polymerase I activity/DNA-directed RNA polymerase activity/	molecular_function/molecular_function/molecular_function/molecular_function/	Nuclear localization sequence binding protein
81522			1.3531	0.00013101	UP	0.82761	0.015027	FALSE	--	--	Cysteine desulfurase NFS1
26160			1.5367	0.0036923	UP	0.82727	0.14325	FALSE	integral to membrane/transport/transporter activity/membrane/L-arabinose isomerase activity/	cellular_component/biological_process/molecular_function/cellular_component/molecular_function/	Predicted transporter (major facilitator superfamily)
123550			2.8107	1.6215e-15	UP	0.8248	0.038318	FALSE	carbohydrate metabolism/hydrolase activity, hydrolyzing O-glycosyl compounds/	biological_process/molecular_function/	--
63914			1.3639	0.00016625	UP	0.82244	0.016152	FALSE	nucleic acid binding/	molecular_function/	--
106353			1.3821	0.017179	UP	0.8204	0.23389	FALSE	--	--	--
55561			1.9269	5.0076e-08	UP	0.81079	0.024266	FALSE	--	--	--
55881			1.8084	0.0070912	UP	0.80717	0.4535	FALSE	--	--	--
107495			2.6702	1.3663e-06	UP	0.80579	0.40062	FALSE	--	--	--
121785			1.7429	6.9641e-05	UP	0.79342	0.08183	FALSE	--	--	ATP-dependent RNA helicase
52206			1.5878	5.7658e-06	UP	0.79168	0.016614	FALSE	--	--	--
63204			1.1108	0.0085744	UP	0.78328	0.051644	FALSE	electron transport/electron transporter activity/oxidoreductase activity/FMN binding/NADPH-hemoprotein reductase activity/	biological_process/molecular_function/molecular_function/molecular_function/molecular_function/	NADP-dependent flAviceloprotein reductase
59655			1.2699	0.048852	UP	0.77468	0.19611	FALSE	jasmonate O-methyltransferase activity/	molecular_function/	--
59900			1.1517	0.0060638	UP	0.77307	0.049506	FALSE	--	--	FlAvicelonol reductasecinnamoyl-CoA reductase
54525			1.6192	5.2078e-06	UP	0.76984	0.034255	FALSE	oxidoreductase activity/metabolism/valine metabolism/methylmalonate-semialdehyde dehydrogenase (acylating) activity/	molecular_function/biological_process/biological_process/molecular_function/	Methylmalonate semialdehyde dehydrogenase
58356			1.6023	0.044945	UP	0.75195	0.083134	FALSE	carbohydrate metabolism/glycerol-3-phosphate metabolism/glycerol kinase activity/	biological_process/biological_process/molecular_function/	Ribulose kinase and related carbohydrate kinases
68019			1.8147	5.6052e-06	UP	0.74943	0.078704	FALSE	--	--	Predicted Zn-dependent hydrolase (beta-lactamase superfamily)
4941			1.0252	0.01115	UP	0.74839	0.044256	FALSE	metabolism/catalytic activity/	biological_process/molecular_function/	Acyl-CoA synthetase
69574			1.1554	0.0021385	UP	0.74781	0.038949	FALSE	phosphopantetheine binding/integral to membrane/transport/transporter activity/	molecular_function/cellular_component/biological_process/molecular_function/	Monocarboxylate transporter
68036			1.2763	0.00053184	UP	0.74346	0.045431	FALSE	amino acid metabolism/cystathionine gamma-synthase activity/	biological_process/molecular_function/	Cystathionine beta-lyasescystathionine gamma-synthases
73818			1.2509	0.03667	UP	0.74241	0.038154	FALSE	response to oxidative stress/electron transport/catalase activity/	biological_process/biological_process/molecular_function/	Catalase
27770			1.0674	0.020691	UP	0.74166	0.06558	FALSE	membrane/carbohydrate transport/sugar porter activity/integral to membrane/transport/transporter activity/L-arabinose isomerase activity/	cellular_component/biological_process/molecular_function/cellular_component/biological_process/molecular_function/molecular_function/	Predicted transporter (major facilitator superfamily)
79271			1.2718	0.00034024	UP	0.73244	0.033401	FALSE	tricarboxylic acid cycle/glyoxylate cycle/malate synthase activity/	biological_process/biological_process/molecular_function/	Malate synthase
120784			1.2641	0.0031193	UP	0.72935	0.0579	FALSE	galactose metabolism/aldose 1-epimerase activity/	biological_process/molecular_function/	Predicted mutarotase
4737			1.3445	0.00078048	UP	0.72893	0.078726	FALSE	acetyltransferase activity/metabolism/arylamine N-acetyltransferase activity/	molecular_function/biological_process/molecular_function/	--
73621	SOR cluster		3.9409	1.4612e-11	UP	0.72378	0.10081	FALSE	S-adenosylmethionine-dependent methyltransferase activity/fatty acid biosynthesis/catalytic activity/transferase activity/metabolism/phosphopantetheine binding/cofactor binding/	molecular_function/biological_process/molecular_function/molecular_function/biological_process/molecular_function/molecular_function/	Animal-type fatty acid synthase and related proteins
37783			1.4504	0.0020246	UP	0.71979	0.14386	FALSE	--	--	--
77557			1.3654	0.00026128	UP	0.7186	0.043305	FALSE	--	--	--
77593			1.0512	0.010691	UP	0.71711	0.060529	FALSE	--	--	LRR-containing protein
110471			2.1387	0.0003669	UP	0.71698	0.039526	FALSE	calcium ion binding/	molecular_function/	Cu2+/Zn2+ superoxide dismutase SOD1
120300			1.1368	0.0026988	UP	0.71629	0.043358	FALSE	electron transport/electron transporter activity/	biological_process/molecular_function/	Electron transfer flAviceloprotein, alpha subunit
59628			1.1446	0.013456	UP	0.70715	0.075077	FALSE	--	--	--
75175			1.4117	0.00012049	UP	0.69707	0.043719	FALSE	electron transport/acyl-CoA dehydrogenase activity/oxidoreductase activity/acyl-CoA reductase activity/very-long-chain-acyl-CoA dehydrogenase activity/short-branched-chain-acyl-CoA dehydrogenase activity/	biological_process/molecular_function/molecular_function/molecular_function/molecular_function/molecular_function/	Short-chain acyl-CoA dehydrogenase
5084			2.196	4.4581e-10	UP	0.68679	0.062797	FALSE	--	--	--
60352			1.0311	0.010418	UP	0.68564	0.071318	FALSE	oxidoreductase activity/electron transport/disulfide oxidoreductase activity/NADH dehydrogenase activity/	molecular_function/biological_process/molecular_function/molecular_function/	NADH-dehydrogenase (ubiquinone)
51415			1.0378	0.0047944	UP	0.67927	0.036306	FALSE	--	--	--
38573			1.0615	0.0094281	UP	0.67191	0.080473	FALSE	--	--	--
59940			1.0363	0.0092482	UP	0.66706	0.065125	FALSE	--	--	Putative transcriptional regulator DJ-1
107682			1.1585	0.0039031	UP	0.66438	0.067975	FALSE	regulation of transcription, DNA-dependent/nucleus/transcription factor activity/	biological_process/cellular_component/molecular_function/	Transcription factor of the Forkhead HNF3 family
108684			1.1335	0.0092482	UP	0.66252	0.12293	FALSE	--	--	--
4308			1.0969	0.0037482	UP	0.65521	0.083187	FALSE	proteolysis and peptidolysis/membrane alanyl aminopeptidase activity/zinc ion binding/metallopeptidase activity/	biological_process/molecular_function/molecular_function/molecular_function/	Puromycin-sensitive aminopeptidase and related aminopeptidases
4454			1.2832	0.0016662	UP	0.65207	0.27489	FALSE	--	--	--
103015			2.3743	1.3351e-10	UP	0.64686	0.10843	FALSE	oxidoreductase activity/electron transport/NADPH dehydrogenase activity/	molecular_function/biological_process/molecular_function/	NADH:flAvicelin oxidoreductase12-oxophytodienoate reductase
112665			2.6518	1.4592e-05	UP	0.64291	0.17673	FALSE	N-acetyltransferase activity/	molecular_function/	--
107202			1.4825	0.00015783	UP	0.63371	0.22898	FALSE	--	--	beta-1,6-N-acetylglucosaminyltransferase, contains WSC domain
110831			1.4489	0.0014062	UP	0.62474	0.13718	FALSE	--	--	--
76910			1.3217	0.00057258	UP	0.6191	0.11881	FALSE	--	--	Monocarboxylate transporter
110648			1.1157	0.02075	UP	0.6062	0.19959	FALSE	metal ion binding/electron transport/electron transporter activity/zinc ion binding/	molecular_function/biological_process/molecular_function/molecular_function/	Transcription initiation factor TFIID, subunit BDF1 and related bromodomain proteins
70397			1.3212	0.0017781	UP	0.60199	0.099586	FALSE	alanyl-tRNA aminoacylation/ATP binding/alanine-tRNA ligase activity/	biological_process/molecular_function/molecular_function/	Alanyl-tRNA synthetase
111865			5.0322	2.0563e-15	UP	0.57654	0.74045	FALSE	--	--	--
5633			1.2518	0.0014054	UP	0.55759	0.16924	FALSE	S-adenosylmethionine-dependent methyltransferase activity/	molecular_function/	Predicted methyltransferase
109282			1.826	2.8467e-06	UP	0.55703	0.23094	FALSE	--	--	FlAvicelonol reductasecinnamoyl-CoA reductase
68508			1.2978	0.0013742	UP	0.55521	0.17562	FALSE	--	--	--
78552			1.0819	0.0060209	UP	0.54967	0.14588	FALSE	carboxy-lyase activity/amino acid metabolism/amino acid and derivative metabolism/aromatic-L-amino-acid decarboxylase activity/	molecular_function/biological_process/biological_process/molecular_function/	Aromatic-L-amino-acidL-histidine decarboxylase
56587			1.3003	0.00096598	UP	0.54643	0.18999	FALSE	N-acetyltransferase activity/	molecular_function/	--
124288			1.1274	0.0033584	UP	0.52776	0.15804	FALSE	--	--	Transcription factor containing C2HC type Zn finger
120943			1.5645	4.063e-06	UP	0.52674	0.12048	FALSE	oxidoreductase activity/amino acid metabolism/glutamate dehydrogenase activity/	molecular_function/biological_process/molecular_function/	Glutamateleucinephenylalaninevaline dehydrogenases
3049			1.3696	0.00015203	UP	0.5264	0.15169	FALSE	metalloexopeptidase activity/proteolysis and peptidolysis/methionyl aminopeptidase activity/	molecular_function/biological_process/molecular_function/	Metallopeptidase
65508			1.348	0.000144	UP	0.50032	0.14765	FALSE	phosphoric ester hydrolase activity/carbohydrate metabolism/	molecular_function/biological_process/	Fructose-1,6-bisphosphatase
103423			1.6886	0.018443	UP	0.49997	0.56497	FALSE	--	--	--
43397			1.3636	0.0013016	UP	0.48728	0.28339	FALSE	--	--	--
104097			1.3336	0.0029606	UP	0.48343	0.40263	FALSE	--	--	FOG: RRM domain
67109			1.4401	0.00055879	UP	0.47215	0.33737	FALSE	--	--	--
120248			1.8435	0.0061297	UP	0.46892	0.22596	FALSE	--	--	--
68371			1.7347	0.016716	UP	0.46182	0.30578	FALSE	--	--	Predicted unusual protein kinase
4240			1.8502	1.6477e-05	UP	0.42929	0.47287	FALSE	--	--	--
70527			1.3806	0.00081611	UP	0.42659	0.33912	FALSE	phospholipid catabolism/phospholipase activity/lysophospholipase activity/	biological_process/molecular_function/molecular_function/	Lysophospholipase
111102			1.1528	0.0020931	UP	0.40645	0.26645	FALSE	intracellular signaling cascade/signal transduction/phospholipase C activity/	biological_process/biological_process/molecular_function/	Glycosylphosphatidylinositol-specific phospholipase C
21758			1.4496	0.00063338	UP	0.40511	0.24527	FALSE	metabolism/catalytic activity/glyoxylate cycle/isocitrate lyase activity/	biological_process/molecular_function/biological_process/molecular_function/	Isocitrate lyase
122975			1.7608	0.0075642	UP	0.40102	0.61674	FALSE	phosphate transport/cytoplasm/	biological_process/cellular_component/	Collagens (type IV and type XIII), and related proteins
107475			1.0357	0.01873	UP	0.38875	0.59613	FALSE	--	--	--
57643			1.0108	0.02468	UP	0.35124	0.35519	FALSE	--	--	--
32293			1.5009	0.00069561	UP	0.33527	0.53304	FALSE	S-adenosylmethionine-dependent methyltransferase activity/	molecular_function/	--
66544			1.248	0.0011912	UP	0.33075	0.42128	FALSE	3-hydroxyisobutyrate dehydrogenase activity/valine metabolism/pentose-phosphate shunt/phosphogluconate dehydrogenase (decarboxylating) activity/	molecular_function/biological_process/biological_process/molecular_function/	Predicted dehydrogenase
81410			1.1418	0.0021327	UP	0.32946	0.42188	FALSE	molecular function unknown/	molecular_function/	--
3718			1.2842	0.0014054	UP	0.32187	0.4722	FALSE	--	--	--
110853			1.447	0.00011697	UP	0.31967	0.41026	FALSE	glutathione transferase activity/	molecular_function/	Glutathione S-transferase
121187			1.2204	0.002509	UP	0.30895	0.53304	FALSE	--	--	--
54227			2.642	0.014402	UP	0.30271	0.93371	FALSE	oxidoreductase activity/metabolism/3-ketoglucose-reductase activity/2-hydroxytetrahydrofuran dehydrogenase activity/5-exo-hydroxycamphor dehydrogenase activity/epoxide dehydrogenase activity/oxidoreductase activity, acting on the CH-OH group of donors, NAD or NADP as acceptor/steroid dehydrogenase activity/gluconate dehydrogenase activity/mevaldate reductase activity/isocitrate dehydrogenase acti…	molecular_function/biological_process/molecular_function/molecular_function/molecular_function/molecular_function/molecular_function/molecular_function/molecular_function/molecular_function/molecular_function/molecular_function/molecular_function/	Dehydrogenases with different specificities (related to short-chain alcohol dehydrogenases)
121735			1.0497	0.0076763	UP	0.29516	0.5292	FALSE	carbohydrate metabolism/hydrolase activity, hydrolyzing O-glycosyl compounds/beta-glucosidase activity/	biological_process/molecular_function/molecular_function/	--
122998			1.2984	0.0023846	UP	0.29384	0.51507	FALSE	--	--	--
80922			1.1505	0.003352	UP	0.28724	0.52899	FALSE	metal ion binding/metal ion transport/	molecular_function/biological_process/	Copper chaperone
104584			2.5441	1.2605e-13	UP	0.28702	0.48294	FALSE	--	--	--
108749			1.1968	0.0083249	UP	0.28302	0.53508	FALSE	integral to membrane/copper ion transport/copper ion transporter activity/	cellular_component/biological_process/molecular_function/	Copper transporter
110214			1.0426	0.018506	UP	0.27912	0.5385	FALSE	--	--	--
109277			2.1984	8.5169e-07	UP	0.27895	0.79747	FALSE	zinc ion binding/regulation of transcription, DNA-dependent/nucleus/transcription factor activity/	molecular_function/biological_process/cellular_component/molecular_function/	--
63397			1.115	0.0063228	UP	0.21907	0.67585	FALSE	oxidoreductase activity/electron transport/	molecular_function/biological_process/	--
103947			1.7449	0.0013925	UP	0.21813	0.62986	FALSE	--	--	Serine/threonine protein kinase
66789			2.4299	0.024567	UP	0.20731	0.99424	FALSE	--	--	--
70912			1.5134	0.015518	UP	0.20155	0.85236	FALSE	oxidoreductase activity/metabolism/2-deoxy-D-gluconate 3-dehydrogenase activity/	molecular_function/biological_process/molecular_function/	Reductases with broad range of substrate specificities
73618	SOR cluster		4.3236	1.8934e-19	UP	0.18057	0.78024	FALSE	S-adenosylmethionine-dependent methyltransferase activity/fatty acid biosynthesis/catalytic activity/transferase activity/metabolism/methyltransferase activity/oxidoreductase activity/zinc ion binding/cofactor binding/	molecular_function/biological_process/molecular_function/molecular_function/biological_process/molecular_function/molecular_function/molecular_function/molecular_function/	Animal-type fatty acid synthase and related proteins
120786			1.3794	0.00017542	UP	0.17808	0.70531	FALSE	catalytic activity/hydroxymethylglutaryl-CoA lyase activity/	molecular_function/molecular_function/	Hydroxymethylglutaryl-CoA lyaseHydroxymethylglutaryl-CoA lyase
68988			2.6304	4.0937e-07	UP	0.1757	1	FALSE	integral to membrane/transport/transporter activity/	cellular_component/biological_process/molecular_function/	Predicted transporter (major facilitator superfamily)
76784			1.1874	0.035535	UP	0.17372	0.73605	FALSE	oxidoreductase activity/zinc ion binding/L-iditol 2-dehydrogenase activity/	molecular_function/molecular_function/molecular_function/	Sorbitol dehydrogenase
77647			1.2901	0.0020326	UP	0.17001	0.67341	FALSE	threonine aldolase activity/	molecular_function/	Threonine aldolase
70327			1.2072	0.022135	UP	0.15327	0.73353	FALSE	--	--	--
81096			1.2013	0.022792	UP	0.14175	0.82462	FALSE	oxidoreductase activity/membrane/electron transport/ferric-chelate reductase activity/	molecular_function/cellular_component/biological_process/molecular_function/	Ferric reductase, NADH/NADPH oxidase and related proteins
82616			1.2474	0.00036664	UP	0.12825	0.70531	FALSE	carbohydrate metabolism/hydrolase activity, hydrolyzing O-glycosyl compounds/	biological_process/molecular_function/	--
78650			1.1876	0.0018049	UP	0.10339	0.73596	FALSE	regulation of transcription, DNA-dependent/nucleus/transcription factor activity/DNA binding/zinc ion binding/nucleic acid binding/	biological_process/cellular_component/molecular_function/molecular_function/molecular_function/molecular_function/	Transcription factor MEIS1 and related HOX domain proteins
77547			1.6976	2.9932e-06	UP	0.10228	0.93576	FALSE	--	--	UDP-glucuronosyl and UDP-glucosyl transferase
111442			1.2194	0.040008	UP	0.096301	0.77264	FALSE	--	--	--
107526			1.1632	0.044001	UP	0.07772	0.83865	FALSE	oxidoreductase activity/metabolism/3-ketoglucose-reductase activity/2-hydroxytetrahydrofuran dehydrogenase activity/5-exo-hydroxycamphor dehydrogenase activity/epoxide dehydrogenase activity/oxidoreductase activity, acting on the CH-OH group of donors, NAD or NADP as acceptor/steroid dehydrogenase activity/gluconate dehydrogenase activity/mevaldate reductase activity/isocitrate dehydrogenase acti…	molecular_function/biological_process/molecular_function/molecular_function/molecular_function/molecular_function/molecular_function/molecular_function/molecular_function/molecular_function/molecular_function/molecular_function/molecular_function/	Dehydrogenases with different specificities (related to short-chain alcohol dehydrogenases)
74278			2.6279	1.2211e-14	UP	0.064084	0.85823	FALSE	oxidoreductase activity/electron transport/disulfide oxidoreductase activity/	molecular_function/biological_process/molecular_function/	--
123820			1.6005	0.017013	UP	0.06164	0.83414	FALSE	metabolism/catalytic activity/branched-chain-amino-acid transaminase activity/	biological_process/molecular_function/molecular_function/	Branched chain aminotransferase BCAT1, pyridoxal phosphate enzymes type IV superfamily
82204			1.2654	0.0010551	UP	0.060888	0.82128	FALSE	oxidoreductase activity/regulation of oxidoreductase activity/	molecular_function/biological_process/	Voltage-gated shaker-like K+ channel, subunit betaKCNAB
56328			3.6024	0.023698	UP	0.050235	1	FALSE	--	--	Galactosyltransferases
33827			2.2619	0.01259	UP	0.031648	0.95961	FALSE	--	--	--
3364			1.1798	0.0034139	UP	0.028944	0.98929	FALSE	oxidoreductase activity/zinc ion binding/alcohol dehydrogenase activity, iron-dependent/alcohol dehydrogenase activity, zinc-dependent/alcohol dehydrogenase activity, metal ion-independent/alcohol dehydrogenase activity/	molecular_function/molecular_function/molecular_function/molecular_function/molecular_function/molecular_function/	Zinc-binding oxidoreductase
123697			1.3445	0.00018788	UP	0.01371	0.91041	FALSE	--	--	Uncharacterized conserved protein
54694			1.3618	0.040946	UP	-0.0082989	1	FALSE	oxidoreductase activity/3-ketoglucose-reductase activity/2-hydroxytetrahydrofuran dehydrogenase activity/5-exo-hydroxycamphor dehydrogenase activity/epoxide dehydrogenase activity/oxidoreductase activity, acting on the CH-OH group of donors, NAD or NADP as acceptor/steroid dehydrogenase activity/gluconate dehydrogenase activity/mevaldate reductase activity/isocitrate dehydrogenase activity/3-keto…	molecular_function/molecular_function/molecular_function/molecular_function/molecular_function/molecular_function/molecular_function/molecular_function/molecular_function/molecular_function/molecular_function/molecular_function/	Voltage-gated shaker-like K+ channel, subunit betaKCNAB
75290			1.7625	2.5626e-06	UP	-0.052978	1	FALSE	GTP binding/GTPase activity/dynamin GTPase activity/	molecular_function/molecular_function/molecular_function/	Vacuolar sorting protein VPS1, dynamin, and related proteins
66888			1.8506	0.0093434	UP	-0.05969	1	FALSE	--	--	--
81979			1.287	0.00061949	UP	-0.066113	0.89261	FALSE	--	--	--
49295			1.0203	0.0067941	UP	-0.091292	0.87888	FALSE	--	--	--
81058			1.0183	0.034313	UP	-0.10749	0.95671	FALSE	--	--	--
4114			1.6768	0.015099	UP	-0.14569	0.95631	FALSE	oxidoreductase activity/electron transport/	molecular_function/biological_process/	--
50793			1.7784	2.1012e-05	UP	-0.14896	0.96961	FALSE	oxidoreductase activity/metabolism/monophenol monooxygenase activity/	molecular_function/biological_process/molecular_function/	--
30758			3.4719	0.00071191	UP	-0.15329	0.95716	FALSE	--	--	--
71532			1.1961	0.00305	UP	-0.20069	0.63171	FALSE	glucan endo-1,3-alpha-glucosidase activity/	molecular_function/	--
103366			1.6302	0.005262	UP	-0.2326	0.66455	FALSE	--	--	--
105311			1.3553	0.00022799	UP	-0.23279	0.61822	FALSE	--	--	--
54790			2.1695	1.7343e-09	UP	-0.24398	0.63584	FALSE	--	--	--
54242			1.5074	4.3837e-05	UP	-0.26202	0.64122	FALSE	--	--	--
71094			1.6037	0.017881	UP	-0.26225	0.78024	FALSE	ferric iron binding/aromatic compound metabolism/catalytic activity/	molecular_function/biological_process/molecular_function/	FOG: Zn-finger
82014			1.9396	2.4246e-05	UP	-0.297	0.74301	FALSE	membrane/amino acid transport/amino acid-polyamine transporter activity/transport/transporter activity/	cellular_component/biological_process/molecular_function/biological_process/molecular_function/	Amino acid transporters
105775			1.1102	0.005863	UP	-0.33477	0.38057	FALSE	--	--	--
110311			1.2588	0.043344	UP	-0.35694	0.65222	FALSE	--	--	--
62213			1.1286	0.0018486	UP	-0.36701	0.39289	FALSE	cell adhesion/	biological_process/	Proteins containing Ca2+-binding EGF-like domains
3267			1.137	0.0032583	UP	-0.37772	0.34792	FALSE	--	--	--
105514			1.5186	0.013135	UP	-0.39469	0.68767	FALSE	--	--	--
105242			2.0865	0.00052347	UP	-0.41576	0.74274	FALSE	S-adenosylmethionine-dependent methyltransferase activity/methyltransferase activity/	molecular_function/molecular_function/	Methyltransferases
65883			1.3028	0.014511	UP	-0.45717	0.45623	FALSE	oxidoreductase activity, acting on the CH-OH group of donors, NAD or NADP as acceptor/L-serine biosynthesis/	molecular_function/biological_process/	Glyoxylatehydroxypyruvate reductase (D-isomer-specific 2-hydroxy acid dehydrogenase superfamily)
102386			1.2211	0.00294	UP	-0.47528	0.19306	FALSE	--	--	--
112125			1.7361	2.4389e-06	UP	-0.50028	0.18566	FALSE	2,4-dihydroxyhept-2-ene-1,7-dioate aldolase activity/aldehyde-lyase activity/L-allo-threonine aldolase activity/	molecular_function/molecular_function/molecular_function/	--
111082			1.8437	0.0037347	UP	-0.52285	0.19727	FALSE	S-adenosylmethionine-dependent methyltransferase activity/	molecular_function/	--
123475			1.7187	3.3908e-07	UP	-0.5352	0.1795	FALSE	--	--	von Willebrand factor and related coagulation proteins
104067			2.2548	0.044674	UP	-0.53654	0.87353	FALSE	--	--	--
66345			1.2574	0.0042018	UP	-0.59424	0.10218	FALSE	metal ion binding/superoxide metabolism/superoxide dismutase activity/nickel superoxide dismutase activity/manganese superoxide dismutase activity/iron superoxide dismutase activity/copper, zinc superoxide dismutase activity/	molecular_function/biological_process/molecular_function/molecular_function/molecular_function/molecular_function/molecular_function/	Manganese superoxide dismutase
108018			1.4512	0.00015004	UP	-0.61574	0.22878	FALSE	physiological process/extracellular region/hormone activity/	biological_process/cellular_component/molecular_function/	--
66786			1.5064	0.017179	UP	-0.6188	0.09559	FALSE	--	--	--
76218			1.2298	0.0011472	UP	-0.63474	0.082305	FALSE	oxidoreductase activity/zinc ion binding/alcohol dehydrogenase activity, iron-dependent/alcohol dehydrogenase activity, zinc-dependent/alcohol dehydrogenase activity, metal ion-independent/alcohol dehydrogenase activity/	molecular_function/molecular_function/molecular_function/molecular_function/molecular_function/molecular_function/	Sorbitol dehydrogenase
64314			1.9754	0.014358	UP	-0.64567	0.74602	FALSE	integral to membrane/transport/transporter activity/	cellular_component/biological_process/molecular_function/	Monocarboxylate transporter
106223			1.0623	0.0030995	UP	-0.67909	0.080148	FALSE	--	--	Ca2+-modulated nonselective cation channel polycystin
75027			2.1641	1.3085e-08	UP	-0.71804	0.29554	FALSE	--	--	--
2730			1.4014	0.00041102	UP	-0.73608	0.043289	FALSE	--	--	Protein involved in sister chromatid separation andor segregation
77878			1.21	0.015178	UP	-0.75264	0.11567	FALSE	zinc ion binding/nucleus/nucleic acid binding/	molecular_function/cellular_component/molecular_function/	FOG: Zn-finger
66276			1.8153	3.7689e-05	UP	-0.8562	0.022535	FALSE	--	--	--
123431			4.0383	0.00019541	UP	-0.90314	0.49881	FALSE	--	--	Ironascorbate family oxidoreductases
81420			1.214	0.023843	UP	-0.91939	0.62654	FALSE	--	--	--
111818			1.3043	0.00065357	UP	-0.97404	0.033626	FALSE	proteolysis and peptidolysis/pepsin A activity/	biological_process/molecular_function/	Aspartyl protease
52315			2.535	3.061e-06	UP	-1.0142	0.43208	FALSE	integral to membrane/copper ion transport/copper ion transporter activity/	cellular_component/biological_process/molecular_function/	Copper transporter
124296			3.3052	0.012637	UP	-1.027	0.19362	FALSE	--	--	Alkyl hydroperoxide reductase, thiol specific antioxidant and related enzymes
111306			3.4267	2.8948e-20	UP	-1.6189	0.37187	FALSE	--	--	--
111891			2.15	0.016594	UP	-1.627	0.36129	FALSE	--	--	--
110151			1.5024	0.021285	UP	-1.7003	0.065037	FALSE	--	--	--
81525			3.1276	0.00099416	UP	-1.7302	0.29732	FALSE	catalytic activity/	molecular_function/	--
102499	SOR cluster		2.5134	0.00012598	UP	-1.7796	0.065366	FALSE	zinc ion binding/regulation of transcription, DNA-dependent/nucleus/transcription factor activity/	molecular_function/biological_process/cellular_component/molecular_function/	--
62380			2.364	0.0086658	UP	-2.0364	0.084363	FALSE	membrane/carbohydrate transport/sugar porter activity/integral to membrane/transport/transporter activity/L-arabinose isomerase activity/	cellular_component/biological_process/molecular_function/cellular_component/biological_process/molecular_function/molecular_function/	Predicted transporter (major facilitator superfamily)
