# Supplementary material for: Understanding the Role of Trichoderma reesei Vib1 in Gene Expression during Cellulose Degradation
Source: J Fungi (Basel). 2021 Jul 29;7(8):613. doi: 10.3390/jof7080613 (PMC8397228; doi:10.3390/jof7080613)
Supplement: Supplementary file 1 [file jof-07-00613-s001.zip › Supplementary Materials/Data S4.xlsx]

## Sheet: downregulated in △xyr1
protein ID		log2FoldChange(xyr1_AvicelvsTU6_Avicel)	padj(xyr1_AvicelvsTU6_Avicel)	significant(xyr1_AvicelvsTU6_Avicel)	goName	gotermType	kogdefline
65695		-3.6518	2.1593e-16	DOWN	--	--	--
66776		-3.1735	3.0349e-21	DOWN	--	--	--
55041		-1.0796	0.0028202	DOWN	--	--	--
59082		-2.6232	5.8511e-09	DOWN	hydrolase activity/metabolism/carbohydrate metabolism/catalytic activity/	molecular_function/biological_process/biological_process/molecular_function/	Chitinase/Chitinase/
58525		-1.0225	0.0042434	DOWN	--	--	--
58698		-1.7697	0.02446	DOWN	proteolysis and peptidolysis/subtilase activity/proprotein convertase activity/serine-type signal peptidase activity/plasminogen activator activity/pancreatic elastase activity/serine-type endopeptidase activity/	biological_process/molecular_function/molecular_function/molecular_function/molecular_function/molecular_function/molecular_function/	Subtilisin-related protease/Vacuolar protease B/
60123		-1.1453	0.0014824	DOWN	--	--	--
60419		-5.0516	9.4446e-07	DOWN	hydrolase activity/acid phosphatase activity/	molecular_function/molecular_function/	Purple acid phosphatase/
62100		-2.5705	2.1899e-11	DOWN	--	--	Molecular chaperone (small heat-shock protein Hsp26/Hsp42)/
61605		-1.775	0.026326	DOWN	GTP binding/GTPase activity/dynamin GTPase activity/	molecular_function/molecular_function/molecular_function/	Vacuolar sorting protein VPS1, dynamin, and related proteins/Vacuolar sorting protein VPS1, dynamin, and related proteins/
22381		-1.9358	0.016567	DOWN	protein amino acid phosphorylation/ATP binding/protein kinase activity/protein-tyrosine kinase activity/protein serine/threonine kinase activity/eukaryotic elongation factor-2 kinase activator activity/eukaryotic elongation factor-2 kinase regulator activity/phosphoinositide 3-kinase activity/cyclin-dependent protein kinase activating kinase regulator activity/cyclin-dependent protein kinase acti…	biological_process/molecular_function/molecular_function/molecular_function/molecular_function/molecular_function/molecular_function/molecular_function/molecular_function/molecular_function/molecular_function/molecular_function/molecular_function/molecular_function/molecular_function/molecular_function/molecular_function/molecular_function/molecular_function/molecular_function/molecular_function/…	Ca2+/calmodulin-dependent protein kinase, EF-Hand protein superfamily/
23268		-1.7633	0.029458	DOWN	--	--	--
122569		-2.7778	0.00021263	DOWN	--	--	--
120057		-3.1126	0.001881	DOWN	--	--	--
123572		-3.8437	0.00012788	DOWN	lipid catabolism/2-acetyl-1-alkylglycerophosphocholine esterase complex/1-alkyl-2-acetylglycerophosphocholine esterase activity/	biological_process/cellular_component/molecular_function/	Phospholipase A2 (platelet-activating factor acetylhydrolase in humans)/
123951		-1.1389	0.0014431	DOWN	--	--	Uncharacterized integral membrane protein/
123962		-3.6952	9.5455e-19	DOWN	--	--	--
124177		-1.0231	0.022692	DOWN	--	--	Low-density lipoprotein receptors containing Ca2+-binding EGF-like domains/
120980		-1.0782	0.0094844	DOWN	--	--	Nuclear receptor coregulator SMRT/SMRTER, contains Myb-like domains/
121416		-3.6371	0.00020678	DOWN	--	--	--
121478		-1.2815	0.00086495	DOWN	oxidoreductase activity/metabolism/regulation of oxidoreductase activity/	molecular_function/biological_process/biological_process/	Predicted dehydrogenase/
121883		-1.8167	0.0075031	DOWN	--	--	--
48852		-1.1734	0.0015362	DOWN	--	--	--
52165		-4.3129	0.00024383	DOWN	--	--	--
45598		-1.5041	8.1088e-06	DOWN	--	--	--
46285		-1.7131	7.3339e-07	DOWN	--	--	Molecular chaperone (small heat-shock protein Hsp26/Hsp42)/
78611		-1.6737	0.032308	DOWN	metabolism/catalytic activity/phospholipase D activity/	biological_process/molecular_function/molecular_function/	Phospholipase D1/
80659		-1.564	2.2068e-06	DOWN	oxidoreductase activity/electron transport/FAD binding/oxidoreductase activity, acting on CH-OH group of donors/choline dehydrogenase activity/	molecular_function/biological_process/molecular_function/molecular_function/molecular_function/	Glucose dehydrogenase/choline dehydrogenase/mandelonitrile lyase (GMC oxidoreductase family)/
76381		-2.4397	0.0061378	DOWN	purine base metabolism/urate oxidase activity/	biological_process/molecular_function/	Uricase (urate oxidase)/
5359		-2.6572	2.0675e-11	DOWN	--	--	--
102908		-1.7284	0.0069143	DOWN	--	--	--
111645		-1.635	0.0065976	DOWN	--	--	--
105003		-1.4815	0.0023452	DOWN	--	--	--
105868		-1.0809	0.0031047	DOWN	--	--	--
105931		-3.1739	0.002903	DOWN	carbohydrate metabolism/beta-N-acetylhexosaminidase activity/	biological_process/molecular_function/	Beta-N-acetylhexosaminidase/
106482		-2.837	5.1582e-09	DOWN	--	--	--
107329		-1.1734	0.0035751	DOWN	--	--	Rac1 GTPase effector FRL/Rac1 GTPase effector FRL/
32849		-1.3665	0.0035475	DOWN	cell adhesion/	biological_process/	--
42848		-1.7406	2.1214e-05	DOWN	--	--	--
41895		-1.1239	0.0015145	DOWN	--	--	--
54219	Avicelicel regulon	-11.586	1.8723e-59	DOWN	hydrolase activity/metabolism/catalytic activity/	molecular_function/biological_process/molecular_function/	--
54954	Avicelicel regulon	-2.3625	7.1083e-11	DOWN	ATPase activity, coupled to transmembrane movement of substances/integral to membrane/transport/ATP binding/ATPase activity/nucleoside-triphosphatase activity/nucleotide binding/	molecular_function/cellular_component/biological_process/molecular_function/molecular_function/molecular_function/molecular_function/	Multidrug resistance-associated protein/mitoxantrone resistance protein, ABC superfamily/
53331	Avicelicel regulon	-2.0125	5.3148e-08	DOWN	oxidoreductase activity/aldehyde reductase activity/	molecular_function/molecular_function/	Aldo/keto reductase family proteins/
54086	Avicelicel regulon	-4.0816	9.9077e-35	DOWN	oxidoreductase activity/metabolism/carbonyl reductase (NADPH) activity/	molecular_function/biological_process/molecular_function/	Reductases with broad range of substrate specificities/
53238	Avicelicel regulon	-3.1792	3.0195e-22	DOWN	membrane/G-protein coupled receptor activity/	cellular_component/molecular_function/	--
54632	Avicelicel regulon	-4.2464	4.8789e-15	DOWN	integral to membrane/transport/transporter activity/	cellular_component/biological_process/molecular_function/	--
53673	Avicelicel regulon	-2.6411	3.4551e-07	DOWN	oxidoreductase activity/metabolism/electron transport/trans-1,2-dihydrobenzene-1,2-diol dehydrogenase activity/	molecular_function/biological_process/biological_process/molecular_function/	Dimeric dihydrodiol dehydrogenase/Dimeric dihydrodiol dehydrogenase/
53596		-1.0682	0.025929	DOWN	--	--	--
54850	Avicelicel regulon	-1.9531	3.1925e-09	DOWN	--	--	Uncharacterized conserved protein/
62362	Avicelicel regulon	-1.6082	1.9423e-06	DOWN	membrane/proton transport/ATPase activity, coupled to transmembrane movement of ions, phosphorylative mechanism/ATP binding/cation transport/metabolism/catalytic activity/calcium ion transporter activity/calcium ion transport/calcium ion binding/calcium-transporting ATPase activity/hydrolase activity, acting on acid anhydrides, catalyzing transmembrane movement of substances/	cellular_component/biological_process/molecular_function/molecular_function/biological_process/biological_process/molecular_function/molecular_function/biological_process/molecular_function/molecular_function/molecular_function/	Calcium transporting ATPase/
62166	Avicelicel regulon	-5.4293	4.0439e-29	DOWN	carbohydrate metabolism/hydrolase activity, hydrolyzing O-glycosyl compounds/beta-mannosidase activity/	biological_process/molecular_function/molecular_function/	Predicted beta-mannosidase/
63001		-2.5372	1.2843e-14	DOWN	--	--	--
64372		-1.7133	1.0102e-07	DOWN	--	--	Predicted methyltransferase/
65190	Avicelicel regulon	-2.6182	0.0043502	DOWN	hydrolase activity, acting on carbon-nitrogen (but not peptide) bonds/nitrogen compound metabolism/nitrilase activity/	molecular_function/biological_process/molecular_function/	Carbon-nitrogen hydrolase/
64959		-4.1182	4.7819e-09	DOWN	hydrolase activity/metabolism/	molecular_function/biological_process/	Predicted phosphatase/
65275	Avicelicel regulon	-1.5824	3.1448e-05	DOWN	N-methyltransferase activity/DNA methylation/DNA binding/	molecular_function/biological_process/molecular_function/	Trypsin/
65324		-1.0547	0.0032272	DOWN	caspase activity/proteolysis and peptidolysis/	molecular_function/biological_process/	Metacaspase involved in regulation of apoptosis/Metacaspase involved in regulation of apoptosis/
65410		-1.0159	0.0054333	DOWN	transferase activity/metabolism/sulfate assimilation, phosphoadenylyl sulfate reduction by phosphoadenylyl-sulfate reductase (thioredoxin)/phosphoadenylyl-sulfate reductase (thioredoxin) activity/	molecular_function/biological_process/biological_process/molecular_function/	Phosphoadenosine phosphosulfate reductase/
66041		-5.2691	2.4347e-22	DOWN	carbohydrate metabolism/catalytic activity/endochitinase activity/chitinase activity/	biological_process/molecular_function/molecular_function/molecular_function/	Chitinase/
66103		-1.356	3.8011e-05	DOWN	maltose O-acetyltransferase activity/	molecular_function/	Serine O-acetyltransferase/
65948	Avicelicel regulon	-3.2787	1.8806e-13	DOWN	--	--	--
65735	Avicelicel regulon	-1.7712	2.0747e-08	DOWN	proteolysis and peptidolysis/cysteine-type endopeptidase activity/protein amino acid prenylation/protein prenyltransferase activity/bleomycin hydrolase activity/	biological_process/molecular_function/biological_process/molecular_function/molecular_function/	Bleomycin hydrolases and aminopeptidases of cysteine protease family/
66228	Avicelicel regulon	-2.903	7.2019e-08	DOWN	--	--	--
66766		-3.0215	8.6371e-07	DOWN	hydrolase activity, acting on carbon-nitrogen (but not peptide) bonds/nitrogen compound metabolism/nitrilase activity/	molecular_function/biological_process/molecular_function/	Carbon-nitrogen hydrolase/
55036	Avicelicel regulon	-1.4605	9.3059e-05	DOWN	--	--	--
55105	Avicelicel regulon	-1.0298	0.033081	DOWN	zinc ion binding/regulation of transcription, DNA-dependent/nucleus/transcription factor activity/transcription/DNA binding/	molecular_function/biological_process/cellular_component/molecular_function/biological_process/molecular_function/	Voltage-gated Ca2+ channels, alpha1 subunits/Voltage-gated Ca2+ channels, alpha1 subunits/
55534	Avicelicel regulon	-3.5671	2.0172e-06	DOWN	membrane/lipid metabolism/catalytic activity/UDP-N-acetylglucosamine-dolichyl-phosphate N-acetylglucosaminephosphotransferase activity/	cellular_component/biological_process/molecular_function/molecular_function/	Glycosyltransferase/
55802	Avicelicel regulon	-1.47	5.5049e-06	DOWN	mannan endo-1,6-alpha-mannosidase activity/	molecular_function/	--
56077	Avicelicel regulon	-2.662	4.2836e-13	DOWN	zinc ion binding/regulation of transcription, DNA-dependent/nucleus/transcription factor activity/	molecular_function/biological_process/cellular_component/molecular_function/	SWI-SNF chromatin-remodeling complex protein/
55999	Avicelicel regulon	-6.1666	1.7394e-26	DOWN	carbohydrate metabolism/hydrolase activity, hydrolyzing O-glycosyl compounds/alpha-galactosidase activity/	biological_process/molecular_function/molecular_function/	Alpha-D-galactosidase (melibiase)/
55887	Avicelicel regulon	-1.1975	0.00073054	DOWN	--	--	--
55375		-1.7168	1.1814e-06	DOWN	--	--	--
67334	Avicelicel regulon	-1.1682	0.016614	DOWN	--	--	--
67430	Avicelicel regulon	-2.7341	5.857e-11	DOWN	--	--	--
67971	Avicelicel regulon	-1.7749	5.6317e-08	DOWN	--	--	--
69287	Avicelicel regulon	-1.6385	5.1721e-07	DOWN	--	--	--
69276	Avicelicel regulon	-7.6849	2.2403e-71	DOWN	lysosome organization and biogenesis/sphingolipid metabolism/lysosome/glucosylceramidase activity/	biological_process/biological_process/cellular_component/molecular_function/	Beta-glucocerebrosidase/
69611	Avicelicel regulon	-2.5228	0.00050716	DOWN	integral to membrane/transport/transporter activity/	cellular_component/biological_process/molecular_function/	Permease of the major facilitator superfamily/
69648	Avicelicel regulon	-2.2224	4.8734e-06	DOWN	transport/oxygen transporter activity/electron transport/monooxygenase activity/unspecific monooxygenase activity/	biological_process/molecular_function/biological_process/molecular_function/molecular_function/	Cytochrome P450 CYP11/CYP12/CYP24/CYP27 subfamilies/
57179	Avicelicel regulon	-6.9386	1.157e-33	DOWN	--	--	--
56350	Avicelicel regulon	-2.0168	0.003648	DOWN	metabolism/catalytic activity/cysteine synthase activity/	biological_process/molecular_function/molecular_function/	Cystathionine beta-synthase and related enzymes/
56996	Avicelicel regulon	-12.387	3.0377e-147	DOWN	carbohydrate metabolism/hydrolase activity, hydrolyzing O-glycosyl compounds/	biological_process/molecular_function/	--
56684	Avicelicel regulon	-7.2094	1.4901e-28	DOWN	nucleic acid binding/membrane/carbohydrate transport/sugar porter activity/integral to membrane/transport/transporter activity/	molecular_function/cellular_component/biological_process/molecular_function/cellular_component/biological_process/molecular_function/	Predicted transporter (major facilitator superfamily)/
56840	Avicelicel regulon	-8.8952	1.3553e-111	DOWN	oxidoreductase activity/metabolism/electron transport/	molecular_function/biological_process/biological_process/	Predicted oxidoreductase/
69863		-1.2433	0.00023609	DOWN	amidase activity/glutamyl-tRNA(Gln) amidotransferase activity/carbon-nitrogen ligase activity, with glutamine as amido-N-donor/	molecular_function/molecular_function/molecular_function/	Amidases/
69904	Avicelicel regulon	-3.8136	1.6433e-05	DOWN	--	--	--
69944	Avicelicel regulon	-13.026	9.2477e-40	DOWN	carbohydrate metabolism/hydrolase activity, hydrolyzing O-glycosyl compounds/alpha-glucosidase activity/	biological_process/molecular_function/molecular_function/	Maltase glucoamylase and related hydrolases, glycosyl hydrolase family 31/
69957	Avicelicel regulon	-10.316	2.2356e-21	DOWN	membrane/carbohydrate transport/sugar porter activity/integral to membrane/transport/transporter activity/L-arabinose isomerase activity/	cellular_component/biological_process/molecular_function/cellular_component/biological_process/molecular_function/molecular_function/	Predicted transporter (major facilitator superfamily)/
70351	Avicelicel regulon	-1.5125	0.00048279	DOWN	zinc ion binding/regulation of transcription, DNA-dependent/nucleus/transcription factor activity/	molecular_function/biological_process/cellular_component/molecular_function/	--
57280	Avicelicel regulon	-1.0225	0.013655	DOWN	--	--	--
57555	Avicelicel regulon	-1.6775	0.00047495	DOWN	electron transport/monooxygenase activity/	biological_process/molecular_function/	Cytochrome P450 CYP3/CYP5/CYP6/CYP9 subfamilies/
58114		-2.078	6.5194e-10	DOWN	--	--	RNA polymerase II, large subunit/
70847	Avicelicel regulon	-2.6499	1.5334e-16	DOWN	catalytic activity/	molecular_function/	Uncharacterized conserved protein/
70932	Avicelicel regulon	-1.3972	0.0042345	DOWN	integral to membrane/transport/transporter activity/	cellular_component/biological_process/molecular_function/	Predicted transporter (major facilitator superfamily)/
70998	Avicelicel regulon	-1.9164	5.7597e-09	DOWN	membrane/amino acid transport/amino acid-polyamine transporter activity/transport/	cellular_component/biological_process/molecular_function/biological_process/	Amino acid transporters/
70967	Avicelicel regulon	-5.0368	5.1761e-12	DOWN	--	--	--
70984	Avicelicel regulon	-2.5925	2.791e-14	DOWN	electron transport/monooxygenase activity/	biological_process/molecular_function/	Cytochrome P450 CYP4/CYP19/CYP26 subfamilies/Cytochrome P450 CYP4/CYP19/CYP26 subfamilies/
58701	Avicelicel regulon	-1.9893	7.3302e-07	DOWN	zinc ion binding/carbohydrate metabolism/mannose-6-phosphate isomerase activity/	molecular_function/biological_process/molecular_function/	Mannose-6-phosphate isomerase/
58601		-1.1841	0.029754	DOWN	--	--	--
58450	Avicelicel regulon	-6.661	6.1235e-12	DOWN	carbohydrate metabolism/hydrolase activity, hydrolyzing O-glycosyl compounds/beta-glucosidase activity/	biological_process/molecular_function/molecular_function/	--
58767	Avicelicel regulon	-4.3729	4.7897e-36	DOWN	--	--	--
58853	Avicelicel regulon	-1.6349	0.0037887	DOWN	nucleus/DNA binding/	cellular_component/molecular_function/	Transcriptional regulator/
58580	Avicelicel regulon	-3.3809	3.5829e-19	DOWN	--	--	Iron/ascorbate family oxidoreductases/Iron/ascorbate family oxidoreductases/
58802	Avicelicel regulon	-1.8673	0.0045656	DOWN	metabolism/catalytic activity/	biological_process/molecular_function/	--
58521	Avicelicel regulon	-6.1564	1.4578e-20	DOWN	S-adenosylmethionine-dependent methyltransferase activity/	molecular_function/	Predicted protein carboxyl methylase/
58790		-1.5735	2.542e-06	DOWN	hydrolase activity/metabolism/catalytic activity/phosphoglycolate phosphatase activity/glycerol-1-phosphatase activity/	molecular_function/biological_process/molecular_function/molecular_function/molecular_function/	Predicted haloacid-halidohydrolase and related hydrolases/
71092	Avicelicel regulon	-2.0274	2.0964e-10	DOWN	acid phosphatase activity/	molecular_function/	Histidine acid phosphatase/
59578	Avicelicel regulon	-1.5234	0.016463	DOWN	carbohydrate metabolism/alpha-amylase activity/alpha-glucosidase activity/	biological_process/molecular_function/molecular_function/	Alpha-amylase/
59801	Avicelicel regulon	-1.4409	3.2882e-05	DOWN	--	--	--
60085	Avicelicel regulon	-3.6064	6.89e-24	DOWN	carbohydrate metabolism/hydrolase activity, hydrolyzing O-glycosyl compounds/	biological_process/molecular_function/	Glucosidase II catalytic (alpha) subunit and related enzymes, glycosyl hydrolase family 31/Glucosidase II catalytic (alpha) subunit and related enzymes, glycosyl hydrolase family 31/Glucosidase II catalytic (alpha) subunit and related enzymes, glycosyl hydrolase family 31/
60945	Avicelicel regulon	-2.3698	4.4018e-13	DOWN	membrane/carbohydrate transport/sugar porter activity/integral to membrane/transport/transporter activity/L-arabinose isomerase activity/	cellular_component/biological_process/molecular_function/cellular_component/biological_process/molecular_function/molecular_function/	Predicted transporter (major facilitator superfamily)/
60988	Avicelicel regulon	-2.0005	0.032879	DOWN	integral to membrane/transport/transporter activity/membrane/	cellular_component/biological_process/molecular_function/cellular_component/	Inorganic phosphate transporter/
60890		-1.4748	0.016114	DOWN	oxidoreductase activity/	molecular_function/	Predicted oxidoreductase/
61304	Avicelicel regulon	-1.9652	0.0028355	DOWN	metalloexopeptidase activity/proteolysis and peptidolysis/	molecular_function/biological_process/	Xaa-Pro aminopeptidase/
60638		-2.8832	2.5412e-09	DOWN	--	--	--
22560	Avicelicel regulon	-2.1865	7.3176e-10	DOWN	--	--	Armadillo/beta-catenin-like repeat-containing protein/
22618	Avicelicel regulon	-1.8819	0.00011789	DOWN	protein kinase CK2 regulator activity/cAMP-dependent protein kinase regulator activity/protein kinase CK2 complex/cAMP-dependent protein kinase complex/cAMP-dependent protein kinase activity/protein kinase CK2 activity/protein kinase activity/	molecular_function/molecular_function/cellular_component/cellular_component/molecular_function/molecular_function/molecular_function/	--
22633	Avicelicel regulon	-1.8506	6.7899e-09	DOWN	oxidoreductase activity/zinc ion binding/	molecular_function/molecular_function/	Alcohol dehydrogenase, class III/
23228	Avicelicel regulon	-5.4235	1.0074e-54	DOWN	--	--	--
21664	Avicelicel regulon	-1.9145	0.00043321	DOWN	--	--	--
23368	Avicelicel regulon	-1.7695	2.8944e-08	DOWN	--	--	FlAvicelin-containing monooxygenase/
21960		-1.4251	1.5762e-05	DOWN	hydrolase activity, acting on ester bonds/	molecular_function/	--
22004		-1.3679	3.49e-05	DOWN	oxidoreductase activity/3-ketoglucose-reductase activity/2-hydroxytetrahydrofuran dehydrogenase activity/5-exo-hydroxycamphor dehydrogenase activity/epoxide dehydrogenase activity/oxidoreductase activity, acting on the CH-OH group of donors, NAD or NADP as acceptor/steroid dehydrogenase activity/gluconate dehydrogenase activity/mevaldate reductase activity/isocitrate dehydrogenase activity/3-keto…	molecular_function/molecular_function/molecular_function/molecular_function/molecular_function/molecular_function/molecular_function/molecular_function/molecular_function/molecular_function/molecular_function/molecular_function/	Aldo/keto reductase family proteins/
22164		-1.8057	9.0782e-08	DOWN	unfolded protein binding/heat shock protein binding/protein folding/	molecular_function/molecular_function/biological_process/	dsRNA-activated protein kinase inhibitor P58, contains TPR and DnaJ domains/
22197	Avicelicel regulon	-4.3422	2.0659e-13	DOWN	carbohydrate metabolism/hydrolase activity, hydrolyzing O-glycosyl compounds/amylase activity/hexosaminidase activity/fucosidase activity/trehalase activity/glucosidase activity/galactosidase activity/mannosyl-oligosaccharide mannosidase activity/mannosidase activity/murein transglycosylase B activity/	biological_process/molecular_function/molecular_function/molecular_function/molecular_function/molecular_function/molecular_function/molecular_function/molecular_function/molecular_function/molecular_function/	Beta-glucosidase, lactase phlorizinhydrolase, and related proteins/
22284	Avicelicel regulon	-3.0356	3.1992e-21	DOWN	gluconolactonase activity/	molecular_function/	Ca2+-binding protein Regucalcin/SMP30/Ca2+-binding protein Regucalcin/SMP30/
122007	Avicelicel regulon	-1.2339	0.00391	DOWN	--	--	--
122081	Avicelicel regulon	-11.889	2.73e-69	DOWN	cellulose binding/carbohydrate metabolism/extracellular region/hydrolase activity, hydrolyzing O-glycosyl compounds/	molecular_function/biological_process/cellular_component/molecular_function/	--
122087	Avicelicel regulon	-1.2561	0.0073125	DOWN	extracellular region/exo-alpha-sialidase activity/	cellular_component/molecular_function/	beta-1,6-N-acetylglucosaminyltransferase, contains WSC domain/beta-1,6-N-acetylglucosaminyltransferase, contains WSC domain/
122089	Avicelicel regulon	-3.0079	8.0398e-20	DOWN	--	--	--
122110		-1.7765	2.131e-05	DOWN	metabolism/catalytic activity/4-coumarate-CoA ligase activity/	biological_process/molecular_function/molecular_function/	Acyl-CoA synthetase/
119568		-2.3358	4.8167e-13	DOWN	--	--	Ca2+-modulated nonselective cation channel polycystin/Ca2+-modulated nonselective cation channel polycystin/
119619	Avicelicel regulon	-2.5521	1.1207e-06	DOWN	--	--	--
119806		-2.099	1.348e-10	DOWN	--	--	--
119876		-1.7478	0.00017334	DOWN	proteolysis and peptidolysis/pepsin A activity/aspartic-type endopeptidase activity/	biological_process/molecular_function/molecular_function/	Aspartyl protease/
122166		-1.1014	0.011222	DOWN	electron transport/monooxygenase activity/dibenzothiophene-5,5-dioxide monooxygenase activity/oxidoreductase activity, acting on paired donors, with incorporation or reduction of molecular oxygen, reduced flAvicelin or flAviceloprotein as one donor, and incorporation of one atom of oxygen/	biological_process/molecular_function/molecular_function/molecular_function/	Cytochrome P450 CYP4/CYP19/CYP26 subfamilies/Cytochrome P450 CYP4/CYP19/CYP26 subfamilies/
122208	Avicelicel regulon	-12.387	2.2285e-18	DOWN	zinc ion binding/regulation of transcription, DNA-dependent/nucleus/transcription factor activity/transcription/DNA binding/	molecular_function/biological_process/cellular_component/molecular_function/biological_process/molecular_function/	--
122301		-2.1075	5.7903e-11	DOWN	amino acid metabolism/transferase activity, transferring alkyl or aryl (other than methyl) groups/O-acetylhomoserine aminocarboxypropyltransferase activity/	biological_process/molecular_function/molecular_function/	Cystathionine beta-lyases/cystathionine gamma-synthases/
122415	Avicelicel regulon	-1.3966	1.7298e-05	DOWN	isomerase activity/endoplasmic reticulum/electron transport/electron transporter activity/protein disulfide isomerase activity/	molecular_function/cellular_component/biological_process/molecular_function/molecular_function/	Protein disulfide isomerase (prolyl 4-hydroxylase beta subunit)/
122644		-2.9373	2.1812e-07	DOWN	phospholipid biosynthesis/ethanolaminephosphotransferase activity/	biological_process/molecular_function/	sn-1,2-diacylglycerol ethanolamine- and cholinephosphotranferases/
122666	Avicelicel regulon	-1.8351	0.0028176	DOWN	--	--	Dual specificity phosphatase/
122778		-2.5332	2.2583e-07	DOWN	oxidoreductase activity/3-ketoglucose-reductase activity/2-hydroxytetrahydrofuran dehydrogenase activity/5-exo-hydroxycamphor dehydrogenase activity/epoxide dehydrogenase activity/oxidoreductase activity, acting on the CH-OH group of donors, NAD or NADP as acceptor/steroid dehydrogenase activity/gluconate dehydrogenase activity/mevaldate reductase activity/isocitrate dehydrogenase activity/3-keto…	molecular_function/molecular_function/molecular_function/molecular_function/molecular_function/molecular_function/molecular_function/molecular_function/molecular_function/molecular_function/molecular_function/molecular_function/	Aldo/keto reductase family proteins/
122914		-1.992	0.00085368	DOWN	--	--	Nucleolar GTPase/ATPase p130/
122920	Avicelicel regulon	-2.3418	3.9031e-13	DOWN	ATP binding/	molecular_function/	Molecular chaperones GRP78/BiP/KAR2, HSP70 superfamily/
122941	Avicelicel regulon	-1.2449	0.0032303	DOWN	--	--	beta-1,6-N-acetylglucosaminyltransferase, contains WSC domain/beta-1,6-N-acetylglucosaminyltransferase, contains WSC domain/
122943		-1.5453	5.8119e-06	DOWN	--	--	SWI-SNF chromatin-remodeling complex protein/
122993		-1.6684	0.03299	DOWN	--	--	Chitin synthase/hyaluronan synthase (glycosyltransferases)/
123232	Avicelicel regulon	-12.674	1.4352e-158	DOWN	cellulase activity/polysaccharide catabolism/	molecular_function/biological_process/	--
123288		-2.8204	1.8956e-18	DOWN	carbohydrate metabolism/	biological_process/	Sugar (pentulose and hexulose) kinases/
120189	Avicelicel regulon	-1.8833	6.7899e-09	DOWN	--	--	C-type lectin/C-type lectin/
120229	Avicelicel regulon	-7.8679	2.7763e-73	DOWN	carbohydrate metabolism/hydrolase activity, hydrolyzing O-glycosyl compounds/	biological_process/molecular_function/	--
123659	Avicelicel regulon	-4.3388	1.2186e-37	DOWN	--	--	von Willebrand factor and related coagulation proteins/von Willebrand factor and related coagulation proteins/
123797	Avicelicel regulon	-2.5257	6.9412e-05	DOWN	--	--	--
123818	Avicelicel regulon	-12.201	5.8561e-151	DOWN	carbohydrate metabolism/hydrolase activity, hydrolyzing O-glycosyl compounds/	biological_process/molecular_function/	--
123881	Avicelicel regulon	-1.8171	4.7159e-08	DOWN	zinc ion binding/regulation of transcription, DNA-dependent/nucleus/transcription factor activity/transcription/DNA binding/	molecular_function/biological_process/cellular_component/molecular_function/biological_process/molecular_function/	RNA polymerase II, large subunit/
123914	Avicelicel regulon	-2.3128	3.9031e-13	DOWN	--	--	--
123940	Avicelicel regulon	-10.497	1.5281e-93	DOWN	cellulose binding/carbohydrate metabolism/extracellular region/hydrolase activity, hydrolyzing O-glycosyl compounds/	molecular_function/biological_process/cellular_component/molecular_function/	--
123989	Avicelicel regulon	-13.508	2.0625e-119	DOWN	cellulose binding/carbohydrate metabolism/extracellular region/hydrolase activity, hydrolyzing O-glycosyl compounds/	molecular_function/biological_process/cellular_component/molecular_function/	Uncharacterized conserved protein (tumor-rejection antigen MAGE in humans)/
123992	Avicelicel regulon	-9.5426	2.7682e-121	DOWN	cellulose binding/carbohydrate metabolism/extracellular region/hydrolase activity, hydrolyzing O-glycosyl compounds/	molecular_function/biological_process/cellular_component/molecular_function/	beta-1,6-N-acetylglucosaminyltransferase, contains WSC domain/beta-1,6-N-acetylglucosaminyltransferase, contains WSC domain/
120311	Avicelicel regulon	-2.5686	2.8966e-15	DOWN	--	--	--
120312	Avicelicel regulon	-13.839	1.6252e-188	DOWN	cellulose binding/carbohydrate metabolism/extracellular region/hydrolase activity, hydrolyzing O-glycosyl compounds/	molecular_function/biological_process/cellular_component/molecular_function/	--
120504	Avicelicel regulon	-4.902	5.8143e-30	DOWN	protein binding/	molecular_function/	FOG: Immunoglobin and related proteins/FOG: Immunoglobin and related proteins/
124198	Avicelicel regulon	-6.2417	4.5558e-27	DOWN	--	--	--
120627	Avicelicel regulon	-1.9519	0.0003521	DOWN	membrane/ATPase activity, coupled to transmembrane movement of ions, phosphorylative mechanism/cation transport/ATP binding/integral to membrane/calcium ion transport/calcium-transporting ATPase activity/metabolism/catalytic activity/hydrolase activity, acting on acid anhydrides, catalyzing transmembrane movement of substances/	cellular_component/molecular_function/biological_process/molecular_function/cellular_component/biological_process/molecular_function/biological_process/molecular_function/molecular_function/	Ca2+ transporting ATPase/
120635		-1.708	2.6527e-07	DOWN	transketolase activity/	molecular_function/	Transketolase/
120749	Avicelicel regulon	-8.1653	5.1295e-99	DOWN	carbohydrate metabolism/hydrolase activity, hydrolyzing O-glycosyl compounds/beta-glucosidase activity/	biological_process/molecular_function/molecular_function/	Beta-glucosidase, lactase phlorizinhydrolase, and related proteins/
120821		-2.027	1.1921e-09	DOWN	phosphopantetheine binding/	molecular_function/	von Willebrand factor and related coagulation proteins/von Willebrand factor and related coagulation proteins/
124282		-1.545	3.6132e-06	DOWN	--	--	beta-1,6-N-acetylglucosaminyltransferase, contains WSC domain/beta-1,6-N-acetylglucosaminyltransferase, contains WSC domain/
120953		-2.0591	7.6745e-10	DOWN	--	--	--
120961	Avicelicel regulon	-13.14	4.2194e-178	DOWN	--	--	--
124295	Avicelicel regulon	-5.1497	1.255e-49	DOWN	--	--	--
121121	Avicelicel regulon	-2.9128	0.0010942	DOWN	zinc ion binding/regulation of transcription, DNA-dependent/nucleus/transcription factor activity/	molecular_function/biological_process/cellular_component/molecular_function/	--
121127	Avicelicel regulon	-12.475	3.2135e-86	DOWN	carbohydrate metabolism/hydrolase activity, hydrolyzing O-glycosyl compounds/beta-glucosidase activity/	biological_process/molecular_function/molecular_function/	--
121146	Avicelicel regulon	-2.0918	4.5138e-09	DOWN	--	--	--
121232		-1.3296	5.7798e-05	DOWN	--	--	--
121294		-1.8846	6.5625e-09	DOWN	--	--	--
121418	Avicelicel regulon	-9.9691	1.856e-27	DOWN	catalytic activity/	molecular_function/	--
121661	Avicelicel regulon	-2.3398	0.022404	DOWN	galactose metabolism/aldose 1-epimerase activity/	biological_process/molecular_function/	Predicted mutarotase/
121702	Avicelicel regulon	-1.9914	0.01523	DOWN	DNA-directed RNA polymerase III activity/DNA-directed RNA polymerase II activity/DNA-directed RNA polymerase I activity/DNA-directed RNA polymerase activity/	molecular_function/molecular_function/molecular_function/molecular_function/	RNA polymerase II, large subunit/
121754	Avicelicel regulon	-1.366	5.8029e-05	DOWN	unfolded protein binding/heat shock protein binding/protein folding/	molecular_function/molecular_function/biological_process/	Molecular chaperone (DnaJ superfamily)/
121777		-2.8558	1.4123e-18	DOWN	calcium ion binding/	molecular_function/	Halotolerance protein HAL3 (contains flAviceloprotein domain)/Halotolerance protein HAL3 (contains flAviceloprotein domain)/
121870		-5.0103	3.4556e-18	DOWN	--	--	--
48444	Avicelicel regulon	-2.4693	0.017911	DOWN	membrane/carbohydrate transport/sugar porter activity/integral to membrane/transport/transporter activity/L-arabinose isomerase activity/	cellular_component/biological_process/molecular_function/cellular_component/biological_process/molecular_function/molecular_function/	Predicted transporter (major facilitator superfamily)/
43671		-2.857	2.696e-05	DOWN	membrane/ammonium transporter activity/transport/	cellular_component/molecular_function/biological_process/	Ammonia permease/
43974	Avicelicel regulon	-1.9378	3.3514e-09	DOWN	--	--	UDP-galactose transporter related protein/
49081	Avicelicel regulon	-4.6389	9.4438e-38	DOWN	cellulose binding/carbohydrate metabolism/extracellular region/hydrolase activity, hydrolyzing O-glycosyl compounds/	molecular_function/biological_process/cellular_component/molecular_function/	Ca2+-modulated nonselective cation channel polycystin/Ca2+-modulated nonselective cation channel polycystin/C-type lectin/C-type lectin/
49753		-2.3499	4.4347e-13	DOWN	oxidoreductase activity/zinc ion binding/L-iditol 2-dehydrogenase activity/	molecular_function/molecular_function/molecular_function/	Sorbitol dehydrogenase/
49976	Avicelicel regulon	-10.585	8.8778e-97	DOWN	cellulose binding/carbohydrate metabolism/extracellular region/hydrolase activity, hydrolyzing O-glycosyl compounds/cellulase activity/	molecular_function/biological_process/cellular_component/molecular_function/molecular_function/	--
50212		-1.3732	0.00010137	DOWN	--	--	--
50215		-1.3497	0.00016901	DOWN	carbohydrate metabolism/hydrolase activity, hydrolyzing O-glycosyl compounds/	biological_process/molecular_function/	--
50894	Avicelicel regulon	-7.9234	1.0216e-33	DOWN	membrane/carbohydrate transport/sugar porter activity/integral to membrane/transport/transporter activity/L-arabinose isomerase activity/	cellular_component/biological_process/molecular_function/cellular_component/biological_process/molecular_function/molecular_function/	Predicted transporter (major facilitator superfamily)/
51686	Avicelicel regulon	-1.8636	1.2475e-08	DOWN	hydrolase activity/	molecular_function/	Predicted hydrolase related to dienelactone hydrolase/
45573		-1.0333	0.0028523	DOWN	--	--	--
46816	Avicelicel regulon	-6.7675	2.7458e-40	DOWN	carbohydrate metabolism/hydrolase activity, hydrolyzing O-glycosyl compounds/beta-glucosidase activity/	biological_process/molecular_function/molecular_function/	--
46819	Avicelicel regulon	-6.7125	3.1796e-30	DOWN	membrane/carbohydrate transport/sugar porter activity/integral to membrane/transport/transporter activity/L-arabinose isomerase activity/	cellular_component/biological_process/molecular_function/cellular_component/biological_process/molecular_function/molecular_function/	Predicted transporter (major facilitator superfamily)/
47134	Avicelicel regulon	-1.3709	4.3319e-05	DOWN	--	--	--
47733	Avicelicel regulon	-1.2188	0.00044499	DOWN	--	--	--
78439		-1.8465	3.7089e-08	DOWN	glycolysis/pyruvate kinase activity/	biological_process/molecular_function/	Pyruvate kinase/
78448		-2.0765	3.6675e-10	DOWN	--	--	--
78496		-1.5219	4.2498e-06	DOWN	disulfide oxidoreductase activity/electron transport/	molecular_function/biological_process/	FlAvicelin-containing monooxygenase/
73631		-2.8813	0.00086939	DOWN	electron transport/	biological_process/	Proteins containing the FAD binding domain/
73632	Avicelicel regulon	-14.178	2.2798e-115	DOWN	cellulose binding/carbohydrate metabolism/extracellular region/hydrolase activity, hydrolyzing O-glycosyl compounds/hydrolase activity/metabolism/catalytic activity/	molecular_function/biological_process/cellular_component/molecular_function/molecular_function/biological_process/molecular_function/	--
73638	Avicelicel regulon	-13.627	1.8e-187	DOWN	cellulose binding/carbohydrate metabolism/extracellular region/hydrolase activity, hydrolyzing O-glycosyl compounds/	molecular_function/biological_process/cellular_component/molecular_function/	--
73643	Avicelicel regulon	-13.757	1.8e-187	DOWN	cellulose binding/carbohydrate metabolism/extracellular region/hydrolase activity, hydrolyzing O-glycosyl compounds/	molecular_function/biological_process/cellular_component/molecular_function/	beta-1,6-N-acetylglucosaminyltransferase, contains WSC domain/beta-1,6-N-acetylglucosaminyltransferase, contains WSC domain/
73678	Avicelicel regulon	-1.2729	0.00010814	DOWN	calcium ion binding/	molecular_function/	Calnexin/
74070		-1.3122	0.00013142	DOWN	membrane/amino acid transport/amino acid-polyamine transporter activity/transport/	cellular_component/biological_process/molecular_function/biological_process/	Amino acid transporters/
74223	Avicelicel regulon	-15.128	2.6062e-38	DOWN	carbohydrate metabolism/hydrolase activity, hydrolyzing O-glycosyl compounds/	biological_process/molecular_function/	--
74282	Avicelicel regulon	-4.9598	1.259e-07	DOWN	proprotein convertase activity/serine-type signal peptidase activity/plasminogen activator activity/pancreatic elastase activity/subtilase activity/serine-type endopeptidase activity/	molecular_function/molecular_function/molecular_function/molecular_function/molecular_function/molecular_function/	Proteins containing Ca2+-binding EGF-like domains/
74515		-2.2224	3.1279e-11	DOWN	--	--	Predicted small molecule transporter/
79166		-1.1292	0.001035	DOWN	sterol carrier activity/estradiol 17-beta-dehydrogenase activity/	molecular_function/molecular_function/	2-enoyl-CoA hydratase/3-hydroxyacyl-CoA dehydrogenase/Peroxisomal 3-ketoacyl-CoA-thiolase, sterol-binding domain and related enzymes/
79169	Avicelicel regulon	-2.7121	4.535e-12	DOWN	oxidoreductase activity/integral to membrane/potassium ion transport/aryl-alcohol dehydrogenase (NADP+) activity/	molecular_function/cellular_component/biological_process/molecular_function/	Voltage-gated shaker-like K+ channel, subunit beta/KCNAB/
79202	Avicelicel regulon	-5.7829	2.6576e-31	DOWN	integral to membrane/transport/transporter activity/	cellular_component/biological_process/molecular_function/	--
79448	Avicelicel regulon	-1.8888	1.2447e-08	DOWN	ATP binding/	molecular_function/	--
79598	Avicelicel regulon	-1.8561	2.9613e-09	DOWN	--	--	FOG: TPR repeat/
79960	Avicelicel regulon	-1.4866	9.7319e-06	DOWN	membrane/N-linked glycosylation/calcium ion binding/mannosyl-oligosaccharide 1,2-alpha-mannosidase activity/	cellular_component/biological_process/molecular_function/molecular_function/	Mannosyl-oligosaccharide alpha-1,2-mannosidase and related glycosyl hydrolases/
80058	Avicelicel regulon	-1.7363	0.020002	DOWN	membrane/carbohydrate transport/sugar porter activity/integral to membrane/transport/transporter activity/	cellular_component/biological_process/molecular_function/cellular_component/biological_process/molecular_function/	Predicted transporter (major facilitator superfamily)/
80240	Avicelicel regulon	-2.0359	1.4128e-10	DOWN	beta-galactosidase complex/carbohydrate metabolism/beta-galactosidase activity/	cellular_component/biological_process/molecular_function/	Beta-galactosidase/
80340	Avicelicel regulon	-3.7402	0.0002519	DOWN	--	--	--
74987		-1.5613	1.0802e-05	DOWN	--	--	Actin regulatory protein (Wiskott-Aldrich syndrome protein)/Actin regulatory protein (Wiskott-Aldrich syndrome protein)/
81087	Avicelicel regulon	-2.1665	3.4105e-06	DOWN	carbohydrate metabolism/hydrolase activity, hydrolyzing O-glycosyl compounds/peptidase activity/proteolysis and peptidolysis/alanine aminopeptidase activity/aminopeptidase activity/	biological_process/molecular_function/molecular_function/biological_process/molecular_function/molecular_function/	Transferrin receptor and related proteins containing the protease-associated (PA) domain/Transferrin receptor and related proteins containing the protease-associated (PA) domain/Transferrin receptor and related proteins containing the protease-associated (PA) domain/
81148	Avicelicel regulon	-3.2793	3.4742e-24	DOWN	oxidoreductase activity/regulation of oxidoreductase activity/	molecular_function/biological_process/	Voltage-gated shaker-like K+ channel, subunit beta/KCNAB/
81271		-2.3886	0.017501	DOWN	oxidoreductase activity/zinc ion binding/NAD binding/oxidoreductase activity, acting on the CH-OH group of donors, NAD or NADP as acceptor/L-iditol 2-dehydrogenase activity/	molecular_function/molecular_function/molecular_function/molecular_function/molecular_function/	Sorbitol dehydrogenase/
81576		-2.2753	1.6275e-10	DOWN	oxidoreductase activity/electron transport/	molecular_function/biological_process/	NADP/FAD dependent oxidoreductase/
81972		-2.1117	1.3152e-10	DOWN	--	--	Phosphatidylinositol transfer protein SEC14 and related proteins/
82049		-2.0064	1.5065e-09	DOWN	--	--	--
75165		-1.0923	0.0018352	DOWN	integral to membrane/transport/transporter activity/	cellular_component/biological_process/molecular_function/	--
75450	Avicelicel regulon	-1.0382	0.0020343	DOWN	ATP binding/DNA binding/ATP-dependent helicase activity/helicase activity/nucleic acid binding/ATPase activity, coupled to transmembrane movement of substances/ATPase activity, coupled to transmembrane movement of ions/ATPase activity, uncoupled/ATPase activity, coupled/single-stranded DNA-dependent ATP-dependent DNA helicase activity/ATPase activity/DNA translocase activity/protein-transporting …	molecular_function/molecular_function/molecular_function/molecular_function/molecular_function/molecular_function/molecular_function/molecular_function/molecular_function/molecular_function/molecular_function/molecular_function/molecular_function/molecular_function/molecular_function/molecular_function/molecular_function/	Helicase-like transcription factor HLTF/DNA helicase RAD5, DEAD-box superfamily/Helicase-like transcription factor HLTF/DNA helicase RAD5, DEAD-box superfamily/
82105		-1.4346	4.1069e-05	DOWN	ATP binding/ATPase activity/nucleoside-triphosphatase activity/nucleotide binding/regulation of transcription, DNA-dependent/nucleus/DNA binding/ATPase activity, coupled to transmembrane movement of substances/integral to membrane/transport/	molecular_function/molecular_function/molecular_function/molecular_function/biological_process/cellular_component/molecular_function/molecular_function/cellular_component/biological_process/	Pleiotropic drug resistance proteins (PDR1-15), ABC superfamily/
82227	Avicelicel regulon	-3.1456	5.0959e-09	DOWN	carbohydrate metabolism/hydrolase activity, hydrolyzing O-glycosyl compounds/beta-glucosidase activity/	biological_process/molecular_function/molecular_function/	--
82235	Avicelicel regulon	-1.2715	0.0017288	DOWN	carbohydrate metabolism/hydrolase activity, hydrolyzing O-glycosyl compounds/alpha-glucosidase activity/	biological_process/molecular_function/molecular_function/	Maltase glucoamylase and related hydrolases, glycosyl hydrolase family 31/
76172	Avicelicel regulon	-1.2296	0.0001908	DOWN	--	--	COPII vesicle protein/
82633		-2.3872	5.7107e-13	DOWN	carbohydrate metabolism/hydrolase activity, hydrolyzing O-glycosyl compounds/	biological_process/molecular_function/	--
76204	Avicelicel regulon	-1.7172	8.6002e-06	DOWN	oxidoreductase activity/electron transport/	molecular_function/biological_process/	NADH:flAvicelin oxidoreductase/12-oxophytodienoate reductase/NADH:flAvicelin oxidoreductase/12-oxophytodienoate reductase/
76210	Avicelicel regulon	-8.3242	1.1825e-77	DOWN	--	--	--
76360		-1.3399	0.015486	DOWN	--	--	--
76374		-2.8591	9.0792e-18	DOWN	--	--	--
76659	Avicelicel regulon	-3.8343	8.6493e-31	DOWN	--	--	--
76672	Avicelicel regulon	-8.4996	8.678e-37	DOWN	carbohydrate metabolism/hydrolase activity, hydrolyzing O-glycosyl compounds/beta-glucosidase activity/	biological_process/molecular_function/molecular_function/	--
76696	Avicelicel regulon	-2.8373	3.1422e-06	DOWN	oxidoreductase activity/electron transport/disulfide oxidoreductase activity/	molecular_function/biological_process/molecular_function/	FlAvicelin-containing monooxygenase/
76722	Avicelicel regulon	-6.1612	3.2744e-08	DOWN	transport/binding/oxidoreductase activity/electron transport/nitric oxide dioxygenase activity/	biological_process/molecular_function/molecular_function/biological_process/molecular_function/	Globins and related hemoproteins/
76758	Avicelicel regulon	-1.8517	0.0067225	DOWN	membrane/carbohydrate transport/sugar porter activity/integral to membrane/transport/transporter activity/	cellular_component/biological_process/molecular_function/cellular_component/biological_process/molecular_function/	Predicted transporter (major facilitator superfamily)/
76763		-2.5901	0.00072996	DOWN	--	--	--
76817		-1.3111	0.00012447	DOWN	regulation of transcription, DNA-dependent/nucleus/transcription factor activity/	biological_process/cellular_component/molecular_function/	GATA-4/5/6 transcription factors/
77513	Avicelicel regulon	-3.7374	8.3174e-18	DOWN	zinc ion binding/transcription/nucleus/DNA binding/	molecular_function/biological_process/cellular_component/molecular_function/	--
77806	Avicelicel regulon	-1.1232	0.00055156	DOWN	oxidoreductase activity/zinc ion binding/alcohol dehydrogenase (NADP+) activity/	molecular_function/molecular_function/molecular_function/	Alcohol dehydrogenase, class V/
2038	Avicelicel regulon	-3.9205	4.1766e-18	DOWN	oxidoreductase activity/metabolism/iron ion binding/alcohol dehydrogenase activity, iron-dependent/alcohol dehydrogenase activity, zinc-dependent/alcohol dehydrogenase activity, metal ion-independent/alcohol dehydrogenase activity/	molecular_function/biological_process/molecular_function/molecular_function/molecular_function/molecular_function/molecular_function/	Alcohol dehydrogenase, class IV/
2211	Avicelicel regulon	-5.4012	3.0386e-39	DOWN	transketolase activity/	molecular_function/	Transketolase/
4213	Avicelicel regulon	-2.4296	6.103e-07	DOWN	endoribonuclease activity/RNA binding/	molecular_function/molecular_function/	Ribonuclease, T2 family/
4663	Avicelicel regulon	-1.0872	0.023322	DOWN	hydrogen-transporting ATPase activity, rotational mechanism/hydrogen-transporting ATP synthase activity, rotational mechanism/proton-transporting two-sector ATPase complex/ATP synthesis coupled proton transport/ATP binding/	molecular_function/molecular_function/cellular_component/biological_process/molecular_function/	Splicing coactivator SRm160/300, subunit SRm300/
4744	Avicelicel regulon	-1.4773	5.0738e-06	DOWN	carbohydrate metabolism/transaldolase activity/	biological_process/molecular_function/	Transaldolase/
2223	Avicelicel regulon	-2.1165	4.0588e-10	DOWN	metabolism/catalytic activity/succinate-CoA ligase complex (GDP-forming)/succinate-CoA ligase complex/succinate-CoA ligase (GDP-forming) activity/	biological_process/molecular_function/cellular_component/cellular_component/molecular_function/	Succinyl-CoA synthetase, alpha subunit/
5345	Avicelicel regulon	-2.3723	2.8878e-13	DOWN	oxidoreductase activity/electron transport/	molecular_function/biological_process/	Proteins containing the FAD binding domain/
5614	Avicelicel regulon	-2.4709	5.0064e-15	DOWN	molecular function unknown/	molecular_function/	--
2489	Avicelicel regulon	-1.5459	0.0014063	DOWN	endoribonuclease activity/RNA binding/	molecular_function/molecular_function/	Ribonuclease, T2 family/
5849		-1.336	6.325e-05	DOWN	--	--	--
5889	Avicelicel regulon	-2.8776	3.6254e-18	DOWN	metabolism/aminocarboxymuconate-semialdehyde decarboxylase activity/	biological_process/molecular_function/	Predicted metal-dependent hydrolase of the TIM-barrel fold/
6057	Avicelicel regulon	-2.2906	2.0026e-05	DOWN	glucan 1,4-alpha-glucosidase activity/	molecular_function/	Nucleolar GTPase/ATPase p130/
6108		-2.2111	9.091e-10	DOWN	S-adenosylmethionine-dependent methyltransferase activity/	molecular_function/	SAM-dependent methyltransferases/SAM-dependent methyltransferases/
3292		-1.4927	0.00084348	DOWN	oxidoreductase activity/metabolism/D-arabinitol 2-dehydrogenase activity/	molecular_function/biological_process/molecular_function/	Reductases with broad range of substrate specificities/
3327		-2.3816	2.7784e-13	DOWN	oxidoreductase activity/electron transport/NADPH dehydrogenase activity/	molecular_function/biological_process/molecular_function/	NADH:flAvicelin oxidoreductase/12-oxophytodienoate reductase/NADH:flAvicelin oxidoreductase/12-oxophytodienoate reductase/
3405	Avicelicel regulon	-8.1659	1.3797e-99	DOWN	membrane/carbohydrate transport/sugar porter activity/integral to membrane/transport/transporter activity/L-arabinose isomerase activity/	cellular_component/biological_process/molecular_function/cellular_component/biological_process/molecular_function/molecular_function/	Predicted transporter (major facilitator superfamily)/
3481	Avicelicel regulon	-2.4987	0.0087192	DOWN	--	--	--
3739	Avicelicel regulon	-4.9647	4.5149e-18	DOWN	carbohydrate metabolism/hydrolase activity, hydrolyzing O-glycosyl compounds/	biological_process/molecular_function/	--
3823	Avicelicel regulon	-2.5829	3.8546e-13	DOWN	methionine biosynthesis/5-methyltetrahydropteroyltriglutamate-homocysteine S-methyltransferase activity/	biological_process/molecular_function/	--
107743	Avicelicel regulon	-2.3559	4.1766e-13	DOWN	--	--	--
107775	Avicelicel regulon	-5.2395	2.9574e-10	DOWN	protein amino acid phosphorylation/ATP binding/protein kinase activity/	biological_process/molecular_function/molecular_function/	--
107776	Avicelicel regulon	-5.771	1.0942e-21	DOWN	oxidoreductase activity/D-xylose 1-dehydrogenase (NADP+) activity/	molecular_function/molecular_function/	Aldo/keto reductase family proteins/
107858	Avicelicel regulon	-1.3895	0.022082	DOWN	zinc ion binding/regulation of transcription, DNA-dependent/nucleus/transcription factor activity/	molecular_function/biological_process/cellular_component/molecular_function/	--
102904	Avicelicel regulon	-3.056	4.5854e-05	DOWN	--	--	--
102966	Avicelicel regulon	-5.08	3.4737e-45	DOWN	--	--	--
103039		-1.3767	0.00076818	DOWN	serine-type peptidase activity/proteolysis and peptidolysis/	molecular_function/biological_process/	--
103041	Avicelicel regulon	-9.0135	8.7696e-54	DOWN	electron transport/copper ion binding/electron transporter activity/hydrolase activity, acting on carbon-nitrogen (but not peptide) bonds, in linear amides/metabolism/formamidase activity/	biological_process/molecular_function/molecular_function/molecular_function/biological_process/molecular_function/	--
103049	Avicelicel regulon	-3.5041	1.0812e-14	DOWN	carbohydrate metabolism/polygalacturonase activity/	biological_process/molecular_function/	--
103129	Avicelicel regulon	-3.2617	4.9671e-07	DOWN	--	--	--
103130	Avicelicel regulon	-3.9041	2.0753e-05	DOWN	--	--	--
103131	Avicelicel regulon	-2.8645	3.5595e-05	DOWN	--	--	--
103153	Avicelicel regulon	-4.1377	2.7347e-16	DOWN	--	--	--
103191	Avicelicel regulon	-3.6387	2.1209e-20	DOWN	--	--	--
108340	Avicelicel regulon	-4.1167	5.8189e-08	DOWN	--	--	--
108482	Avicelicel regulon	-1.2139	0.00025993	DOWN	metabolism/catalytic activity/5-carboxymethyl-2-hydroxymuconate delta-isomerase activity/	biological_process/molecular_function/molecular_function/	Predicted fumarylacetoacetate hydralase/
108553	Avicelicel regulon	-2.3881	5.1721e-07	DOWN	--	--	--
108663	Avicelicel regulon	-2.6829	3.0807e-14	DOWN	--	--	--
108671	Avicelicel regulon	-7.4128	4.898e-18	DOWN	carbohydrate metabolism/hydrolase activity, hydrolyzing O-glycosyl compounds/beta-glucosidase activity/	biological_process/molecular_function/molecular_function/	--
108672	Avicelicel regulon	-2.587	0.0003203	DOWN	glucan endo-1,3-alpha-glucosidase activity/	molecular_function/	--
108914		-2.9611	6.3236e-19	DOWN	S-adenosylmethionine-dependent methyltransferase activity/oxidoreductase activity/	molecular_function/molecular_function/	--
109071		-3.9676	1.5476e-10	DOWN	nucleosome assembly/nucleus/DNA binding/nucleosome/	biological_process/cellular_component/molecular_function/cellular_component/	VAMP-associated protein involved in inositol metabolism/
109234		-1.9367	5.1677e-09	DOWN	--	--	--
109253		-2.3325	0.0059578	DOWN	--	--	--
109255		-3.0417	1.4131e-16	DOWN	--	--	--
109562	Avicelicel regulon	-1.6739	2.7215e-07	DOWN	electron transport/electron transporter activity/	biological_process/molecular_function/	--
109806		-3.1633	9.2702e-06	DOWN	calcium ion binding/hydrolase activity/bis(5'-nucleosyl)-tetraphosphatase (symmetrical) activity/	molecular_function/molecular_function/molecular_function/	Serine/threonine protein phosphatase 2A, catalytic subunit/
110035	Avicelicel regulon	-3.4288	2.113e-24	DOWN	--	--	Nuclear protein ZAP/
110220	Avicelicel regulon	-2.9648	2.5951e-09	DOWN	zinc ion binding/metallopeptidase activity/proteolysis and peptidolysis/	molecular_function/molecular_function/biological_process/	--
103653	Avicelicel regulon	-8.3148	2.7784e-13	DOWN	--	--	--
110665	Avicelicel regulon	#NAME?	2.3098e-12	DOWN	--	--	--
110666	Avicelicel regulon	-6.5655	2.0892e-25	DOWN	oxidoreductase activity/membrane/electron transport/ferric-chelate reductase activity/	molecular_function/cellular_component/biological_process/molecular_function/	Ferric reductase, NADH/NADPH oxidase and related proteins/Ferric reductase, NADH/NADPH oxidase and related proteins/
110813	Avicelicel regulon	-1.6323	5.0346e-06	DOWN	membrane/amino acid transport/amino acid-polyamine transporter activity/integral to membrane/transport/	cellular_component/biological_process/molecular_function/cellular_component/biological_process/	Amino acid transporters/
110894	Avicelicel regulon	-3.0221	4.8391e-13	DOWN	--	--	--
111137		-3.5622	1.516e-27	DOWN	--	--	--
111138	Avicelicel regulon	-2.0066	7.971e-10	DOWN	--	--	--
111236	Avicelicel regulon	-1.1097	0.002716	DOWN	N-acetyltransferase activity/transferase activity, transferring acyl groups/metabolism/	molecular_function/molecular_function/biological_process/	N-acetyltransferase/
111405		-4.0254	4.0843e-17	DOWN	--	--	--
111495		-2.2759	1.3944e-07	DOWN	--	--	--
111566	Avicelicel regulon	-6.0213	1.4881e-30	DOWN	--	--	--
111742		-1.2477	0.00060594	DOWN	zinc ion binding/regulation of transcription, DNA-dependent/nucleus/transcription factor activity/	molecular_function/biological_process/cellular_component/molecular_function/	Uncharacterized conserved protein/
111758	Avicelicel regulon	-1.8329	1.0102e-07	DOWN	--	--	--
111849	Avicelicel regulon	-10.847	1.0916e-74	DOWN	lysosome organization and biogenesis/sphingolipid metabolism/lysosome/glucosylceramidase activity/	biological_process/biological_process/cellular_component/molecular_function/	Beta-glucocerebrosidase/
111875		-1.9269	4.4361e-08	DOWN	--	--	--
104050	Avicelicel regulon	-7.8885	1.3544e-79	DOWN	--	--	--
111927		-1.4302	2.4278e-05	DOWN	--	--	Molecular co-chaperone STI1/
104059	Avicelicel regulon	-3.6728	6.6741e-08	DOWN	oxidoreductase activity/metabolism/3-ketoglucose-reductase activity/2-hydroxytetrahydrofuran dehydrogenase activity/5-exo-hydroxycamphor dehydrogenase activity/epoxide dehydrogenase activity/oxidoreductase activity, acting on the CH-OH group of donors, NAD or NADP as acceptor/steroid dehydrogenase activity/gluconate dehydrogenase activity/mevaldate reductase activity/isocitrate dehydrogenase acti…	molecular_function/biological_process/molecular_function/molecular_function/molecular_function/molecular_function/molecular_function/molecular_function/molecular_function/molecular_function/molecular_function/molecular_function/molecular_function/	Dehydrogenases with different specificities (related to short-chain alcohol dehydrogenases)/
104072	Avicelicel regulon	-2.4028	0.0039809	DOWN	membrane/carbohydrate transport/sugar porter activity/integral to membrane/transport/transporter activity/L-arabinose isomerase activity/	cellular_component/biological_process/molecular_function/cellular_component/biological_process/molecular_function/molecular_function/	Predicted transporter (major facilitator superfamily)/
104073	Avicelicel regulon	-3.22	6.2557e-15	DOWN	racemase and epimerase activity, acting on amino acids and derivatives/metabolism/amino acid metabolism/	molecular_function/biological_process/biological_process/	--
104174		-1.5106	0.00020034	DOWN	--	--	--
104222	Avicelicel regulon	-2.3692	3.5118e-08	DOWN	N-acetyltransferase activity/	molecular_function/	--
104227	Avicelicel regulon	-6.2316	1.9802e-41	DOWN	--	--	--
104295	Avicelicel regulon	-8.6825	1.8658e-46	DOWN	--	--	--
104393	Avicelicel regulon	-3.2792	2.7874e-20	DOWN	S-adenosylmethionine-dependent methyltransferase activity/methyltransferase activity/	molecular_function/molecular_function/	--
104399		-1.7378	0.028215	DOWN	--	--	--
104422	Avicelicel regulon	-8.7057	1.0378e-24	DOWN	ATP binding/	molecular_function/	AAA+-type ATPase/
104423	Avicelicel regulon	-3.3215	1.535e-13	DOWN	--	--	--
112022	Avicelicel regulon	-2.3585	1.0494e-05	DOWN	--	--	--
112031	Avicelicel regulon	-2.5054	4.4302e-14	DOWN	--	--	--
112140	Avicelicel regulon	-7.5447	3.3901e-69	DOWN	carbohydrate metabolism/polygalacturonase activity/	biological_process/molecular_function/	--
112392	Avicelicel regulon	-14.367	2.2536e-15	DOWN	carbohydrate metabolism/hydrolase activity, hydrolyzing O-glycosyl compounds/	biological_process/molecular_function/	--
104879	Avicelicel regulon	-1.082	0.0016303	DOWN	--	--	T-type voltage-gated Ca2+ channel, pore-forming alpha1I subunit/T-type voltage-gated Ca2+ channel, pore-forming alpha1I subunit/
105167		-1.5089	0.00021397	DOWN	--	--	--
112520	Avicelicel regulon	-2.5766	0.00088036	DOWN	--	--	beta-1,6-N-acetylglucosaminyltransferase, contains WSC domain/beta-1,6-N-acetylglucosaminyltransferase, contains WSC domain/
105444		-2.1601	8.6121e-08	DOWN	--	--	--
105848		-2.0456	1.9701e-08	DOWN	--	--	--
105894		-2.4322	2.0888e-09	DOWN	--	--	--
105969	Avicelicel regulon	-2.3426	2.5549e-06	DOWN	--	--	--
105970	Avicelicel regulon	-2.8669	8.4281e-19	DOWN	oxidoreductase activity/metabolism/15-hydroxyprostaglandin dehydrogenase (NAD+) activity/	molecular_function/biological_process/molecular_function/	15-hydroxyprostaglandin dehydrogenase and related dehydrogenases/15-hydroxyprostaglandin dehydrogenase and related dehydrogenases/
106164	Avicelicel regulon	-9.3446	3.5662e-25	DOWN	oxidoreductase activity/metabolism/3-ketoglucose-reductase activity/2-hydroxytetrahydrofuran dehydrogenase activity/5-exo-hydroxycamphor dehydrogenase activity/epoxide dehydrogenase activity/oxidoreductase activity, acting on the CH-OH group of donors, NAD or NADP as acceptor/steroid dehydrogenase activity/gluconate dehydrogenase activity/mevaldate reductase activity/isocitrate dehydrogenase acti…	molecular_function/biological_process/molecular_function/molecular_function/molecular_function/molecular_function/molecular_function/molecular_function/molecular_function/molecular_function/molecular_function/molecular_function/molecular_function/	Dehydrogenases with different specificities (related to short-chain alcohol dehydrogenases)/
106242	Avicelicel regulon	-1.142	0.047392	DOWN	--	--	--
106315	Avicelicel regulon	-2.4746	1.376e-12	DOWN	--	--	--
106330	Avicelicel regulon	-2.557	0.00046844	DOWN	membrane/carbohydrate transport/sugar porter activity/integral to membrane/transport/transporter activity/L-arabinose isomerase activity/	cellular_component/biological_process/molecular_function/cellular_component/biological_process/molecular_function/molecular_function/	Predicted transporter (major facilitator superfamily)/
106491		-1.9056	8.896e-07	DOWN	--	--	--
106494	Avicelicel regulon	-3.1054	0.00034781	DOWN	--	--	--
106556		-2.6914	0.021845	DOWN	membrane/carbohydrate transport/sugar porter activity/integral to membrane/transport/transporter activity/L-arabinose isomerase activity/	cellular_component/biological_process/molecular_function/cellular_component/biological_process/molecular_function/molecular_function/	Predicted transporter (major facilitator superfamily)/
106686	Avicelicel regulon	-2.9314	2.9103e-18	DOWN	--	--	--
106885		-1.2797	0.0033328	DOWN	oxidoreductase activity/electron transport/acyl-CoA dehydrogenase activity/acyl-CoA reductase activity/very-long-chain-acyl-CoA dehydrogenase activity/short-branched-chain-acyl-CoA dehydrogenase activity/	molecular_function/biological_process/molecular_function/molecular_function/molecular_function/molecular_function/	Short-chain acyl-CoA dehydrogenase/
106936	Avicelicel regulon	-6.3568	3.4421e-37	DOWN	oxidoreductase activity/electron transport/membrane/ferric-chelate reductase activity/	molecular_function/biological_process/cellular_component/molecular_function/	Ferric reductase, NADH/NADPH oxidase and related proteins/Ferric reductase, NADH/NADPH oxidase and related proteins/
107347	Avicelicel regulon	-2.95	1.2177e-11	DOWN	--	--	--
107554		-1.2731	0.0003415	DOWN	--	--	Glutathione S-transferase/
30668	Avicelicel regulon	-2.7366	3.6528e-12	DOWN	oxidoreductase activity/metabolism/D-arabinitol 2-dehydrogenase activity/	molecular_function/biological_process/molecular_function/	Reductases with broad range of substrate specificities/
28731	Avicelicel regulon	-1.8145	4.1887e-08	DOWN	membrane/G-protein coupled receptor activity/	cellular_component/molecular_function/	G protein-coupled receptors/
28185	Avicelicel regulon	-1.8054	9.4994e-06	DOWN	--	--	--
32716	Avicelicel regulon	-1.2674	0.02213	DOWN	--	--	FOG: Ankyrin repeat/
29713		-1.2248	0.0033721	DOWN	--	--	--
26163	Avicelicel regulon	-4.1545	1.8704e-10	DOWN	zinc ion binding/regulation of transcription, DNA-dependent/nucleus/transcription factor activity/transcription/DNA binding/	molecular_function/biological_process/cellular_component/molecular_function/biological_process/molecular_function/	--
41248		-1.5486	6.0697e-06	DOWN	catalytic activity/	molecular_function/	--
34985	Avicelicel regulon	-4.2257	5.6461e-35	DOWN	DNA methylation/DNA binding/DNA (cytosine-5-)-methyltransferase activity/	biological_process/molecular_function/molecular_function/	--
71496	Avicelicel regulon	-3.8964	7.2608e-06	DOWN	oxidoreductase activity/zinc ion binding/L-threonine 3-dehydrogenase activity/	molecular_function/molecular_function/molecular_function/	Zinc-binding oxidoreductase/Zinc-binding oxidoreductase/
71554		-3.4219	1.066e-05	DOWN	carbohydrate metabolism/hydrolase activity, hydrolyzing O-glycosyl compounds/	biological_process/molecular_function/	--
71817		-4.8616	2.9536e-09	DOWN	regulation of transcription, DNA-dependent/intracellular/transcription factor activity/	biological_process/cellular_component/molecular_function/	Synaptic vesicle transporter SVOP and related transporters (major facilitator superfamily)/
72076	Avicelicel regulon	-4.9587	2.1208e-15	DOWN	zinc ion binding/regulation of transcription, DNA-dependent/nucleus/transcription factor activity/transcription/DNA binding/	molecular_function/biological_process/cellular_component/molecular_function/biological_process/molecular_function/	--
72526	Avicelicel regulon	-10.48	5.2828e-19	DOWN	alpha-glucuronidase activity/xylan catabolism/extracellular region/	molecular_function/biological_process/cellular_component/	--
72567	Avicelicel regulon	-13.504	5.549e-187	DOWN	cellulose binding/carbohydrate metabolism/extracellular region/hydrolase activity, hydrolyzing O-glycosyl compounds/	molecular_function/biological_process/cellular_component/molecular_function/	--
72581		-2.3908	2.7502e-06	DOWN	--	--	--
53753		-1.2387	0.040965	DOWN	--	--	Uncharacterized conserved protein/
53318		-1.4817	1.1311e-05	DOWN	electron transport/cytochrome-c oxidase activity/cbb3-type cytochrome c oxidase/caa3-type cytochrome c oxidase/ba3-type cytochrome c oxidase/aa3-type cytochrome c oxidase/	biological_process/molecular_function/molecular_function/molecular_function/molecular_function/molecular_function/	Cytochrome c oxidase, subunit Va/COX6/
54676		-1.7829	0.01533	DOWN	--	--	Cytochrome c oxidase assembly protein/Cu2+ chaperone COX17/
53246		-1.8918	6.9412e-05	DOWN	--	--	LRR-containing protein/
54675		-1.8425	1.9883e-08	DOWN	--	--	RNA polymerase II, large subunit/
54330		-1.7114	6.2343e-07	DOWN	regulation of transcription, DNA-dependent/chromatin silencing/chromatin silencing complex/DNA binding/NAD(P)+-protein-arginine ADP-ribosyltransferase activity/	biological_process/biological_process/cellular_component/molecular_function/molecular_function/	Sirtuin 5 and related class III sirtuins (SIR2 family)/Sirtuin 5 and related class III sirtuins (SIR2 family)/
54195		-3.1652	8.0003e-06	DOWN	regulation of cell cycle/	biological_process/	CDK9 kinase-activating protein cyclin T/
54329		-1.4912	0.022175	DOWN	--	--	Uncharacterized conserved protein/
53125		-2.587	0.023718	DOWN	membrane/transport/binding/mitochondrial inner membrane/	cellular_component/biological_process/molecular_function/cellular_component/	Predicted mitochondrial carrier protein/
54962	Avicelicel regulon	-2.5052	0.034155	DOWN	membrane/	cellular_component/	--
53669		-1.2201	0.011946	DOWN	proteasome endopeptidase activity/threonine endopeptidase activity/	molecular_function/molecular_function/	Translation initiation factor 3, subunit f (eIF-3f)/
53893	Avicelicel regulon	-5.6974	4.2403e-14	DOWN	--	--	--
54384	Avicelicel regulon	-1.0926	0.012015	DOWN	--	--	Uncharacterized conserved protein/
53561		-1.8124	2.0151e-06	DOWN	--	--	--
54686		-1.0155	0.010183	DOWN	--	--	--
53601		-1.6632	1.1957e-06	DOWN	vesicle-mediated transport/integral to membrane/	biological_process/cellular_component/	Synaptobrevin/VAMP-like protein/
54283		-1.8403	0.0095825	DOWN	--	--	Predicted carbohydrate kinase, contains PfkB domain/
54736	Avicelicel regulon	-3.1182	0.0020965	DOWN	ATP-dependent helicase activity/ATP binding/nucleic acid binding/helicase activity/	molecular_function/molecular_function/molecular_function/molecular_function/	ATP-dependent RNA helicase/
53446	Avicelicel regulon	-2.6875	0.001017	DOWN	--	--	U3 snoRNP-associated protein (contains WD40 repeats)/
53647		-2.0647	0.002911	DOWN	protein amino acid phosphorylation/ATP binding/protein kinase activity/protein-tyrosine kinase activity/protein serine/threonine kinase activity/	biological_process/molecular_function/molecular_function/molecular_function/molecular_function/	Checkpoint kinase and related serine/threonine protein kinases/
53525		-1.2383	0.00071576	DOWN	protein amino acid dephosphorylation/phosphoprotein phosphatase activity/	biological_process/molecular_function/	--
53722	Avicelicel regulon	-2.6921	2.369e-17	DOWN	--	--	--
62470	Avicelicel regulon	-2.5106	0.00022461	DOWN	GTP binding/protein biosynthesis/translational elongation/translation elongation factor activity/protein-synthesizing GTPase activity/GTPase activity/	molecular_function/biological_process/biological_process/molecular_function/molecular_function/molecular_function/	Mitochondrial elongation factor/
62769		-1.9009	0.0088495	DOWN	--	--	Diphthamide biosynthesis protein/
62747		-3.124	4.7698e-06	DOWN	integral to membrane/transport/transporter activity/	cellular_component/biological_process/molecular_function/	Synaptic vesicle transporter SVOP and related transporters (major facilitator superfamily)/
62181		-1.9019	0.00048859	DOWN	protein amino acid phosphorylation/ATP binding/protein kinase activity/protein-tyrosine kinase activity/protein serine/threonine kinase activity/	biological_process/molecular_function/molecular_function/molecular_function/molecular_function/	Ca2+/calmodulin-dependent protein kinase, EF-Hand protein superfamily/
62462		-1.2134	0.036216	DOWN	--	--	--
62377		-1.2712	0.042533	DOWN	glucuronyl-galactosyl-proteoglycan 4-alpha-N-acetylglucosaminyltransferase activity/	molecular_function/	Exostosin EXT1L/
62153		-4.2852	2.0747e-08	DOWN	malate metabolism/malic enzyme activity/malate dehydrogenase (oxaloacetate-decarboxylating) activity/	biological_process/molecular_function/molecular_function/	NADP+-dependent malic enzyme/
63088		-2.1593	0.00030359	DOWN	nucleic acid binding/	molecular_function/	RNA polymerase II C-terminal domain-binding protein RA4, contains RPR and RRM domains/RNA polymerase II C-terminal domain-binding protein RA4, contains RPR and RRM domains/
62985	Avicelicel regulon	-3.0124	1.431e-21	DOWN	catalytic activity/butyrolactone hydrolase activity/3,4-dihydrocoumarin hydrolase activity/sulfolactone hydrolase activity/1-oxa-2-oxocycloheptane lactonase activity/carboxylic ester hydrolase activity/lipase activity/phospholipase activity/	molecular_function/molecular_function/molecular_function/molecular_function/molecular_function/molecular_function/molecular_function/molecular_function/	Hormone-sensitive lipase HSL/
63269		-1.6545	0.013215	DOWN	RNA processing/ribonuclease III activity/RNA binding/intracellular/double-stranded RNA binding/	biological_process/molecular_function/molecular_function/cellular_component/molecular_function/	Ribonuclease III domain proteins/
62929		-1.1471	0.0038347	DOWN	--	--	--
62964	Avicelicel regulon	-1.3843	8.3603e-05	DOWN	regulation of transcription, DNA-dependent/DNA binding/	biological_process/molecular_function/	DNA damage-responsive repressor GIS1/RPH1, jumonji superfamily/
62835		-1.3167	0.024919	DOWN	integral to membrane/	cellular_component/	Ca2+/H+ antiporter VCX1 and related proteins/
63180		-1.0153	0.0051752	DOWN	transaminase activity/arginine metabolism/pyridoxal phosphate binding/acetylornithine transaminase activity/	molecular_function/biological_process/molecular_function/molecular_function/	Acetylornithine aminotransferase/
62871		-3.2645	2.9915e-08	DOWN	--	--	--
63754		-1.7249	0.0026894	DOWN	membrane/	cellular_component/	SNARE protein Syntaxin 1 and related proteins/
63354		-1.7214	0.037075	DOWN	transferase activity/metabolism/FMN adenylyltransferase activity/	molecular_function/biological_process/molecular_function/	3'-phosphoadenosine 5'-phosphosulfate sulfotransferase (PAPS reductase)/FAD synthetase and related enzymes/3'-phosphoadenosine 5'-phosphosulfate sulfotransferase (PAPS reductase)/FAD synthetase and related enzymes/
63441		-1.0047	0.037932	DOWN	protein translocase activity/intracellular protein transport/mitochondrial outer membrane/protein phosphatase type 2B activity/myosin phosphatase complex/myosin phosphatase regulator activity/myosin phosphatase activity/protein phosphatase type 2C activity/calcium-dependent protein serine/threonine phosphatase regulator activity/CTD phosphatase activity/magnesium-dependent protein serine/threonin…	molecular_function/biological_process/cellular_component/molecular_function/cellular_component/molecular_function/molecular_function/molecular_function/molecular_function/molecular_function/cellular_component/molecular_function/molecular_function/molecular_function/molecular_function/	Translocase of outer mitochondrial membrane complex, subunit TOM70/TOM72/
63919	Avicelicel regulon	-2.692	0.0055639	DOWN	amino acid metabolism/cystathionine gamma-lyase activity/	biological_process/molecular_function/	Cystathionine beta-lyases/cystathionine gamma-synthases/
64261		-2.8725	7.4935e-07	DOWN	protein ubiquitination/zinc ion binding/ubiquitin-protein ligase activity/ubiquitin ligase complex/peptidase activity/proteolysis and peptidolysis/	biological_process/molecular_function/molecular_function/cellular_component/molecular_function/biological_process/	Predicted E3 ubiquitin ligase/
64790	Avicelicel regulon	-2.1258	3.5491e-11	DOWN	membrane/molecular function unknown/	cellular_component/molecular_function/	--
64667	Avicelicel regulon	-1.9548	0.0020138	DOWN	--	--	--
64996		-1.8296	0.00043321	DOWN	hydrolase activity, acting on carbon-nitrogen (but not peptide) bonds/nitrogen compound metabolism/nitrilase activity/	molecular_function/biological_process/molecular_function/	Carbon-nitrogen hydrolase/
65018		-1.04	0.038862	DOWN	--	--	--
65141	Avicelicel regulon	-3.3436	5.12e-23	DOWN	electron transport/monooxygenase activity/thromboxane-A synthase activity/	biological_process/molecular_function/molecular_function/	Cytochrome P450 CYP3/CYP5/CYP6/CYP9 subfamilies/
64922		-1.8337	1.3726e-05	DOWN	--	--	--
65433		-1.3949	0.00025295	DOWN	oxidoreductase activity/metabolism/	molecular_function/biological_process/	Reductases with broad range of substrate specificities/
65242		-1.0128	0.0041745	DOWN	protein biosynthesis/ribosome/intracellular/structural constituent of ribosome/transferase activity/metabolism/	biological_process/cellular_component/cellular_component/molecular_function/molecular_function/biological_process/	Protein containing adaptin N-terminal region/
65496		-2.1234	1.3354e-10	DOWN	oxidoreductase activity/metabolism/	molecular_function/biological_process/	Predicted dehydrogenase/
65887	Avicelicel regulon	-2.0225	0.00011409	DOWN	regulation of transcription, DNA-dependent/transcription factor activity/	biological_process/molecular_function/	KEKE-like motif-containing transcription regulator (Rlr1)/suppressor of sin4/
65711	Avicelicel regulon	-1.6258	1.2808e-06	DOWN	S-adenosylmethionine-dependent methyltransferase activity/O-methyltransferase activity/methyltransferase activity/	molecular_function/molecular_function/molecular_function/	Hydroxyindole-O-methyltransferase and related SAM-dependent methyltransferases/
66016		-1.0291	0.0022667	DOWN	--	--	Predicted hydrolase related to dienelactone hydrolase/
66486		-2.1062	0.037564	DOWN	microtubule-based movement/microtubule associated complex/ATP binding/microtubule motor activity/	biological_process/cellular_component/molecular_function/molecular_function/	Kinesin (KAR3 subfamily)/
66436	Avicelicel regulon	-2.3524	0.014037	DOWN	rRNA processing/nucleus/RNA binding/	biological_process/cellular_component/molecular_function/	Fibrillarin and related nucleolar RNA-binding proteins/
66604		-2.6616	0.0016584	DOWN	catalytic activity/lipid catabolism/2-acetyl-1-alkylglycerophosphocholine esterase complex/1-alkyl-2-acetylglycerophosphocholine esterase activity/	molecular_function/biological_process/cellular_component/molecular_function/	Phospholipase A2 (platelet-activating factor acetylhydrolase in humans)/
66854	Avicelicel regulon	-1.5754	0.00010273	DOWN	--	--	Monocarboxylate transporter/
55185		-1.1782	0.03674	DOWN	transcription/DNA-directed RNA polymerase activity/DNA binding/DNA-directed RNA polymerase III activity/DNA-directed RNA polymerase II activity/DNA-directed RNA polymerase I activity/	biological_process/molecular_function/molecular_function/molecular_function/molecular_function/molecular_function/	RNA polymerase, 25-kDa subunit (common to polymerases I, II and III)/
55766	Avicelicel regulon	-2.339	0.030177	DOWN	GTP binding/	molecular_function/	GTP-binding protein CRFG/NOG1 (ODN superfamily)/
55362		-1.5607	0.00082505	DOWN	ATP binding/	molecular_function/	Molecular chaperones HSP70/HSC70, HSP70 superfamily/
55358		-3.3121	0.011262	DOWN	oxidoreductase activity/electron transport/disulfide oxidoreductase activity/dimethylaniline monooxygenase (N-oxide-forming) activity/	molecular_function/biological_process/molecular_function/molecular_function/	FlAvicelin-containing monooxygenase/
55837		-4.6973	2.2068e-06	DOWN	nucleoside metabolism/transferase activity/electron transport/	biological_process/molecular_function/biological_process/	Adenine phosphoribosyl transferases/
55928		-1.8193	0.032102	DOWN	proteolysis and peptidolysis/cysteine-type endopeptidase activity/SRP-dependent cotranslational protein-membrane targeting/signal recognition particle (sensu Eukaryota)/GTP binding/RNA binding/catalytic activity/'de novo' pyrimidine base biosynthesis/aspartate carbamoyltransferase activity/nitrogen compound metabolism/ATP binding/carbamoyl-phosphate synthase activity/pyrimidine base biosynthesis/…	biological_process/molecular_function/biological_process/cellular_component/molecular_function/molecular_function/molecular_function/biological_process/molecular_function/biological_process/molecular_function/molecular_function/biological_process/biological_process/cellular_component/molecular_function/biological_process/molecular_function/molecular_function/biological_process/biological_process/	Multifunctional pyrimidine synthesis protein CAD (includes carbamoyl-phophate synthetase, aspartate transcarbamylase, and glutamine amidotransferase)/
55272	Avicelicel regulon	-1.0975	0.0012316	DOWN	--	--	--
55595		-1.9897	0.00043607	DOWN	integral to membrane/cation transporter activity/cation transport/	cellular_component/molecular_function/biological_process/	Ca2+/H+ antiporter VCX1 and related proteins/
56146		-1.4711	0.045176	DOWN	--	--	Uncharacterized conserved protein/
55374		-4.674	1.2002e-39	DOWN	--	--	--
67189		-2.3384	4.333e-06	DOWN	metabolism/catalytic activity/molecular function unknown/phosphopantetheine binding/cofactor binding/ligase activity/	biological_process/molecular_function/molecular_function/molecular_function/molecular_function/molecular_function/	Non-ribosomal peptide synthetase/alpha-aminoadipate reductase and related enzymes/
66935		-1.7809	0.00022657	DOWN	phospholipid biosynthesis/phosphatidylserine decarboxylase activity/	biological_process/molecular_function/	Phosphatidylserine decarboxylase/
67130		-3.2295	0.00027916	DOWN	--	--	IkappaB kinase complex, IKAP component/
67215	Avicelicel regulon	-2.7937	6.9885e-06	DOWN	nucleoside metabolism/nucleotide biosynthesis/ribose-phosphate diphosphokinase activity/	biological_process/biological_process/molecular_function/	Ribose-phosphate pyrophosphokinase/Ribose-phosphate pyrophosphokinase/
67473		-1.8565	3.994e-06	DOWN	integral to membrane/intracellular protein transport/	cellular_component/biological_process/	Uncharacterized mRNA-associated protein RAP55/
67325	Avicelicel regulon	-2.6532	0.010645	DOWN	--	--	U3 small nucleolar ribonucleoprotein (snoRNP) subunit - Mpp10p/
67523		-1.5454	4.8411e-06	DOWN	nucleotidyltransferase activity/biosynthesis/membrane/transport/transporter activity/choline-phosphate cytidylyltransferase activity/	molecular_function/biological_process/cellular_component/biological_process/molecular_function/molecular_function/	Phosphorylcholine transferase/cholinephosphate cytidylyltransferase/
67408	Avicelicel regulon	-1.0773	0.0019072	DOWN	--	--	Anaphase promoting complex, Cdc20, Cdh1, and Ama1 subunits/Anaphase promoting complex, Cdc20, Cdh1, and Ama1 subunits/
67217		-1.9335	0.00025349	DOWN	molecular function unknown/	molecular_function/	Fe-S cluster biosynthesis protein ISA1 (contains a HesB-like domain)/
67394		-1.831	6.034e-06	DOWN	--	--	Uncharacterized conserved protein/
67761	Avicelicel regulon	-1.1249	0.001786	DOWN	proteolysis and peptidolysis/cysteine-type endopeptidase activity/intracellular/calpain activity/	biological_process/molecular_function/cellular_component/molecular_function/	Cytosolic Ca2+-dependent cysteine protease (calpain), large subunit (EF-Hand protein superfamily)/Cytosolic Ca2+-dependent cysteine protease (calpain), large subunit (EF-Hand protein superfamily)/
67806		-3.0299	0.00016772	DOWN	membrane/amino acid transport/amino acid-polyamine transporter activity/integral to membrane/transport/	cellular_component/biological_process/molecular_function/cellular_component/biological_process/	Amino acid transporters/
68086		-1.5068	8.5429e-06	DOWN	--	--	--
68068	Avicelicel regulon	-1.8291	5.003e-08	DOWN	--	--	Translocase of outer mitochondrial membrane complex, subunit TOM37/Metaxin 1/
68110		-1.7074	0.042524	DOWN	cell cycle/cyclin-dependent protein kinase activity/	biological_process/molecular_function/	Cyclin-dependent protein kinase CDC28, regulatory subunit CKS1, and related proteins/
68336		-1.9402	0.020484	DOWN	oxidoreductase activity/pyridoxine 4-dehydrogenase activity/	molecular_function/molecular_function/	Voltage-gated shaker-like K+ channel, subunit beta/KCNAB/
68130		-1.0389	0.0027749	DOWN	exo-alpha-sialidase activity/	molecular_function/	Uncharacterized conserved protein/
68585	Avicelicel regulon	-2.1087	0.044799	DOWN	carbohydrate metabolism/ribose-5-phosphate isomerase activity/	biological_process/molecular_function/	--
68869		-2.3668	0.018574	DOWN	membrane/electron transport/cytochrome-c oxidase activity/integral to membrane/transport/transporter activity/	cellular_component/biological_process/molecular_function/cellular_component/biological_process/molecular_function/	Permease of the major facilitator superfamily/
68813		-2.5229	0.00051852	DOWN	integral to membrane/transport/transporter activity/	cellular_component/biological_process/molecular_function/	Permease of the major facilitator superfamily/
69123		-1.1644	0.0036197	DOWN	mannan endo-1,6-alpha-mannosidase activity/	molecular_function/	--
69171		-3.0979	1.8291e-07	DOWN	oxidoreductase activity/zinc ion binding/NADPH:quinone reductase activity/	molecular_function/molecular_function/molecular_function/	Zinc-binding oxidoreductase/Zinc-binding oxidoreductase/
69153		-1.0968	0.0025389	DOWN	pantothenate kinase activity/	molecular_function/	Predicted panthothenate kinase/uridine kinase-related protein/Predicted panthothenate kinase/uridine kinase-related protein/
68924		-1.29	0.019786	DOWN	S-adenosylmethionine-dependent methyltransferase activity/methyltransferase activity/cyclopropane-fatty-acyl-phospholipid synthase activity/lipid biosynthesis/	molecular_function/molecular_function/molecular_function/biological_process/	SAM-dependent methyltransferases/SAM-dependent methyltransferases/
69384		-1.4808	0.020376	DOWN	protein kinase CK2 regulator activity/cAMP-dependent protein kinase regulator activity/protein kinase CK2 complex/cAMP-dependent protein kinase complex/cAMP-dependent protein kinase activity/protein kinase CK2 activity/protein kinase activity/	molecular_function/molecular_function/cellular_component/cellular_component/molecular_function/molecular_function/molecular_function/	C-type lectin/C-type lectin/
69290		-2.2416	0.040454	DOWN	amino acid metabolism/lysophospholipase activity/	biological_process/molecular_function/	Asparaginase/
69569	Avicelicel regulon	-2.8237	0.016288	DOWN	--	--	--
69650		-1.7995	0.024321	DOWN	electron transport/	biological_process/	Proteins containing the FAD binding domain/
56384		-3.9054	0.0074557	DOWN	nucleic acid binding/	molecular_function/	Nuclear localization sequence binding protein/
56206		-1.1021	0.0027992	DOWN	--	--	--
56434	Avicelicel regulon	-3.4025	0.0040004	DOWN	protein folding/cyclophilin-type peptidyl-prolyl cis-trans isomerase activity/FK506-sensitive peptidyl-prolyl cis-trans isomerase/cyclophilin/peptidyl-prolyl cis-trans isomerase activity/	biological_process/molecular_function/molecular_function/molecular_function/molecular_function/	FKBP-type peptidyl-prolyl cis-trans isomerase/
57049	Avicelicel regulon	-1.0331	0.0033933	DOWN	nucleic acid binding/	molecular_function/	FOG: RRM domain/
69692	Avicelicel regulon	-1.9319	0.010588	DOWN	--	--	--
69742		-3.6935	0.010768	DOWN	catalytic activity/	molecular_function/	--
69868	Avicelicel regulon	-1.2757	0.00066736	DOWN	alpha(1,6)-fucosyltransferase activity/alpha(1,3)-fucosyltransferase activity/glucosyltransferase activity/dolichyl pyrophosphate Glc1Man9GlcNAc2 alpha-1,3-glucosyltransferase activity/dolichyl pyrophosphate Man9GlcNAc2 alpha-1,3-glucosyltransferase activity/beta-1,4-mannosyltransferase activity/phenanthrol glycosyltransferase activity/1,2-dihydroxy-phenanthrene glycosyltransferase activity/9-phe…	molecular_function/molecular_function/molecular_function/molecular_function/molecular_function/molecular_function/molecular_function/molecular_function/molecular_function/molecular_function/molecular_function/molecular_function/molecular_function/molecular_function/molecular_function/molecular_function/molecular_function/molecular_function/molecular_function/molecular_function/molecular_function/…	Glycolipid 2-alpha-mannosyltransferase (alpha-1,2-mannosyltransferase)/
69879		-1.3372	0.00013328	DOWN	nucleic acid binding/	molecular_function/	Polyadenylate-binding protein (RRM superfamily)/Polyadenylate-binding protein (RRM superfamily)/
69885		-2.1146	3.6708e-09	DOWN	translational initiation/eukaryotic translation initiation factor 2B complex/GTP binding/translation initiation factor activity/	biological_process/cellular_component/molecular_function/molecular_function/	--
70090		-1.2073	0.0013065	DOWN	zinc ion binding/one-carbon compound metabolism/carbonate dehydratase activity/	molecular_function/biological_process/molecular_function/	Carbonic anhydrase/
70201		-1.2782	0.0004854	DOWN	N-acetyltransferase activity/	molecular_function/	--
70532	Avicelicel regulon	-1.301	0.0015821	DOWN	acyltransferase activity/metabolism/	molecular_function/biological_process/	Phosphate acyltransferase/
57936		-3.9845	1.4614e-06	DOWN	--	--	Interferon-related protein PC4 like/
57282		-1.096	0.0050968	DOWN	--	--	Predicted metal-binding protein/
57735		-1.7665	1.6583e-07	DOWN	regulation of transcription, DNA-dependent/nucleus/transcription factor activity/	biological_process/cellular_component/molecular_function/	GATA-4/5/6 transcription factors/
57886		-2.4869	1.0659e-10	DOWN	exo-alpha-sialidase activity/	molecular_function/	Nuclear pore complex, Nup214/CAN component/Nuclear pore complex, Nup214/CAN component/
57424	Avicelicel regulon	-2.0663	0.01836	DOWN	--	--	--
57291		-3.3576	0.0010252	DOWN	--	--	Predicted Na+-dependent cotransporter/
57940		-6.2941	0.00035955	DOWN	respiratory gaseous exchange/mitochondrial membrane/regulation of oxidoreductase activity/oxidoreductase activity/	biological_process/cellular_component/biological_process/molecular_function/	--
57527		-2.8643	2.8407e-11	DOWN	--	--	--
70845		-1.4964	1.0057e-05	DOWN	--	--	--
70973	Avicelicel regulon	-1.1997	0.00051663	DOWN	--	--	--
58612		-2.7332	0.0029013	DOWN	steroid metabolism/	biological_process/	Oxysterol-binding protein/
58607	Avicelicel regulon	-2.3129	1.771e-05	DOWN	membrane/	cellular_component/	--
59137		-4.7865	4.7234e-20	DOWN	--	--	--
58815		-1.9826	0.032048	DOWN	oxidoreductase activity/electron transport/disulfide oxidoreductase activity/NADH dehydrogenase activity/	molecular_function/biological_process/molecular_function/molecular_function/	NADH-dehydrogenase (ubiquinone)/
58427	Avicelicel regulon	-3.7872	0.00024938	DOWN	ATP-dependent helicase activity/ATP binding/nucleic acid binding/helicase activity/	molecular_function/molecular_function/molecular_function/molecular_function/	ATP-dependent RNA helicase/
58774		-2.8951	0.0048058	DOWN	--	--	--
58613		-1.3889	0.00068417	DOWN	thiamin diphosphate biosynthesis/ATP binding/thiamin diphosphokinase activity/	biological_process/molecular_function/molecular_function/	Thiamine pyrophosphokinase/
58519		-2.3069	0.029105	DOWN	--	--	--
58493		-1.0147	0.0032575	DOWN	electron transport/mitochondrial membrane/cytochrome-c oxidase activity/cbb3-type cytochrome c oxidase/caa3-type cytochrome c oxidase/ba3-type cytochrome c oxidase/aa3-type cytochrome c oxidase/	biological_process/cellular_component/molecular_function/molecular_function/molecular_function/molecular_function/molecular_function/	Cytochrome c oxidase, subunit Vb/COX4/
58976	Avicelicel regulon	-2.0858	0.0017905	DOWN	--	--	RNA polymerase I transcription factor/
59368	Avicelicel regulon	-1.3955	4.9532e-05	DOWN	--	--	Phospholipase/carboxyhydrolase/
59151		-1.4528	6.6163e-06	DOWN	--	--	--
59723		-3.242	0.0041904	DOWN	catalytic activity/carboxylic ester hydrolase activity/serine esterase activity/carboxylesterase activity/	molecular_function/molecular_function/molecular_function/molecular_function/	Acetylcholinesterase/Butyrylcholinesterase/
59515		-3.1185	0.0062821	DOWN	--	--	Synaptic vesicle transporter SVOP and related transporters (major facilitator superfamily)/
59472	Avicelicel regulon	-2.9255	2.4555e-05	DOWN	membrane/transport/binding/mitochondrial inner membrane/	cellular_component/biological_process/molecular_function/cellular_component/	Mitochondrial carrier protein - Rim2p/Mrs12p/
59759		-1.62	0.0014736	DOWN	carbon-sulfur lyase activity/metabolism/	molecular_function/biological_process/	--
60255	Avicelicel regulon	-2.5054	0.0006782	DOWN	tRNA splicing/tRNA-intron endonuclease complex/tRNA-intron endonuclease activity/	biological_process/cellular_component/molecular_function/	tRNA splicing endonuclease SEN2/
59833	Avicelicel regulon	-3.6509	7.9526e-07	DOWN	--	--	Chitinase/
59991	Avicelicel regulon	-3.276	3.078e-05	DOWN	--	--	RNA-binding nuclear protein (MAK16) containing a distinct C4 Zn-finger/
60482		-1.2186	0.00020691	DOWN	--	--	--
60458		-2.1791	0.010728	DOWN	metabolism/catalytic activity/molecular function unknown/phosphopantetheine binding/cofactor binding/ligase activity/aminoadipate-semialdehyde dehydrogenase complex/L-aminoadipate-semialdehyde dehydrogenase activity/	biological_process/molecular_function/molecular_function/molecular_function/molecular_function/molecular_function/cellular_component/molecular_function/	Non-ribosomal peptide synthetase/alpha-aminoadipate reductase and related enzymes/
61081	Avicelicel regulon	-2.5019	0.00066185	DOWN	N-acetyltransferase activity/	molecular_function/	--
61153		-2.9577	0.0019659	DOWN	uroporphyrinogen-III synthase activity/	molecular_function/	Uroporphyrinogen III synthase UROS/HEM4/
60849		-4.028	3.8438e-05	DOWN	--	--	Mitochondrial sulfhydryl oxidase involved in the biogenesis of cytosolic Fe/S proteins/
61078		-1.0163	0.0050506	DOWN	--	--	--
61292	Avicelicel regulon	-3.305	0.0015468	DOWN	RNA binding/	molecular_function/	Protein involved in high osmolarity signaling pathway/
60815		-1.0356	0.004705	DOWN	prenylated protein tyrosine phosphatase activity/protein tyrosine phosphatase activity/	molecular_function/molecular_function/	Phosphatidylinositol transfer protein PDR16 and related proteins/
61307	Avicelicel regulon	-2.3114	0.02519	DOWN	--	--	Heterochromatin-associated protein HP1 and related CHROMO domain proteins/
61122		-1.0359	0.015486	DOWN	--	--	--
61408	Avicelicel regulon	-1.6877	0.012495	DOWN	small GTPase mediated signal transduction/Ras GTPase activator activity/	biological_process/molecular_function/	Ras GTPase-activating protein family - IQGAP/
60698		-2.2989	0.0065564	DOWN	--	--	Uncharacterized conserved protein/
61219	Avicelicel regulon	-2.6648	0.0023785	DOWN	--	--	--
60796		-3.5254	3.235e-09	DOWN	--	--	Cysteine-rich hydrophobic proteins/
60773		-1.4568	2.0483e-05	DOWN	--	--	Integrin-linked kinase/
61750		-4.2665	8.2764e-14	DOWN	metabolism/catalytic activity/4-nitrophenol 2-monooxygenase activity/alpha-pinene dehydrogenase activity/2-hydroxyisobutyrate 3-monooxygenase activity/hydroxymethylsilanetriol oxidase activity/ammonia monooxygenase activity/dimethylsilanediol hydroxylase activity/alpha-pinene monooxygenase activity/tert-butyl alcohol 2-monooxygenase activity/4-chlorophenoxyacetate monooxygenase activity/4-nitroca…	biological_process/molecular_function/molecular_function/molecular_function/molecular_function/molecular_function/molecular_function/molecular_function/molecular_function/molecular_function/molecular_function/molecular_function/molecular_function/molecular_function/molecular_function/molecular_function/molecular_function/molecular_function/molecular_function/molecular_function/	Sphingolipid hydroxylase/
61830		-1.2835	0.012876	DOWN	--	--	--
61470		-1.6613	3.7789e-06	DOWN	small GTPase mediated signal transduction/GTP binding/intracellular protein transport/	biological_process/molecular_function/biological_process/	Vesicle coat complex COPII, GTPase subunit SAR1/
61874	Avicelicel regulon	-3.2191	5.1513e-05	DOWN	metal ion transporter activity/metal ion transport/membrane/	molecular_function/biological_process/cellular_component/	--
61576		-1.2798	0.0012994	DOWN	--	--	--
61526		-2.5096	0.00012278	DOWN	--	--	--
21246		-1.029	0.0047772	DOWN	ubiquitin-dependent protein catabolism/	biological_process/	Ubiquitin fusion-degradation protein/
21255	Avicelicel regulon	-1.7309	0.034155	DOWN	--	--	Mlx interactors and related transcription factors/
21406		-1.7048	4.5825e-07	DOWN	glycolysis/phosphoglycerate kinase activity/	biological_process/molecular_function/	3-phosphoglycerate kinase/
22528		-1.9289	0.035691	DOWN	protein ubiquitination/zinc ion binding/ubiquitin-protein ligase activity/ubiquitin ligase complex/	biological_process/molecular_function/molecular_function/cellular_component/	Zn-finger protein/
22532		-1.2783	0.036996	DOWN	regulation of transcription, DNA-dependent/nucleus/DNA binding/	biological_process/cellular_component/molecular_function/	Projectin/twitchin and related proteins/
22559		-1.8899	0.045298	DOWN	--	--	Putative transcription factor HALR/MLL3, involved in embryonic development/
22611		-2.0944	0.035253	DOWN	phosphopantetheine binding/	molecular_function/	U3 small nucleolar ribonucleoprotein (snoRNP) component/
22661		-1.004	0.0032825	DOWN	--	--	--
22689	Avicelicel regulon	-2.8095	0.013193	DOWN	intracellular/cell proliferation/nucleolus/	cellular_component/biological_process/cellular_component/	Protein required for normal rRNA processing/
22737		-1.8603	0.0030602	DOWN	hydrogen-transporting ATPase activity, rotational mechanism/hydrogen-transporting ATP synthase activity, rotational mechanism/proton-transporting two-sector ATPase complex/ATP synthesis coupled proton transport/hydrogen-transporting two-sector ATPase activity/	molecular_function/molecular_function/cellular_component/biological_process/molecular_function/	Mitochondrial F1F0-ATP synthase, subunit g/ATP20/
22774		-2.133	1.0475e-05	DOWN	--	--	Predicted DNA-binding protein/
22799		-1.1222	0.0017662	DOWN	catalytic activity/caspase activity/proteolysis and peptidolysis/'de novo' IMP biosynthesis/phosphoribosylformylglycinamidine synthase activity/	molecular_function/molecular_function/biological_process/biological_process/molecular_function/	Phosphoribosylformylglycinamidine synthase/
22841	Avicelicel regulon	-1.9164	0.0020623	DOWN	--	--	--
22925		-1.7876	0.00064306	DOWN	zinc ion binding/regulation of transcription, DNA-dependent/nucleus/transcription factor activity/	molecular_function/biological_process/cellular_component/molecular_function/	--
21412		-1.2056	0.00035577	DOWN	--	--	Ca2+-modulated nonselective cation channel polycystin/Ca2+-modulated nonselective cation channel polycystin/
23015		-4.7404	1.0659e-10	DOWN	--	--	--
21433		-4.6338	8.5675e-05	DOWN	zinc ion binding/nucleus/nucleic acid binding/	molecular_function/cellular_component/molecular_function/	FOG: Zn-finger/
21452	Avicelicel regulon	-4.6709	0.0010021	DOWN	4-nitrophenol 2-monooxygenase activity/alpha-pinene dehydrogenase activity/2-hydroxyisobutyrate 3-monooxygenase activity/hydroxymethylsilanetriol oxidase activity/ammonia monooxygenase activity/dimethylsilanediol hydroxylase activity/alpha-pinene monooxygenase activity/tert-butyl alcohol 2-monooxygenase activity/4-chlorophenoxyacetate monooxygenase activity/4-nitrocatechol 4-monooxygenase activit…	molecular_function/molecular_function/molecular_function/molecular_function/molecular_function/molecular_function/molecular_function/molecular_function/molecular_function/molecular_function/molecular_function/molecular_function/molecular_function/molecular_function/molecular_function/molecular_function/molecular_function/molecular_function/	FOG: PPR repeat/
21468		-1.2399	0.0040364	DOWN	--	--	Fasciclin and related adhesion glycoproteins/Fasciclin and related adhesion glycoproteins/
23048	Avicelicel regulon	-2.7904	2.0328e-09	DOWN	--	--	--
23059		-1.1069	0.0018834	DOWN	protein biosynthesis/ribosome/intracellular/structural constituent of ribosome/large ribosomal subunit/	biological_process/cellular_component/cellular_component/molecular_function/cellular_component/	60S ribosomal protein L26/
23124		-1.1409	0.0012994	DOWN	--	--	--
23193		-1.8504	0.016614	DOWN	protein transporter activity/cytoplasm/nuclear pore/nucleus/protein-nucleus import, docking/phosphatidylinositol 3-kinase activity/phosphatidylinositol 3-kinase, class I, regulator activity/phosphatidylinositol 3-kinase, class I, catalyst activity/1-phosphatidylinositol 3-kinase/	molecular_function/cellular_component/cellular_component/cellular_component/biological_process/molecular_function/molecular_function/molecular_function/molecular_function/	Karyopherin (importin) beta 3/Karyopherin (importin) beta 3/
23295		-2.996	0.00023508	DOWN	membrane/transport/binding/calcium ion binding/mitochondrial inner membrane/transporter activity/	cellular_component/biological_process/molecular_function/molecular_function/cellular_component/molecular_function/	Mitochondrial aspartate/glutamate carrier protein Aralar/Citrin (contains EF-hand Ca2+-binding domains)/
23298		-1.6431	0.0003671	DOWN	aromatic amino acid family biosynthesis/chorismate synthase activity/extracellular region/neurohypophyseal hormone activity/	biological_process/molecular_function/cellular_component/molecular_function/	Chorismate synthase/
23346		-3.4975	7.1159e-09	DOWN	carbohydrate metabolism/beta-N-acetylhexosaminidase activity/beta-N-acetylglucosaminidase activity/	biological_process/molecular_function/molecular_function/	Beta-N-acetylhexosaminidase/
21609		-1.7165	0.00017676	DOWN	ubiquinol-cytochrome-c reductase complex (sensu Eukaryota)/ubiquinol-cytochrome-c reductase activity/electron transport/ubiquinol-cytochrome-c reductase complex/membrane/oxidoreductase activity/	cellular_component/molecular_function/biological_process/cellular_component/cellular_component/molecular_function/	Ubiquinol cytochrome c reductase, subunit RIP1/
21658		-1.0717	0.0023581	DOWN	protein biosynthesis/ribosome/intracellular/structural constituent of ribosome/	biological_process/cellular_component/cellular_component/molecular_function/	60s ribosomal protein L6/
21673		-1.0734	0.0030491	DOWN	hydrogen-transporting ATPase activity, rotational mechanism/hydrogen-transporting ATP synthase activity, rotational mechanism/proton-transporting two-sector ATPase complex/ATP synthesis coupled proton transport/ATP binding/ATP biosynthesis/hydrolase activity, acting on acid anhydrides, catalyzing transmembrane movement of substances/hydrogen-transporting two-sector ATPase activity/	molecular_function/molecular_function/cellular_component/biological_process/molecular_function/biological_process/molecular_function/molecular_function/	F0F1-type ATP synthase, alpha subunit/
23431		-1.2092	0.00079747	DOWN	ubiquinol-cytochrome-c reductase activity/mitochondrial electron transport, ubiquinol to cytochrome c/electron transport/	molecular_function/biological_process/biological_process/	Ubiquinol cytochrome c reductase, subunit QCR7/
23446		-1.3446	0.00010113	DOWN	--	--	Spindle assembly checkpoint protein/Spindle assembly checkpoint protein/
21716		-5.0523	3.0691e-15	DOWN	phosphotransferase activity, carboxyl group as acceptor/phosphorylation/kinase activity/metabolism/intracellular/organic acid metabolism/acetate kinase activity/	molecular_function/biological_process/molecular_function/biological_process/cellular_component/biological_process/molecular_function/	--
21749	Avicelicel regulon	-1.3672	0.033797	DOWN	--	--	Mod5 protein sorting/negative effector of RNA Pol III synthesis/
21752		-1.4796	2.0336e-05	DOWN	cytoplasm/protein binding/	cellular_component/molecular_function/	Amphiphysin/
21876		-2.188	0.0017382	DOWN	oxidoreductase activity/zinc ion binding/regulation of oxidoreductase activity/	molecular_function/molecular_function/biological_process/	Zinc-binding oxidoreductase/Zinc-binding oxidoreductase/
21908		-1.2848	0.00097699	DOWN	integral to membrane/	cellular_component/	Long chain fatty acid elongase/
21937	Avicelicel regulon	-2.4865	0.00010365	DOWN	unfolded protein binding/heat shock protein binding/protein folding/	molecular_function/molecular_function/biological_process/	Molecular chaperone (DnaJ superfamily)/
22000		-3.3048	2.0113e-09	DOWN	--	--	--
22013		-3.0395	0.0016219	DOWN	ATP binding/	molecular_function/	Molecular chaperones HSP70/HSC70, HSP70 superfamily/
22064		-2.5374	2.4388e-06	DOWN	unfolded protein binding/heat shock protein binding/protein folding/	molecular_function/molecular_function/biological_process/	Molecular chaperone (DnaJ superfamily)/
22245		-2.6314	0.0015545	DOWN	regulation of transferase activity/transferase activity/	biological_process/molecular_function/	--
22257		-1.7433	8.5772e-08	DOWN	--	--	--
22264	Avicelicel regulon	-2.7751	0.032728	DOWN	--	--	Apoptosis antagonizing transcription factor/protein transport protein/Apoptosis antagonizing transcription factor/protein transport protein/
119530	Avicelicel regulon	-2.0571	0.0044734	DOWN	nucleus/DNA binding/tRNA metabolism/transcription/DNA-directed RNA polymerase activity/	cellular_component/molecular_function/biological_process/biological_process/molecular_function/	ATP-dependent RNA helicase/Splicing factor 1/branch point binding protein (RRM superfamily)/
122010		-2.4248	0.00010012	DOWN	oxidoreductase activity, acting on the CH-OH group of donors, NAD or NADP as acceptor/L-serine biosynthesis/phosphoglycerate dehydrogenase activity/	molecular_function/biological_process/molecular_function/	D-3-phosphoglycerate dehydrogenase, D-isomer-specific 2-hydroxy acid dehydrogenase superfamily/
122036		-1.1414	0.001176	DOWN	protein biosynthesis/ribosome/intracellular/structural constituent of ribosome/small ribosomal subunit/	biological_process/cellular_component/cellular_component/molecular_function/cellular_component/	40S ribosomal protein S2/30S ribosomal protein S5/
122079	Avicelicel regulon	-1.0157	0.0016967	DOWN	oxidoreductase activity/metabolism/D-arabinitol 2-dehydrogenase activity/	molecular_function/biological_process/molecular_function/	Reductases with broad range of substrate specificities/
122095		-2.3671	5.7401e-05	DOWN	--	--	--
122103		-2.1937	6.625e-10	DOWN	--	--	Predicted nucleotidyltransferase/
122104		-1.3901	0.002703	DOWN	membrane/transport/transporter activity/	cellular_component/biological_process/molecular_function/	Xanthine/uracil transporters/
122127		-1.5749	0.0092951	DOWN	--	--	--
119609		-3.0011	0.0090311	DOWN	biosynthesis/aromatic amino acid family biosynthesis/3-deoxy-7-phosphoheptulonate synthase activity/	biological_process/biological_process/molecular_function/	--
119616	Avicelicel regulon	-3.3622	0.00043208	DOWN	protein amino acid phosphorylation/ATP binding/protein kinase activity/protein serine/threonine kinase activity/protein-tyrosine kinase activity/eukaryotic elongation factor-2 kinase activator activity/eukaryotic elongation factor-2 kinase regulator activity/phosphoinositide 3-kinase activity/cyclin-dependent protein kinase activating kinase regulator activity/cyclin-dependent protein kinase acti…	biological_process/molecular_function/molecular_function/molecular_function/molecular_function/molecular_function/molecular_function/molecular_function/molecular_function/molecular_function/molecular_function/molecular_function/molecular_function/molecular_function/molecular_function/molecular_function/molecular_function/molecular_function/molecular_function/molecular_function/molecular_function/…	Ribosomal protein S6 kinase and related proteins/Ribosomal protein S6 kinase and related proteins/
119690		-1.1505	0.00066791	DOWN	--	--	--
119704		-1.6611	0.033442	DOWN	ribosomal S6-glutamic acid ligase activity/acid-amino acid ligase activity/UDP-N-acetylmuramoylalanyl-D-glutamyl-2,6-diaminopimelate-D-alanyl-D-alanine ligase activity/	molecular_function/molecular_function/molecular_function/	Nucleolar GTPase/ATPase p130/
119724		-2.8026	0.0016949	DOWN	--	--	Uncharacterized conserved protein/
119731		-2.2236	5.7683e-07	DOWN	cellular protein metabolism/ATP binding/protein binding/chaperonin ATPase activity/	biological_process/molecular_function/molecular_function/molecular_function/	Mitochondrial chaperonin, Cpn60/Hsp60p/
119735		-2.6379	0.0016219	DOWN	NAD binding/glycolysis/glyceraldehyde-3-phosphate dehydrogenase (phosphorylating) activity/glyceraldehyde-3-phosphate dehydrogenase activity/glucose metabolism/	molecular_function/biological_process/molecular_function/molecular_function/biological_process/	Glyceraldehyde 3-phosphate dehydrogenase/
119759		-1.1115	0.001733	DOWN	regulation of transcription, DNA-dependent/nucleus/DNA binding/	biological_process/cellular_component/molecular_function/	Transcriptional activator FOSB/c-Fos and related bZIP transcription factors/
119805		-1.174	0.015397	DOWN	--	--	von Willebrand factor and related coagulation proteins/von Willebrand factor and related coagulation proteins/
119819		-2.8346	0.00939	DOWN	integral to membrane/	cellular_component/	Predicted membrane proteins, contain hemolysin III domain/Predicted membrane proteins, contain hemolysin III domain/
119855		-1.0091	0.0044729	DOWN	protein biosynthesis/ribosome/intracellular/structural constituent of ribosome/nucleic acid binding/small ribosomal subunit/	biological_process/cellular_component/cellular_component/molecular_function/molecular_function/cellular_component/	40S ribosomal protein S3/
119875		-1.4084	0.00064032	DOWN	acyl-CoA thioesterase activity/acyl-CoA metabolism/palmitoyl-CoA hydrolase activity/	molecular_function/biological_process/molecular_function/	Acyl-CoA thioesterase/
119881		-2.6604	1.9331e-07	DOWN	--	--	Splicing coactivator SRm160/300, subunit SRm160 (contains PWI domain)/Splicing coactivator SRm160/300, subunit SRm160 (contains PWI domain)/
119931		-1.9063	0.010521	DOWN	integral to membrane/	cellular_component/	Fatty acyl-CoA elongase/Polyunsaturated fatty acid specific elongation enzyme/
119954	Avicelicel regulon	-2.1221	0.025236	DOWN	heme biosynthesis/porphobilinogen synthase activity/	biological_process/molecular_function/	Delta-aminolevulinic acid dehydratase/
119963		-1.5045	4.4222e-05	DOWN	--	--	Chitinase/
122172		-1.0951	0.048578	DOWN	myosin/ATP binding/motor activity/regulation of transcription, DNA-dependent/DNA binding/two-component signal transduction system (phosphorelay)/transferase activity, transferring hexosyl groups/chitin synthase activity/	cellular_component/molecular_function/molecular_function/biological_process/molecular_function/biological_process/molecular_function/molecular_function/	Chitin synthase/hyaluronan synthase (glycosyltransferases)/
122187	Avicelicel regulon	-3.8998	1.0714e-29	DOWN	--	--	RNA-binding protein (contains RRM and Pumilio-like repeats)/
122226		-2.7333	0.00027251	DOWN	catalytic activity/nitrogen compound metabolism/ATP binding/carbamoyl-phosphate synthase activity/biosynthesis/	molecular_function/biological_process/molecular_function/molecular_function/biological_process/	Multifunctional pyrimidine synthesis protein CAD (includes carbamoyl-phophate synthetase, aspartate transcarbamylase, and glutamine amidotransferase)/
122233		-1.0171	0.031014	DOWN	oxidoreductase activity/metabolism/leucine biosynthesis/cytoplasm/3-isopropylmalate dehydrogenase activity/	molecular_function/biological_process/biological_process/cellular_component/molecular_function/	3-isopropylmalate dehydrogenase/
122278	Avicelicel regulon	-2.849	0.0044344	DOWN	--	--	Sof1-like rRNA processing protein (contains WD40 repeats)/
122287		-1.0584	0.0022846	DOWN	oxidoreductase activity/electron transport/disulfide oxidoreductase activity/metabolism/glutamate synthase activity/glutamate biosynthesis/oxidoreductase activity, acting on the CH-NH2 group of donors, NAD or NADP as acceptor/nitrogen compound metabolism/glutamate synthase activity, NADH or NADPH as acceptor/glutamate synthase complex (NADPH)/glutamate synthase (NADPH) activity/	molecular_function/biological_process/molecular_function/biological_process/molecular_function/biological_process/molecular_function/biological_process/molecular_function/cellular_component/molecular_function/	Glutamate synthase/
122296		-2.5335	0.00019144	DOWN	transferase activity, transferring acyl groups, acyl groups converted into alkyl on transfer/main pathways of carbohydrate metabolism/tricarboxylic acid cycle/cytoplasm/citrate (Si)-synthase activity/	molecular_function/biological_process/biological_process/cellular_component/molecular_function/	Citrate synthase/
122381	Avicelicel regulon	-2.6735	0.0051767	DOWN	--	--	Cyclin/
122416		-1.2165	0.00041151	DOWN	oxidoreductase activity/electron transport/12-oxophytodienoate reductase activity/	molecular_function/biological_process/molecular_function/	NADH:flAvicelin oxidoreductase/12-oxophytodienoate reductase/NADH:flAvicelin oxidoreductase/12-oxophytodienoate reductase/
122457		-2.3263	0.0020967	DOWN	DNA binding/	molecular_function/	Transcription factor MBF1/
122487		-1.1804	0.03878	DOWN	--	--	--
122526		-1.3563	7.2814e-05	DOWN	--	--	bZIP transcription factor MafK/
122531		-2.6456	0.020604	DOWN	amino acid metabolism/aspartate-semialdehyde dehydrogenase activity/NAD binding/oxidoreductase activity, acting on the aldehyde or oxo group of donors, NAD or NADP as acceptor/cytoplasm/metabolism/threonine biosynthesis/methionine biosynthesis/	biological_process/molecular_function/molecular_function/molecular_function/cellular_component/biological_process/biological_process/biological_process/	Aspartate-semialdehyde dehydrogenase/
122533		-1.147	0.025675	DOWN	oxidoreductase activity/metabolism/	molecular_function/biological_process/	Betaine aldehyde dehydrogenase/
122572	Avicelicel regulon	-3.5658	2.7912e-05	DOWN	ATP binding/	molecular_function/	Molecular chaperones HSP70/HSC70, HSP70 superfamily/
122579		-1.1063	0.011844	DOWN	--	--	--
122590		-2.8724	7.5282e-05	DOWN	--	--	--
122679		-5.1336	9.2456e-08	DOWN	--	--	--
122692		-1.8101	0.0034137	DOWN	--	--	H/ACA small nucleolar RNP component GAR1/
122696		-1.7736	0.032214	DOWN	--	--	FOG: Low-complexity/
122697		-1.1203	0.0025948	DOWN	protein biosynthesis/ribosome/intracellular/structural constituent of ribosome/	biological_process/cellular_component/cellular_component/molecular_function/	Mitochondrial/chloroplast ribosomal protein L36/
122703		-1.011	0.0052478	DOWN	proteolysis and peptidolysis/metalloendopeptidase activity/mitochondrial processing peptidase complex/mitochondrial processing peptidase activity/	biological_process/molecular_function/cellular_component/molecular_function/	Mitochondrial processing peptidase, beta subunit, and related enzymes (insulinase superfamily)/
122756		-1.3645	4.3319e-05	DOWN	--	--	Ca2+-activated K+ channel proteins (intermediate/small conductance classes)/
122811		-1.4571	0.00038016	DOWN	nitrogen compound metabolism/glutamate-ammonia ligase activity/glutamine biosynthesis/	biological_process/molecular_function/biological_process/	Glutamine synthetase/
122825		-1.2507	0.032635	DOWN	--	--	--
122879	Avicelicel regulon	-4.7975	6.7347e-12	DOWN	--	--	Predicted DNA-binding protein/
122909	Avicelicel regulon	-4.7487	1.0689e-06	DOWN	chromatin assembly or disassembly/nucleus/chromatin binding/chromatin/ATP binding/ATPase activity/nucleoside-triphosphatase activity/nucleotide binding/	biological_process/cellular_component/molecular_function/cellular_component/molecular_function/molecular_function/molecular_function/molecular_function/	ATPase component of ABC transporters with duplicated ATPase domains/Translation elongation factor EF-3b/ATPase component of ABC transporters with duplicated ATPase domains/Translation elongation factor EF-3b/
122987		-1.3081	0.0087862	DOWN	oxidoreductase activity, acting on the aldehyde or oxo group of donors, disulfide as acceptor/metabolism/	molecular_function/biological_process/	Pyruvate dehydrogenase E1, alpha subunit/
122992		-3.3978	0.027775	DOWN	--	--	Galactosyltransferases/
122994		-2.8291	1.6327e-06	DOWN	--	--	Putative growth response protein/
123009	Avicelicel regulon	-3.8922	1.2419e-07	DOWN	--	--	--
123014	Avicelicel regulon	-1.6229	0.01103	DOWN	--	--	KEKE-like motif-containing transcription regulator (Rlr1)/suppressor of sin4/
123026		-1.0293	0.010183	DOWN	carbohydrate metabolism/pentose-phosphate shunt/cytoplasm/transaldolase activity/	biological_process/biological_process/cellular_component/molecular_function/	Transaldolase/
123071		-1.0215	0.004059	DOWN	hydrogen-transporting ATPase activity, rotational mechanism/hydrogen-transporting ATP synthase activity, rotational mechanism/proton-transporting two-sector ATPase complex/ATP synthesis coupled proton transport/ATP binding/ATP biosynthesis/nucleoside-triphosphatase activity/nucleotide binding/hydrogen-translocating F-type ATPase complex/integral to membrane/hydrogen-exporting ATPase activity, pho…	molecular_function/molecular_function/cellular_component/biological_process/molecular_function/biological_process/molecular_function/molecular_function/cellular_component/cellular_component/molecular_function/	F0F1-type ATP synthase, beta subunit/
123086	Avicelicel regulon	-1.1459	0.0041666	DOWN	--	--	--
123114		-1.8493	0.00043226	DOWN	unfolded protein binding/protein folding/ATP binding/	molecular_function/biological_process/molecular_function/	Molecular chaperone (HSP90 family)/
123130	Avicelicel regulon	-1.2943	0.00015948	DOWN	--	--	Transcription initiation factor TFIID, subunit BDF1 and related bromodomain proteins/
123152		-2.2672	0.038415	DOWN	membrane/cation transporter activity/cation transport/	cellular_component/molecular_function/biological_process/	Mitochondrial Fe2+ transporter MMT1 and related transporters (cation diffusion facilitator superfamily)/
123191		-1.0706	0.040493	DOWN	--	--	Predicted alkaloid synthase/Surface mucin Hemomucin/
123251		-6.412	0.00024111	DOWN	transport/binding/oxygen binding/oxidoreductase activity/electron transport/	biological_process/molecular_function/molecular_function/molecular_function/biological_process/	Globins and related hemoproteins/
123258		-1.1643	0.012679	DOWN	small GTPase mediated signal transduction/GTP binding/protein transport/	biological_process/molecular_function/biological_process/	Ras-related small GTPase, Rho type/
123293		-1.0569	0.0037536	DOWN	ATPase activity, coupled to transmembrane movement of substances/integral to membrane/transport/ATP binding/ATPase activity/nucleoside-triphosphatase activity/nucleotide binding/	molecular_function/cellular_component/biological_process/molecular_function/molecular_function/molecular_function/molecular_function/	Multidrug/pheromone exporter, ABC superfamily/
123354	Avicelicel regulon	-1.8221	3.1123e-08	DOWN	endochitinase activity/chitinase activity/	molecular_function/molecular_function/	Nucleolar GTPase/ATPase p130/
123363		-1.0009	0.018703	DOWN	cysteine-type peptidase activity/proteolysis and peptidolysis/cathepsin F activity/cysteine-type endopeptidase activity/	molecular_function/biological_process/molecular_function/molecular_function/	Protease, Ulp1 family/
120020		-1.0574	0.0024901	DOWN	protein biosynthesis/ribosome/intracellular/structural constituent of ribosome/	biological_process/cellular_component/cellular_component/molecular_function/	60S ribosomal protein L37/
120053	Avicelicel regulon	-3.9895	5.334e-05	DOWN	ATP binding/	molecular_function/	Molecular chaperones mortalin/PBP74/GRP75, HSP70 superfamily/
120064	Avicelicel regulon	-4.3532	1.4369e-05	DOWN	ATP-dependent helicase activity/ATP binding/nucleic acid binding/helicase activity/dihydroneopterin triphosphate pyrophosphohydrolase activity/dihydroneopterin monophosphate phosphatase activity/hydrolase activity, acting on acid anhydrides, in phosphorus-containing anhydrides/pyrophosphatase activity/dATP pyrophosphohydrolase activity/bis(5'-nucleosyl)-tetraphosphatase activity/UDP-2,3-diacylglu…	molecular_function/molecular_function/molecular_function/molecular_function/molecular_function/molecular_function/molecular_function/molecular_function/molecular_function/molecular_function/molecular_function/molecular_function/molecular_function/molecular_function/	ATP-dependent RNA helicase pitchoune/
120117	Avicelicel regulon	-3.6766	3.4983e-28	DOWN	zinc ion binding/nucleus/nucleic acid binding/	molecular_function/cellular_component/molecular_function/	FOG: Zn-finger/
120127		-1.6526	0.012434	DOWN	regulation of transcription, DNA-dependent/nucleus/transcription factor activity/	biological_process/cellular_component/molecular_function/	GATA-4/5/6 transcription factors/
120142		-2.3504	0.034944	DOWN	--	--	--
120143		-1.282	0.037297	DOWN	unfolded protein binding/heat shock protein binding/protein folding/	molecular_function/molecular_function/biological_process/	Molecular chaperone (DnaJ superfamily)/
120147		-1.8995	0.014405	DOWN	--	--	HEAT repeat-containing protein/
120176		-1.5103	4.7038e-06	DOWN	L-cysteine metabolism/cysteine dioxygenase activity/iron ion binding/	biological_process/molecular_function/molecular_function/	Cysteine dioxygenase CDO1/
120195		-1.6624	7.1898e-07	DOWN	pyridoxine biosynthesis/pyridoxamine-phosphate oxidase activity/	biological_process/molecular_function/	Pyridoxamine-phosphate oxidase/
120235		-1.4194	3.0941e-05	DOWN	GTP binding/protein biosynthesis/DNA methylation/DNA binding/protein-synthesizing GTPase activity/GTPase activity/	molecular_function/biological_process/biological_process/molecular_function/molecular_function/molecular_function/	Elongation factor 2/
120260		-1.8647	0.0074044	DOWN	protein biosynthesis/ribosome/intracellular/structural constituent of ribosome/	biological_process/cellular_component/cellular_component/molecular_function/	60s ribosomal protein L30 isolog/
120267		-3.4784	2.7157e-06	DOWN	pentose-phosphate shunt, non-oxidative branch/ribose-5-phosphate isomerase activity/	biological_process/molecular_function/	Ribose 5-phosphate isomerase/
120272		-1.3147	0.0099547	DOWN	disulfide oxidoreductase activity/electron transport/calcium ion binding/NADH dehydrogenase activity/	molecular_function/biological_process/molecular_function/molecular_function/	NADH-dehydrogenase (ubiquinone)/
123382		-5.6155	1.2652e-11	DOWN	porphyrin biosynthesis/coproporphyrinogen oxidase activity/	biological_process/molecular_function/	Coproporphyrinogen III oxidase CPO/HEM13/
123396		-1.9832	0.011414	DOWN	--	--	--
123471		-2.5708	0.035946	DOWN	catalytic activity/transferase activity, transferring acyl groups, acyl groups converted into alkyl on transfer/carboxylic acid metabolism/homocitrate synthase activity/	molecular_function/molecular_function/biological_process/molecular_function/	Alpha-isopropylmalate synthase/homocitrate synthase/
123543	Avicelicel regulon	-1.8317	0.028225	DOWN	--	--	FOG: Low-complexity/
123577		-4.2525	2.488e-05	DOWN	ATP-dependent helicase activity/ATP binding/nucleic acid binding/oxidoreductase activity, acting on sulfur group of donors, disulfide as acceptor/protein-methionine-R-oxide reductase activity/	molecular_function/molecular_function/molecular_function/molecular_function/molecular_function/	Endoplasmic reticulum membrane-associated oxidoreductin involved in disulfide bond formation/Endoplasmic reticulum membrane-associated oxidoreductin involved in disulfide bond formation/
123604		-1.1163	0.0046699	DOWN	protein biosynthesis/ribosome/intracellular/structural constituent of ribosome/	biological_process/cellular_component/cellular_component/molecular_function/	Mitochondrial/chloroplast ribosomal protein S16/
123616	Avicelicel regulon	-1.0467	0.002484	DOWN	--	--	--
123648	Avicelicel regulon	-6.0666	2.1249e-15	DOWN	--	--	Nucleolar GTPase/ATPase p130/
123686	Avicelicel regulon	-4.1373	6.2702e-32	DOWN	--	--	--
123687		-2.2281	4.9444e-12	DOWN	--	--	Ran GTPase-activating protein/Ran GTPase-activating protein/Ran GTPase-activating protein/
123702		-1.3075	0.037499	DOWN	integral to membrane/transport/transporter activity/	cellular_component/biological_process/molecular_function/	Synaptic vesicle transporter SV2 (major facilitator superfamily)/
123705		-1.4198	0.0032109	DOWN	electron transport/UDP-glucose 6-dehydrogenase activity/	biological_process/molecular_function/	UDP-glucose/GDP-mannose dehydrogenase/UDP-glucose/GDP-mannose dehydrogenase/
123753		-1.0774	0.0070998	DOWN	protein modification/protein biosynthesis/ribosome/intracellular/structural constituent of ribosome/	biological_process/biological_process/cellular_component/cellular_component/molecular_function/	Ubiquitin/40S ribosomal protein S27a fusion/
123795		-3.9696	0.00098123	DOWN	hydrolase activity, acting on carbon-nitrogen (but not peptide) bonds, in cyclic amides/hydrolase activity/allantoinase activity/	molecular_function/molecular_function/molecular_function/	Dihydroorotase and related enzymes/
123832		-1.1149	0.0010196	DOWN	unfolded protein binding/heat shock protein binding/protein folding/	molecular_function/molecular_function/biological_process/	Molecular chaperone (DnaJ superfamily)/
123963	Avicelicel regulon	-1.5136	0.023965	DOWN	--	--	--
123967	Avicelicel regulon	-1.3929	1.9636e-05	DOWN	cell communication/cell wall/extracellular region/	biological_process/cellular_component/cellular_component/	--
124010		-1.1358	0.0014216	DOWN	large ribosomal subunit/protein biosynthesis/structural constituent of ribosome/ribosome/intracellular/	cellular_component/biological_process/molecular_function/cellular_component/cellular_component/	60S ribosomal protein L13a/
120326		-1.2872	0.002809	DOWN	--	--	--
120351		-1.1109	0.0016205	DOWN	response to oxidative stress/peroxidase activity/	biological_process/molecular_function/	beta-1,6-N-acetylglucosaminyltransferase, contains WSC domain/beta-1,6-N-acetylglucosaminyltransferase, contains WSC domain/
120432		-2.6304	1.6909e-06	DOWN	--	--	--
120516		-1.0951	0.040171	DOWN	--	--	Actin regulatory protein (Wiskott-Aldrich syndrome protein)/Actin regulatory protein (Wiskott-Aldrich syndrome protein)/
120524		-1.5632	5.551e-06	DOWN	--	--	--
124079	Avicelicel regulon	-3.0522	0.00012436	DOWN	copper ion binding/L-ascorbate oxidase activity/	molecular_function/molecular_function/	Multicopper oxidases/
124097		-2.816	1.3163e-06	DOWN	biosynthesis/catalytic activity/	biological_process/molecular_function/	Predicted PhzC/PhzF-type epimerase/
124110		-1.0191	0.027615	DOWN	protein biosynthesis/ribosome/intracellular/structural constituent of ribosome/ribosome biogenesis and assembly/ribonucleoprotein complex/	biological_process/cellular_component/cellular_component/molecular_function/biological_process/cellular_component/	60S ribosomal protein L7A/
124113		-1.5054	0.021382	DOWN	--	--	--
124149		-1.9	0.025165	DOWN	ribosome biogenesis and assembly/ribonucleoprotein complex/	biological_process/cellular_component/	Box H/ACA snoRNP component, involved in ribosomal RNA pseudouridinylation/
124187		-1.0886	0.0016674	DOWN	--	--	Predicted membrane protein/
124210		-1.3576	6.1491e-05	DOWN	chromosome organization and biogenesis (sensu Eukaryota)/nucleosome assembly/nucleus/DNA binding/nucleosome/	biological_process/biological_process/cellular_component/molecular_function/cellular_component/	Histones H3 and H4/
120566		-3.4287	6.2986e-05	DOWN	--	--	Acyl-CoA:diacylglycerol acyltransferase (DGAT)/
120568		-2.8606	2.0747e-08	DOWN	glycolysis/phosphopyruvate hydratase activity/phosphopyruvate hydratase complex/calcium ion binding/	biological_process/molecular_function/cellular_component/molecular_function/	Enolase/
120570		-3.1596	3.7541e-23	DOWN	--	--	--
120571	Avicelicel regulon	-2.5302	0.00081945	DOWN	nucleic acid binding/	molecular_function/	Predicted RNA-binding protein Pno1p interacting with Nob1p and involved in 26S proteasome assembly/
120600		-1.1275	0.001819	DOWN	cyclophilin-type peptidyl-prolyl cis-trans isomerase activity/FK506-sensitive peptidyl-prolyl cis-trans isomerase/cyclophilin/peptidyl-prolyl cis-trans isomerase activity/	molecular_function/molecular_function/molecular_function/molecular_function/	RNA helicase/
120623		-1.1818	0.00063321	DOWN	--	--	Nuclear receptor coregulator SMRT/SMRTER, contains Myb-like domains/
120646		-1.1054	0.0016178	DOWN	S-adenosylmethionine-dependent methyltransferase activity/catalytic activity/spermidine synthase activity/	molecular_function/molecular_function/molecular_function/	Spermidine synthase/
120654	Avicelicel regulon	-1.1206	0.0018222	DOWN	--	--	FOG: FHA domain/
120751		-3.142	8.1432e-05	DOWN	--	--	--
120779		-1.0219	0.004064	DOWN	intracellular/	cellular_component/	40S ribosomal protein S8/
120799	Avicelicel regulon	-4.1099	4.9608e-14	DOWN	--	--	--
120805		-1.297	0.038212	DOWN	prenylated protein tyrosine phosphatase activity/protein tyrosine phosphatase activity/	molecular_function/molecular_function/	Splicing coactivator SRm160/300, subunit SRm300/
120873	Avicelicel regulon	-2.2784	1.0958e-11	DOWN	glucan endo-1,3-alpha-glucosidase activity/	molecular_function/	--
120877		-2.1939	4.7595e-06	DOWN	hydroxyacylglutathione hydrolase activity/	molecular_function/	Glyoxylase/
120879		-1.3025	0.023022	DOWN	--	--	--
120923		-1.2209	0.0028962	DOWN	--	--	--
120931		-2.5169	0.00083167	DOWN	--	--	--
120981		-2.6244	0.0022846	DOWN	metal ion transporter activity/metal ion transport/membrane/	molecular_function/biological_process/cellular_component/	--
121003		-1.0178	0.0042434	DOWN	protein biosynthesis/ribosome/intracellular/structural constituent of ribosome/RNA binding/	biological_process/cellular_component/cellular_component/molecular_function/molecular_function/	Ribosomal protein S18/
121028		-1.1511	0.0010224	DOWN	protein domain specific binding/	molecular_function/	Multifunctional chaperone (14-3-3 family)/
121051		-1.0732	0.027966	DOWN	tRNA aminoacylation for protein translation/ATP binding/tRNA ligase activity/protein biosynthesis/histidyl-tRNA aminoacylation/cytoplasm/histidine-tRNA ligase activity/	biological_process/molecular_function/molecular_function/biological_process/biological_process/cellular_component/molecular_function/	Histidyl-tRNA synthetase/
121088		-3.2471	0.00015252	DOWN	--	--	Conserved Zn-finger protein/
121126		-1.5536	2.6501e-06	DOWN	--	--	--
121163	Avicelicel regulon	-1.0768	0.0018368	DOWN	--	--	--
121178		-2.8858	0.0016694	DOWN	--	--	KEKE-like motif-containing transcription regulator (Rlr1)/suppressor of sin4/
121230	Avicelicel regulon	-6.4176	4.0074e-13	DOWN	aromatic compound metabolism/monooxygenase activity/oxidoreductase activity/metabolism/electron transport/squalene monooxygenase activity/	biological_process/molecular_function/molecular_function/biological_process/biological_process/molecular_function/	Squalene monooxygenase/
121251		-1.6252	0.00023652	DOWN	DNA-directed RNA polymerase III activity/DNA-directed RNA polymerase II activity/DNA-directed RNA polymerase I activity/DNA-directed RNA polymerase activity/	molecular_function/molecular_function/molecular_function/molecular_function/	von Willebrand factor and related coagulation proteins/von Willebrand factor and related coagulation proteins/
121295		-1.7384	0.032769	DOWN	membrane/phospholipid biosynthesis/phosphatidate cytidylyltransferase activity/	cellular_component/biological_process/molecular_function/	Dolichol kinase/
121298	Avicelicel regulon	-1.0688	0.0013806	DOWN	oxidoreductase activity, acting on the CH-OH group of donors, NAD or NADP as acceptor/L-serine biosynthesis/formate dehydrogenase complex/formate dehydrogenase activity/	molecular_function/biological_process/cellular_component/molecular_function/	Glyoxylate/hydroxypyruvate reductase (D-isomer-specific 2-hydroxy acid dehydrogenase superfamily)/
121308	Avicelicel regulon	-1.145	0.0013239	DOWN	xylose isomerase activity/carbohydrate metabolism/oxidoreductase activity/metabolism/aldehyde dehydrogenase (NAD) activity/	molecular_function/biological_process/molecular_function/biological_process/molecular_function/	Aldehyde dehydrogenase/
121315		-1.1131	0.0049605	DOWN	--	--	--
121397		-1.3022	0.00011651	DOWN	membrane/protein translocase activity/protein secretion/	cellular_component/molecular_function/biological_process/	Transport protein Sec61, alpha subunit/Transport protein Sec61, alpha subunit/
121399		-2.0857	4.0993e-05	DOWN	--	--	--
121431	Avicelicel regulon	-2.7284	0.0085256	DOWN	--	--	--
121464		-1.62	0.0014784	DOWN	glycine catabolism/glycine cleAvicelage complex/glycine cleAvicelage system/aminomethyltransferase activity/	biological_process/cellular_component/molecular_function/molecular_function/	Glycine cleAvicelage system H protein (lipoate-binding)/
121471		-1.9978	6.9412e-05	DOWN	--	--	--
121491		-4.7289	5.0208e-08	DOWN	biosynthesis/	biological_process/	Glycosyltransferase/
121516		-1.2751	0.0038512	DOWN	chromosome organization and biogenesis (sensu Eukaryota)/nucleosome assembly/nucleus/DNA binding/nucleosome/	biological_process/biological_process/cellular_component/molecular_function/cellular_component/	Histone H2B/
121522		-1.3056	0.014659	DOWN	chromosome organization and biogenesis (sensu Eukaryota)/nucleosome assembly/nucleus/DNA binding/nucleosome/	biological_process/biological_process/cellular_component/molecular_function/cellular_component/	Histone 2A/
121529		-1.312	0.047921	DOWN	membrane/transport/binding/mitochondrial inner membrane/transporter activity/	cellular_component/biological_process/molecular_function/cellular_component/molecular_function/	Mitochondrial carrier protein MRS3/4/
121534		-5.4659	5.8155e-06	DOWN	pyruvate decarboxylase activity/	molecular_function/	Thiamine pyrophosphate-requiring enzyme/Thiamine pyrophosphate-requiring enzyme/
121550		-1.8841	0.048019	DOWN	phospholipid biosynthesis/phosphatidylcholine biosynthesis/CDP-diacylglycerol-serine O-phosphatidyltransferase activity/	biological_process/biological_process/molecular_function/	--
121579		-1.1444	0.031399	DOWN	cell wall catabolism/	biological_process/	3'-5' exonuclease/
121597	Avicelicel regulon	-2.3677	2.6235e-08	DOWN	--	--	--
121605		-2.0839	0.0041083	DOWN	--	--	Serine/threonine protein kinase/
121606		-3.0203	3.0788e-05	DOWN	ribosomal S6-glutamic acid ligase activity/acid-amino acid ligase activity/UDP-N-acetylmuramoylalanyl-D-glutamyl-2,6-diaminopimelate-D-alanyl-D-alanine ligase activity/	molecular_function/molecular_function/molecular_function/	FOG: RCC1 domain/
121629	Avicelicel regulon	-1.3406	0.00012239	DOWN	oxidoreductase activity/electron transport/acyl-CoA dehydrogenase activity/acyl-CoA reductase activity/very-long-chain-acyl-CoA dehydrogenase activity/short-branched-chain-acyl-CoA dehydrogenase activity/	molecular_function/biological_process/molecular_function/molecular_function/molecular_function/molecular_function/	Short-chain acyl-CoA dehydrogenase/
121670		-1.467	0.020024	DOWN	exo-alpha-sialidase activity/	molecular_function/	Chitinase/
121686		-2.8024	0.0039683	DOWN	L-serine metabolism/glycine metabolism/glycine hydroxymethyltransferase activity/	biological_process/biological_process/molecular_function/	Glycine/serine hydroxymethyltransferase/
121706		-3.2937	0.016558	DOWN	biosynthesis/aromatic amino acid family biosynthesis/3-deoxy-7-phosphoheptulonate synthase activity/	biological_process/biological_process/molecular_function/	--
121801	Avicelicel regulon	-2.4884	0.0022823	DOWN	--	--	Ribosome biogenesis protein - Nop58p/Nop5p/Ribosome biogenesis protein - Nop58p/Nop5p/
121820		-1.4643	0.026089	DOWN	unfolded protein binding/heat shock protein binding/protein folding/methionine biosynthesis/5-methyltetrahydropteroyltriglutamate-homocysteine S-methyltransferase activity/	molecular_function/molecular_function/biological_process/biological_process/molecular_function/	Methionine synthase II (cobalamin-independent)/
121834		-2.8371	0.00010842	DOWN	membrane/transport/binding/mitochondrial inner membrane/transporter activity/	cellular_component/biological_process/molecular_function/cellular_component/molecular_function/	Mitochondrial ADP/ATP carrier proteins/
121868		-3.5084	7.0878e-20	DOWN	metabolism/catalytic activity/sigma DNA polymerase activity/theta DNA polymerase activity/nu DNA polymerase activity/kappa DNA polymerase activity/lambda DNA polymerase activity/mu DNA polymerase activity/iota DNA polymerase activity/eta DNA polymerase activity/gamma DNA-directed DNA polymerase activity/zeta DNA polymerase activity/epsilon DNA polymerase activity/delta DNA polymerase activity/bet…	biological_process/molecular_function/molecular_function/molecular_function/molecular_function/molecular_function/molecular_function/molecular_function/molecular_function/molecular_function/molecular_function/molecular_function/molecular_function/molecular_function/molecular_function/molecular_function/molecular_function/	Nucleolar GTPase/ATPase p130/
121875		-1.5488	5.5098e-06	DOWN	zinc ion binding/regulation of transcription, DNA-dependent/nucleus/transcription factor activity/	molecular_function/biological_process/cellular_component/molecular_function/	--
121877		-1.0643	0.0044345	DOWN	catalytic activity/membrane/response to toxin/microsome/epoxide hydrolase activity/	molecular_function/cellular_component/biological_process/cellular_component/molecular_function/	Predicted hydrolases or acyltransferases (alpha/beta hydrolase superfamily)/
121878		-1.1351	0.0013188	DOWN	protein biosynthesis/ribosome/intracellular/structural constituent of ribosome/	biological_process/cellular_component/cellular_component/molecular_function/	40S ribosomal protein S19/
121889		-1.9701	0.0039184	DOWN	protein ubiquitination/zinc ion binding/ubiquitin-protein ligase activity/ubiquitin ligase complex/exo-alpha-sialidase activity/	biological_process/molecular_function/molecular_function/cellular_component/molecular_function/	FOG: FHA domain/
121901	Avicelicel regulon	-1.2819	0.014659	DOWN	translational initiation/eukaryotic translation initiation factor 3 complex/translation initiation factor activity/	biological_process/cellular_component/molecular_function/	Translation initiation factor 3, subunit c (eIF-3c)/
121904		-1.3382	0.00060408	DOWN	proteolysis and peptidolysis/cysteine-type endopeptidase activity/protein biosynthesis/ribosome/intracellular/structural constituent of ribosome/transcription regulator activity/large ribosomal subunit/	biological_process/molecular_function/biological_process/cellular_component/cellular_component/molecular_function/molecular_function/cellular_component/	60S ribosomal protein L7/
121915		-1.2982	0.0079078	DOWN	cytoplasm/molecular function unknown/	cellular_component/molecular_function/	Microtubule-binding protein (translationally controlled tumor protein)/Microtubule-binding protein (translationally controlled tumor protein)/
43802		-1.1514	0.010399	DOWN	integral to membrane/	cellular_component/	Golgi proteins involved in ER retention (RER)/
43906		-1.1269	0.037866	DOWN	protein biosynthesis/ribosome/intracellular/structural constituent of ribosome/	biological_process/cellular_component/cellular_component/molecular_function/	60S ribosomal protein L10A/
44035	Avicelicel regulon	-3.6452	0.00015591	DOWN	--	--	Predicted GTPases/
48788		-2.2928	0.0013576	DOWN	fatty acid biosynthesis/catalytic activity/phosphopantetheinyltransferase activity/magnesium ion binding/phosphopantetheine binding/	biological_process/molecular_function/molecular_function/molecular_function/molecular_function/	3-oxoacyl-(acyl-carrier-protein) synthase (I and II)/3-oxoacyl-(acyl-carrier-protein) synthase (I and II)/
48819		-3.9946	0.0011293	DOWN	aspartyl-tRNA aminoacylation/ATP binding/aspartate-tRNA ligase activity/tRNA aminoacylation for protein translation/cytoplasm/tRNA ligase activity/nucleic acid binding/	biological_process/molecular_function/molecular_function/biological_process/cellular_component/molecular_function/molecular_function/	Aspartyl-tRNA synthetase/
48883		-1.0662	0.0025389	DOWN	proteolysis and peptidolysis/metalloendopeptidase activity/ubiquinol-cytochrome-c reductase activity/	biological_process/molecular_function/molecular_function/	Ubiquinol cytochrome c reductase, subunit QCR2/
49059	Avicelicel regulon	-2.5284	0.029144	DOWN	ATP-dependent helicase activity/ATP binding/helicase activity/nucleic acid binding/dihydroneopterin triphosphate pyrophosphohydrolase activity/dihydroneopterin monophosphate phosphatase activity/hydrolase activity, acting on acid anhydrides, in phosphorus-containing anhydrides/pyrophosphatase activity/dATP pyrophosphohydrolase activity/bis(5'-nucleosyl)-tetraphosphatase activity/UDP-2,3-diacylglu…	molecular_function/molecular_function/molecular_function/molecular_function/molecular_function/molecular_function/molecular_function/molecular_function/molecular_function/molecular_function/molecular_function/molecular_function/molecular_function/molecular_function/	Nuclear exosomal RNA helicase MTR4, DEAD-box superfamily/
44178		-2.465	6.7962e-07	DOWN	--	--	TATA-box binding protein (TBP), component of TFIID and TFIIIB/
44419		-1.402	5.1808e-05	DOWN	amino acid biosynthesis/arginine biosynthesis/cytoplasm/acetylglutamate kinase activity/	biological_process/biological_process/cellular_component/molecular_function/	Acetylglutamate kinase/acetylglutamate synthase/
44434		-1.0211	0.004571	DOWN	protein biosynthesis/ribosome/intracellular/structural constituent of ribosome/	biological_process/cellular_component/cellular_component/molecular_function/	Ribosomal protein RPL1/RPL2/RL4L4/
44449		-2.1082	0.02339	DOWN	RNA binding/RNA processing/pseudouridylate synthase activity/	molecular_function/biological_process/molecular_function/	Pseudouridine synthase/
44492		-1.8878	0.010768	DOWN	voltage-gated ion-selective channel activity/anion transport/mitochondrial outer membrane/	molecular_function/biological_process/cellular_component/	Translocase of outer mitochondrial membrane complex, subunit TOM40/
49149		-1.04	0.0029328	DOWN	--	--	Preprotein translocase subunit Sec66/
49372		-1.0236	0.0045546	DOWN	zinc ion binding/regulation of transcription, DNA-dependent/nucleus/transcription factor activity/	molecular_function/biological_process/cellular_component/molecular_function/	Growth factor receptor-bound proteins (GRB7, GRB10, GRB14)/
49746	Avicelicel regulon	-2.3523	0.0004322	DOWN	protein binding/	molecular_function/	Uncharacterized conserved protein, contains kelch repeat/
49818		-1.0219	0.046013	DOWN	protein ubiquitination/zinc ion binding/ubiquitin-protein ligase activity/ubiquitin ligase complex/ribosomal S6-glutamic acid ligase activity/acid-amino acid ligase activity/UDP-N-acetylmuramoylalanyl-D-glutamyl-2,6-diaminopimelate-D-alanyl-D-alanine ligase activity/	biological_process/molecular_function/molecular_function/cellular_component/molecular_function/molecular_function/molecular_function/	Cytoplasmic Zn-finger protein BRAP2 (BRCA1 associated protein)/
49854		-1.607	0.025675	DOWN	regulation of transcription, DNA-dependent/nucleus/DNA binding/	biological_process/cellular_component/molecular_function/	Large RNA-binding protein (RRM superfamily)/
49864		-2.7039	2.9948e-06	DOWN	N-methyltransferase activity/phospholipid metabolism/methylene-fatty-acyl-phospholipid synthase activity/	molecular_function/biological_process/molecular_function/	Phospholipid methyltransferase/
49918		-1.1454	0.01025	DOWN	transcription initiation from RNA polymerase II promoter/regulation of transcription, DNA-dependent/transcription factor TFIID complex/nucleus/RNA polymerase II transcription factor activity/DNA binding/	biological_process/biological_process/cellular_component/cellular_component/molecular_function/molecular_function/	TATA-box binding protein (TBP), component of TFIID and TFIIIB/
49979		-1.1443	0.040322	DOWN	--	--	Sexual differentiation process protein ISP4/
50068		-1.968	0.00026529	DOWN	ATP binding/transferase activity, transferring phosphorus-containing groups/phosphorylation/kinase activity/protein amino acid phosphorylation/	molecular_function/molecular_function/biological_process/molecular_function/biological_process/	Dehydrogenase kinase/
50268		-2.5732	0.0022886	DOWN	regulation of transcription, DNA-dependent/chromatin silencing/chromatin silencing complex/DNA binding/	biological_process/biological_process/cellular_component/molecular_function/	NAD-dependent histone deacetylases and class I sirtuins (SIR2 family)/NAD-dependent histone deacetylases and class I sirtuins (SIR2 family)/
50429		-1.5486	0.02351	DOWN	--	--	Cytochrome c oxidase assembly protein PET191/
50531		-1.8577	0.015321	DOWN	oxidoreductase activity, acting on the aldehyde or oxo group of donors, disulfide as acceptor/metabolism/	molecular_function/biological_process/	2-oxoglutarate dehydrogenase, E1 subunit/
50542	Avicelicel regulon	-2.937	0.00038339	DOWN	ATP binding/ATPase activity/nucleoside-triphosphatase activity/nucleotide binding/	molecular_function/molecular_function/molecular_function/molecular_function/	Predicted transporter (ABC superfamily)/
50786		-1.825	4.3094e-05	DOWN	--	--	Mitochondrial sulfhydryl oxidase involved in the biogenesis of cytosolic Fe/S proteins/
44868		-3.6865	1.1766e-06	DOWN	phosphatidylethanolamine N-methyltransferase activity/	molecular_function/	--
44956		-3.7118	1.3646e-05	DOWN	integral to membrane/tetracycline transport/tetracycline:hydrogen antiporter activity/transport/transporter activity/	cellular_component/biological_process/molecular_function/biological_process/molecular_function/	Permease of the major facilitator superfamily/
44967		-5.402	2.8229e-10	DOWN	--	--	--
44987		-2.9588	7.794e-07	DOWN	metabolism/catalytic activity/C-4 methylsterol oxidase activity/	biological_process/molecular_function/molecular_function/	C-4 sterol methyl oxidase/
45112	Avicelicel regulon	-1.9862	0.010168	DOWN	calcium ion binding/membrane/	molecular_function/cellular_component/	Predicted mechanosensitive ion channel/
51103		-1.6438	0.0054671	DOWN	metabolism/catalytic activity/tryptophan metabolism/tryptophan synthase activity/	biological_process/molecular_function/biological_process/molecular_function/	Tryptophan synthase beta chain/
51130		-3.5879	1.1222e-05	DOWN	electron transport/electron transporter activity/	biological_process/molecular_function/	Cytochrome c/
45138		-2.3138	0.00022529	DOWN	electron transport/electron transporter activity/oxidoreductase activity/FMN binding/pyruvate dehydrogenase (NADP+) activity/	biological_process/molecular_function/molecular_function/molecular_function/molecular_function/	Sulfite reductase (ferredoxin)/
51212		-1.2187	0.029625	DOWN	protein biosynthesis/ribosome/intracellular/structural constituent of ribosome/5S rRNA binding/	biological_process/cellular_component/cellular_component/molecular_function/molecular_function/	60S ribosomal protein L5/
51430		-1.0387	0.032442	DOWN	protein biosynthesis/ribosome/intracellular/structural constituent of ribosome/	biological_process/cellular_component/cellular_component/molecular_function/	60s ribosomal protein L10/
51499		-2.1667	0.024259	DOWN	branched chain family amino acid biosynthesis/ketol-acid reductoisomerase activity/	biological_process/molecular_function/	--
51707		-1.831	0.012671	DOWN	protein transport/protein transporter activity/mitochondrial inner membrane/	biological_process/molecular_function/cellular_component/	Mitochondrial import inner membrane translocase, subunit TIM17/
51722		-2.1331	0.017918	DOWN	zinc ion binding/nucleus/nucleic acid binding/	molecular_function/cellular_component/molecular_function/	C2H2-type Zn-finger protein/
52055		-1.3517	0.00035419	DOWN	oxidoreductase activity/metabolism/main pathways of carbohydrate metabolism/isocitrate dehydrogenase (NADP+) activity/isocitrate dehydrogenase activity/	molecular_function/biological_process/biological_process/molecular_function/molecular_function/	NADP-dependent isocitrate dehydrogenase/
52248		-2.3688	0.020877	DOWN	protein biosynthesis/ribosome/intracellular/structural constituent of ribosome/	biological_process/cellular_component/cellular_component/molecular_function/	Uncharacterized conserved protein/
52267		-3.4122	0.00029873	DOWN	metabolism/catalytic activity/	biological_process/molecular_function/	--
45242	Avicelicel regulon	-1.2886	0.0073732	DOWN	protein amino acid phosphorylation/ATP binding/protein kinase activity/protein-tyrosine kinase activity/protein serine/threonine kinase activity/endoribonuclease activity, producing 5'-phosphomonoesters/mRNA processing/	biological_process/molecular_function/molecular_function/molecular_function/molecular_function/molecular_function/biological_process/	Serine/threonine protein kinase and endoribonuclease ERN1/IRE1, sensor of the unfolded protein response pathway/
45250		-3.7533	0.00060057	DOWN	oxidoreductase activity/oxidoreductase activity, acting on paired donors, with oxidation of a pair of donors resulting in the reduction of molecular oxygen to two molecules of water/membrane/fatty acid desaturation/phosphatidylcholine desaturase activity/	molecular_function/molecular_function/cellular_component/biological_process/molecular_function/	--
45252		-2.6319	6.0377e-16	DOWN	--	--	--
45503		-3.3041	2.2096e-15	DOWN	--	--	--
45523		-1.1053	0.0026218	DOWN	nucleus/DNA binding/integral to membrane/transport/transporter activity/	cellular_component/molecular_function/cellular_component/biological_process/molecular_function/	Predicted transporter (major facilitator superfamily)/
52463		-2.7257	8.6739e-12	DOWN	zinc ion binding/metallopeptidase activity/proteolysis and peptidolysis/	molecular_function/molecular_function/biological_process/	Protein involved in sister chromatid separation and/or segregation/
52476	Avicelicel regulon	-1.9462	4.8719e-08	DOWN	--	--	--
45998		-3.9883	0.00093376	DOWN	protein amino acid phosphorylation/ATP binding/protein kinase activity/protein-tyrosine kinase activity/protein serine/threonine kinase activity/eukaryotic elongation factor-2 kinase activator activity/eukaryotic elongation factor-2 kinase regulator activity/phosphoinositide 3-kinase activity/cyclin-dependent protein kinase activating kinase regulator activity/cyclin-dependent protein kinase acti…	biological_process/molecular_function/molecular_function/molecular_function/molecular_function/molecular_function/molecular_function/molecular_function/molecular_function/molecular_function/molecular_function/molecular_function/molecular_function/molecular_function/molecular_function/molecular_function/molecular_function/molecular_function/molecular_function/molecular_function/molecular_function/…	Serine/threonine protein kinase/
46057		-1.3708	0.016776	DOWN	--	--	Ubiquinol cytochrome c reductase assembly protein CBP3/
46238		-3.0555	0.0013934	DOWN	one-carbon compound metabolism/ATP binding/methionine adenosyltransferase activity/methionine adenosyltransferase regulator activity/methionine adenosyltransferase complex/	biological_process/molecular_function/molecular_function/molecular_function/cellular_component/	S-adenosylmethionine synthetase/
46240	Avicelicel regulon	-2.2363	0.00012209	DOWN	molecular function unknown/ATP binding/	molecular_function/molecular_function/	Putative transcription factor FET5/
46242		-1.3447	0.022906	DOWN	--	--	--
46545	Avicelicel regulon	-2.1224	1.4939e-10	DOWN	tyrosine biosynthesis/prephenate dehydrogenase (NADP+) activity/	biological_process/molecular_function/	Prephenate dehydrogenase (NADP+)/
46619	Avicelicel regulon	-2.1379	0.0014674	DOWN	ATP-dependent helicase activity/ATP binding/nucleic acid binding/helicase activity/ATPase activity, coupled to transmembrane movement of substances/ATPase activity, coupled to transmembrane movement of ions/ATPase activity, uncoupled/ATPase activity, coupled/single-stranded DNA-dependent ATP-dependent DNA helicase activity/ATPase activity/DNA translocase activity/protein-transporting ATPase activ…	molecular_function/molecular_function/molecular_function/molecular_function/molecular_function/molecular_function/molecular_function/molecular_function/molecular_function/molecular_function/molecular_function/molecular_function/molecular_function/molecular_function/molecular_function/molecular_function/	Translation initiation factor 4F, helicase subunit (eIF-4A) and related helicases/
46702		-1.1982	0.0071935	DOWN	--	--	Uncharacterized conserved protein, contains PCI domain/
46958		-1.4871	2.8701e-05	DOWN	protein biosynthesis/GTP binding/translational elongation/cytoplasm/translation elongation factor activity/protein-synthesizing GTPase activity/GTPase activity/	biological_process/molecular_function/biological_process/cellular_component/molecular_function/molecular_function/molecular_function/	Translation elongation factor EF-1 alpha/Tu/
47066		-1.3925	4.8097e-05	DOWN	sulfate adenylyltransferase (ATP) activity/sulfate assimilation/transferase activity, transferring phosphorus-containing groups/kinase activity/ATP binding/sulfate adenylyltransferase complex (ATP)/	molecular_function/biological_process/molecular_function/molecular_function/molecular_function/cellular_component/	ATP sulfurylase (sulfate adenylyltransferase)/
47069		-1.048	0.0038013	DOWN	--	--	3'-5' exonuclease/
47136		-1.0945	0.029563	DOWN	response to oxidative stress/glutathione peroxidase activity/	biological_process/molecular_function/	Glutathione peroxidase/
47330		-1.0305	0.0046253	DOWN	--	--	DNA-binding proteins Bright/BRCAA1/RBP1 and related proteins containing BRIGHT domain/
47814		-1.2659	0.0034153	DOWN	prenylcysteine oxidase activity/	molecular_function/	Electron transfer flAviceloprotein ubiquinone oxidoreductase/
47829		-1.976	0.00040454	DOWN	mitochondrial matrix/	cellular_component/	MAM33, mitochondrial matrix glycoprotein/
47897		-2.1349	0.00074659	DOWN	ATP binding/ATPase activity/nucleoside-triphosphatase activity/nucleotide binding/ATPase activity, coupled to transmembrane movement of substances/integral to membrane/transport/	molecular_function/molecular_function/molecular_function/molecular_function/molecular_function/cellular_component/biological_process/	Pleiotropic drug resistance proteins (PDR1-15), ABC superfamily/
47926		-1.8957	0.0052111	DOWN	--	--	Predicted unusual protein kinase/
47971	Avicelicel regulon	-3.8186	0.0080805	DOWN	--	--	Beta-TrCP (transducin repeats containing)/Slimb proteins/
48001		-1.5808	0.014344	DOWN	unfolded protein binding/heat shock protein binding/protein folding/	molecular_function/molecular_function/biological_process/	Molecular chaperone (DnaJ superfamily)/
48225		-1.5297	0.0069157	DOWN	--	--	Putative protein methyltransferase involved in meiosis and transcriptional silencing (Dot1)/Putative protein methyltransferase involved in meiosis and transcriptional silencing (Dot1)/
78264		-1.6975	0.049266	DOWN	protein-methionine-S-oxide reductase activity/protein modification/	molecular_function/biological_process/	Peptide methionine sulfoxide reductase/
78320		-1.3046	0.0075264	DOWN	sulfuric ester hydrolase activity/metabolism/cerebroside-sulfatase activity/	molecular_function/biological_process/molecular_function/	Sulfatase/
78377	Avicelicel regulon	-3.0664	6.476e-06	DOWN	GTP binding/	molecular_function/	Nucleolar GTPase/
78401		-1.8923	5.2007e-09	DOWN	--	--	Alkyl hydroperoxide reductase, thiol specific antioxidant and related enzymes/
78445		-1.2244	0.00057243	DOWN	zinc ion binding/regulation of transcription, DNA-dependent/nucleus/transcription factor activity/	molecular_function/biological_process/cellular_component/molecular_function/	--
73519		-4.637	5.5598e-10	DOWN	--	--	--
73539		-1.5081	0.000247	DOWN	--	--	--
73571		-1.2891	0.00019289	DOWN	electron transport/mitochondrial electron transport chain/electron transporter activity/ubiquinol-cytochrome-c reductase activity/	biological_process/cellular_component/molecular_function/molecular_function/	Cytochrome c1/
73697		-1.7484	0.00010674	DOWN	hydrogen-transporting ATPase activity, rotational mechanism/hydrogen-transporting ATP synthase activity, rotational mechanism/hydrogen-transporting two-sector ATPase activity/	molecular_function/molecular_function/molecular_function/	--
73708		-2.0868	1.5059e-07	DOWN	--	--	Heterochromatin-associated protein HP1 and related CHROMO domain proteins/
73760	Avicelicel regulon	-5.2735	6.4606e-09	DOWN	--	--	--
73765		-1.1562	0.00095741	DOWN	protein biosynthesis/ribosome/intracellular/structural constituent of ribosome/	biological_process/cellular_component/cellular_component/molecular_function/	60S ribosomal protein L3 and related proteins/
73837		-2.0694	0.039823	DOWN	translation release factor activity, codon specific/translational termination/cytoplasm/	molecular_function/biological_process/cellular_component/	Peptide chain release factor 1 (eRF1)/
73975		-2.004	0.0066454	DOWN	--	--	Uncharacterized protein involved in protein-protein interaction, contains polyproline-binding GYF domain/
73985		-1.0751	0.0027749	DOWN	--	--	40s ribosomal protein s10/
78542		-1.2152	0.00055927	DOWN	proteolysis and peptidolysis/subtilase activity/phospholipid catabolism/phospholipase activity/lysophospholipase activity/	biological_process/molecular_function/biological_process/molecular_function/molecular_function/	Lysophospholipase/
78543	Avicelicel regulon	-1.9238	0.01706	DOWN	nucleic acid binding/ribonucleoprotein complex/RNA-nucleus export/RNA processing/cytoplasm/nucleus/RNA binding/	molecular_function/cellular_component/biological_process/biological_process/cellular_component/cellular_component/molecular_function/	FOG: RRM domain/
78591		-2.1566	0.0010196	DOWN	transferase activity/metabolism/oxidoreductase activity/fatty acid biosynthesis/fatty acid synthase complex/fatty-acid synthase activity/	molecular_function/biological_process/molecular_function/biological_process/cellular_component/molecular_function/	Malonyl-CoA:ACP transacylase/
78626		-1.23	0.00023951	DOWN	--	--	--
78641		-1.3028	0.0018164	DOWN	--	--	Cdc4 and related F-box and WD-40 proteins/
78661		-1.0094	0.027813	DOWN	protein biosynthesis/ribosome/intracellular/structural constituent of ribosome/	biological_process/cellular_component/cellular_component/molecular_function/	Ribosomal protein S5/
78679		-2.7689	0.0061411	DOWN	membrane/transport/binding/	cellular_component/biological_process/molecular_function/	Mitochondrial solute carrier protein/
78685		-1.5457	1.6433e-05	DOWN	electron transport/trans-1,2-dihydrodiolphenanthrene dehydrogenase activity/2,5-dichloro-2,5-cyclohexadiene-1,4-diol dehydrogenase activity/cis-chlorobenzene dihydrodiol dehydrogenase activity/trans-9R,10R-dihydrodiolphenanthrene dehydrogenase activity/cis-2,3-dihydrodiol DDT dehydrogenase activity/2,3-dihydroxy-2,3-dihydro-phenylpropionate dehydrogenase activity/enoyl-[acyl-carrier protein] redu…	biological_process/molecular_function/molecular_function/molecular_function/molecular_function/molecular_function/molecular_function/molecular_function/molecular_function/	FAD-binding protein DIMINUTO/
78688		-2.2238	3.1894e-07	DOWN	regulation of transcription, DNA-dependent/nucleus/transcription factor activity/DNA binding/	biological_process/cellular_component/molecular_function/molecular_function/	Heat shock transcription factor/
78695		-2.1565	0.0069157	DOWN	zinc ion binding/protein binding/	molecular_function/molecular_function/	C4-type Zn-finger protein/
78811		-2.5974	0.0005706	DOWN	--	--	Chitinase/
78836		-3.8215	0.00016396	DOWN	membrane/transport/binding/mitochondrial inner membrane/	cellular_component/biological_process/molecular_function/cellular_component/	Mitochondrial phosphate carrier protein/
74099		-1.6301	9.6146e-07	DOWN	nucleus/	cellular_component/	Uncharacterized conserved protein XAP-5/
74123		-1.9833	0.036524	DOWN	branched chain family amino acid biosynthesis/acetolactate synthase activity/	biological_process/molecular_function/	Thiamine pyrophosphate-requiring enzyme/Thiamine pyrophosphate-requiring enzyme/
74177		-1.4484	0.0094088	DOWN	--	--	Uncharacterized conserved protein/
74194		-1.0651	0.0027316	DOWN	oxidoreductase activity/metabolism/carbonyl reductase (NADPH) activity/	molecular_function/biological_process/molecular_function/	Reductases with broad range of substrate specificities/
74214		-3.149	7.6637e-06	DOWN	--	--	Uncharacterized conserved protein/
74252		-1.5722	0.00010365	DOWN	translational initiation/translation initiation factor activity/	biological_process/molecular_function/	Translation initiation factor 6 (eIF-6)/
74346		-2.5257	1.5911e-05	DOWN	protein biosynthesis/GTP binding/translational elongation/translation elongation factor activity/protein-synthesizing GTPase activity/GTPase activity/	biological_process/molecular_function/biological_process/molecular_function/molecular_function/molecular_function/	Mitochondrial translation elongation factor Tu/
74351		-1.8134	0.0056924	DOWN	electron transport/monooxygenase activity/oxidoreductase activity/dimethylaniline monooxygenase (N-oxide-forming) activity/	biological_process/molecular_function/molecular_function/molecular_function/	FlAvicelin-containing monooxygenase/
74356		-2.688	0.022567	DOWN	--	--	tRNA and rRNA cytosine-C5-methylase (nucleolar protein NOL1/NOP2)/
74375	Avicelicel regulon	-1.163	0.0012109	DOWN	transcriptional repressor activity/regulation of nitrogen utilization/	molecular_function/biological_process/	--
74406		-4.4407	0.0093177	DOWN	ubiquitin-dependent protein catabolism/ubiquitin thiolesterase activity/cysteine-type endopeptidase activity/	biological_process/molecular_function/molecular_function/	Predicted E3 ubiquitin ligase/
74409		-1.3876	0.02339	DOWN	protein biosynthesis/ribosome/intracellular/structural constituent of ribosome/	biological_process/cellular_component/cellular_component/molecular_function/	Mitochondrial/chloroplast ribosomal protein L5/L7/
74486		-2.6279	0.0083536	DOWN	--	--	Uncharacterized conserved protein/
78864		-2.3079	0.015504	DOWN	glycine catabolism/cytoplasm/aminomethyltransferase activity/glycine cleAvicelage system/	biological_process/cellular_component/molecular_function/molecular_function/	Aminomethyl transferase/
78953		-1.8965	1.4464e-08	DOWN	--	--	Zn2+-binding protein Melusin/RAR1, contains CHORD domain/
78956		-3.6824	3.4075e-08	DOWN	--	--	--
78968		-1.3592	3.8462e-05	DOWN	--	--	--
78970		-1.7202	5.4632e-07	DOWN	membrane/transport/binding/	cellular_component/biological_process/molecular_function/	Mitochondrial phosphate carrier protein/
79034		-4.2881	5.0208e-08	DOWN	--	--	Predicted unusual protein kinase/
79106		-1.0018	0.0036128	DOWN	protein biosynthesis/ribosome/intracellular/structural constituent of ribosome/	biological_process/cellular_component/cellular_component/molecular_function/	60S ribosomal protein L44/
79287	Avicelicel regulon	-1.7916	0.0086589	DOWN	nucleic acid binding/	molecular_function/	RNA-binding protein (RRM superfamily)/
79334		-1.3229	0.0011886	DOWN	electron transport/oxidoreductase activity/cytochrome-b5 reductase activity/	biological_process/molecular_function/molecular_function/	NADH-cytochrome b-5 reductase/NADH-cytochrome b-5 reductase/
79359		-1.9922	0.016614	DOWN	--	--	Mitochondrial inner membrane protein (mitofilin)/
79373		-2.9262	0.00040529	DOWN	nucleoside metabolism/transferase activity/adenine salvage/adenine phosphoribosyltransferase activity/	biological_process/molecular_function/biological_process/molecular_function/	Adenine phosphoribosyl transferases/
79495		-1.4229	0.026666	DOWN	catalytic activity/transferase activity, transferring acyl groups, acyl groups converted into alkyl on transfer/carboxylic acid metabolism/leucine biosynthesis/2-isopropylmalate synthase activity/	molecular_function/molecular_function/biological_process/biological_process/molecular_function/	Alpha-isopropylmalate synthase/homocitrate synthase/
79545	Avicelicel regulon	-2.8028	1.8368e-05	DOWN	catalytic activity/GMP biosynthesis/IMP dehydrogenase activity/	molecular_function/biological_process/molecular_function/	IMP dehydrogenase/GMP reductase/
79560		-2.4632	0.0042402	DOWN	--	--	Protein involved in plasmid maintenance/nuclear protein involved in lipid metabolism/Protein involved in plasmid maintenance/nuclear protein involved in lipid metabolism/
79661		-1.9398	0.00051936	DOWN	nucleic acid binding/	molecular_function/	Serine/threonine kinase TIP30/CC3/
79671		-4.3766	0.046208	DOWN	hydrolase activity/N-acetylglucosamine-6-phosphate deacetylase activity/	molecular_function/molecular_function/	N-acetyl-glucosamine-6-phosphate deacetylase/
79686	Avicelicel regulon	-4.2054	9.4343e-05	DOWN	nucleic acid binding/RNA binding/	molecular_function/molecular_function/	Polyadenylate-binding protein (RRM superfamily)/Polyadenylate-binding protein (RRM superfamily)/
79694		-1.0435	0.032214	DOWN	--	--	FAD-dependent oxidoreductase/
79738		-1.8394	9.096e-08	DOWN	oxidoreductase activity/zinc ion binding/NADPH:quinone reductase activity/	molecular_function/molecular_function/molecular_function/	Zinc-binding oxidoreductase/Zinc-binding oxidoreductase/
79797		-1.0373	0.0036096	DOWN	--	--	Protein OS-9/
79947	Avicelicel regulon	-3.0647	3.85e-07	DOWN	transcription/DNA-directed RNA polymerase activity/DNA binding/	biological_process/molecular_function/molecular_function/	Mitochondrial/chloroplast DNA-directed RNA polymerase RPO41, provides primers for DNA replication-initiation/Mitochondrial/chloroplast DNA-directed RNA polymerase RPO41, provides primers for DNA replication-initiation/
79972		-1.2131	0.00041541	DOWN	--	--	--
79974		-1.3646	0.028054	DOWN	metal ion binding/	molecular_function/	DHHC-type Zn-finger proteins/
80003	Avicelicel regulon	-1.2357	0.00017207	DOWN	amino acid binding/metabolism/oxidoreductase activity, acting on the CH-OH group of donors, NAD or NADP as acceptor/L-serine biosynthesis/phosphoglycerate dehydrogenase activity/	molecular_function/biological_process/molecular_function/biological_process/molecular_function/	D-3-phosphoglycerate dehydrogenase, D-isomer-specific 2-hydroxy acid dehydrogenase superfamily/
80091	Avicelicel regulon	-1.8861	2.428e-05	DOWN	membrane/carbohydrate transport/sugar porter activity/integral to membrane/transport/transporter activity/	cellular_component/biological_process/molecular_function/cellular_component/biological_process/molecular_function/	Predicted transporter (major facilitator superfamily)/
80142		-3.2623	4.8789e-15	DOWN	ATP binding/nucleoside-triphosphatase activity/nucleotide binding/protein metabolism/protein binding/	molecular_function/molecular_function/molecular_function/biological_process/molecular_function/	Chaperone HSP104 and related ATP-dependent Clp proteases/
80167		-1.2166	0.00044012	DOWN	chromosome organization and biogenesis (sensu Eukaryota)/nucleosome assembly/nucleus/DNA binding/nucleosome/	biological_process/biological_process/cellular_component/molecular_function/cellular_component/	Histone H4/
80231		-1.0026	0.0023381	DOWN	glycolysis/ATP binding/hexokinase activity/	biological_process/molecular_function/molecular_function/	Hexokinase/
80288		-1.4128	2.8852e-05	DOWN	electron transport/cytochrome-c oxidase activity/cbb3-type cytochrome c oxidase/caa3-type cytochrome c oxidase/ba3-type cytochrome c oxidase/aa3-type cytochrome c oxidase/	biological_process/molecular_function/molecular_function/molecular_function/molecular_function/molecular_function/	Cytochrome c oxidase, subunit IV/COX5b/
80310		-1.961	0.00083726	DOWN	acyltransferase activity/metabolism/	molecular_function/biological_process/	Predicted phosphate acyltransferase, contains PlsC domain/
80365		-1.0779	0.0026641	DOWN	oxidoreductase activity/electron transport/	molecular_function/biological_process/	--
80398	Avicelicel regulon	-1.3667	0.018869	DOWN	protein transporter activity/cytoplasm/nuclear pore/nucleus/protein-nucleus import, docking/	molecular_function/cellular_component/cellular_component/cellular_component/biological_process/	Nuclear transport receptor Karyopherin-beta2/Transportin (importin beta superfamily)/Nuclear transport receptor Karyopherin-beta2/Transportin (importin beta superfamily)/
80441		-1.0427	0.0034387	DOWN	--	--	--
80498		-1.3415	0.00081702	DOWN	nucleosome assembly/nucleus/	biological_process/cellular_component/	Nucleosome assembly protein NAP-1/Nucleosome assembly protein NAP-1/
80592		-2.5295	0.0010396	DOWN	--	--	Serine/threonine protein kinase/
80607		-1.6893	0.0021648	DOWN	oxidoreductase activity/metabolism/15-hydroxyprostaglandin dehydrogenase (NAD+) activity/	molecular_function/biological_process/molecular_function/	Reductases with broad range of substrate specificities/
80639	Avicelicel regulon	-1.5177	4.781e-06	DOWN	membrane/	cellular_component/	--
80672		-1.2926	0.00015085	DOWN	membrane/cation transporter activity/cation transport/	cellular_component/molecular_function/biological_process/	Mitochondrial Fe2+ transporter MMT1 and related transporters (cation diffusion facilitator superfamily)/
80778		-3.087	9.955e-05	DOWN	catalytic activity/hydrolase activity/aromatic compound metabolism/	molecular_function/molecular_function/biological_process/	Predicted hydrolase/acyltransferase (alpha/beta hydrolase superfamily)/
74725		-3.3491	0.00024784	DOWN	transaminase activity/amino acid metabolism/biosynthesis/catalytic activity/transferase activity, transferring nitrogenous groups/aspartate transaminase activity/	molecular_function/biological_process/biological_process/molecular_function/molecular_function/molecular_function/	Aspartate aminotransferase/Glutamic oxaloacetic transaminase AAT2/GOT1/
74774		-1.2267	0.00041514	DOWN	nucleic acid binding/	molecular_function/	Translation initiation factor 3, subunit g (eIF-3g)/
74797		-1.2335	0.00047031	DOWN	protein kinase CK2 regulator activity/cAMP-dependent protein kinase regulator activity/protein kinase CK2 complex/cAMP-dependent protein kinase complex/cAMP-dependent protein kinase activity/protein kinase CK2 activity/protein kinase activity/	molecular_function/molecular_function/cellular_component/cellular_component/molecular_function/molecular_function/molecular_function/	Myosin class II heAvicely chain/
74848		-1.0948	0.0020164	DOWN	zinc ion binding/	molecular_function/	Chimaerin and related Rho GTPase activating proteins/
74854		-3.4593	1.2443e-05	DOWN	membrane/fatty acid biosynthesis/endoplasmic reticulum/iron ion binding/stearoyl-CoA 9-desaturase activity/oxidoreductase activity/	cellular_component/biological_process/cellular_component/molecular_function/molecular_function/molecular_function/	Fatty acid desaturase/
74857		-1.9735	0.00056574	DOWN	--	--	FOG: PPR repeat/
74932		-3.1445	0.00056495	DOWN	--	--	--
74933		-1.0972	0.040355	DOWN	--	--	--
74946		-1.2906	0.0002056	DOWN	--	--	Predicted phosphoglycerate mutase/
74962		-1.1201	0.0012444	DOWN	--	--	FOG: WD40 repeat/
74983		-2.399	0.023296	DOWN	oxidoreductase activity/metabolism/tricarboxylic acid cycle/mitochondrion/isocitrate dehydrogenase (NAD+) activity/isocitrate dehydrogenase activity/	molecular_function/biological_process/biological_process/cellular_component/molecular_function/molecular_function/	Isocitrate dehydrogenase, alpha subunit/
74989	Avicelicel regulon	-1.084	0.020989	DOWN	regulation of transcription, DNA-dependent/DNA binding/	biological_process/molecular_function/	PHD Zn-finger proteins/
75045		-2.4282	0.0051402	DOWN	--	--	--
80867	Avicelicel regulon	-4.4402	2.2183e-18	DOWN	--	--	--
80872		-1.2605	0.028444	DOWN	purine base biosynthesis/phosphoribosylamine-glycine ligase activity/catalytic activity/'de novo' IMP biosynthesis/cytoplasm/phosphoribosylformylglycinamidine cyclo-ligase activity/	biological_process/molecular_function/molecular_function/biological_process/cellular_component/molecular_function/	Glycinamide ribonucleotide synthetase (GARS)/Aminoimidazole ribonucleotide synthetase (AIRS)/
80890		-1.0921	0.0074044	DOWN	RNA processing/RNA binding/3'-5'-exoribonuclease activity/exoribonuclease activity, producing 5'-phosphomonoesters/5'-3' exoribonuclease activity/	biological_process/molecular_function/molecular_function/molecular_function/molecular_function/	Exosomal 3'-5' exoribonuclease complex, subunit Rrp42/
80911		-1.0118	0.01946	DOWN	gamma-glutamyltransferase activity/	molecular_function/	Gamma-glutamyltransferase/
80920		-3.8427	9.0586e-09	DOWN	oxidoreductase activity/zinc ion binding/alcohol dehydrogenase activity, iron-dependent/alcohol dehydrogenase activity, zinc-dependent/alcohol dehydrogenase activity, metal ion-independent/alcohol dehydrogenase activity/	molecular_function/molecular_function/molecular_function/molecular_function/molecular_function/molecular_function/	Alcohol dehydrogenase, class V/
80932		-2.1655	3.6103e-06	DOWN	copper ion binding/	molecular_function/	Cytochrome oxidase assembly factor COX11/
80958		-1.7313	0.027337	DOWN	calcium ion binding/phospholipid biosynthesis/phosphatidylserine decarboxylase activity/	molecular_function/biological_process/molecular_function/	Phosphatidylserine decarboxylase/
80961	Avicelicel regulon	-1.9128	0.0013229	DOWN	--	--	Transcription factor TCF20/
80997	Avicelicel regulon	-2.3131	0.01523	DOWN	S-adenosylmethionine-dependent methyltransferase activity/methylarsonite methyltransferase activity/protein-arginine N5-methyltransferase activity/1-phenanthrol methyltransferase activity/protein-leucine O-methyltransferase activity/rRNA (uridine) methyltransferase activity/rRNA (guanine) methyltransferase activity/rRNA (cytosine) methyltransferase activity/rRNA (adenine) methyltransferase activi…	molecular_function/molecular_function/molecular_function/molecular_function/molecular_function/molecular_function/molecular_function/molecular_function/molecular_function/molecular_function/molecular_function/molecular_function/molecular_function/molecular_function/molecular_function/molecular_function/molecular_function/molecular_function/molecular_function/molecular_function/molecular_function/…	Protein arginine N-methyltransferase PRMT1 and related enzymes/Protein arginine N-methyltransferase PRMT1 and related enzymes/Protein arginine N-methyltransferase PRMT1 and related enzymes/
81001	Avicelicel regulon	-2.2455	0.03492	DOWN	intracellular/	cellular_component/	Uncharacterized conserved protein related to ribosomal protein S8E/
81014	Avicelicel regulon	-2.7303	1.1481e-06	DOWN	metabolism/catalytic activity/oxidoreductase activity/phosphopantetheine binding/cofactor binding/L-aminoadipate-semialdehyde dehydrogenase activity/aminoadipate-semialdehyde dehydrogenase complex/	biological_process/molecular_function/molecular_function/molecular_function/molecular_function/molecular_function/cellular_component/	Non-ribosomal peptide synthetase/alpha-aminoadipate reductase and related enzymes/
81049		-2.3122	0.022833	DOWN	membrane/delta14-sterol reductase activity/	cellular_component/molecular_function/	Sterol reductase/lamin B receptor/Sterol reductase/lamin B receptor/
81089		-2.6969	0.015483	DOWN	cysteine biosynthesis from serine/metabolism/catalytic activity/cysteine biosynthesis via cystathione/cytoplasm/cystathionine beta-synthase activity/	biological_process/biological_process/molecular_function/biological_process/cellular_component/molecular_function/	Cystathionine beta-synthase and related enzymes/
81102		-3.5503	2.9652e-06	DOWN	oxidoreductase activity/electron transport/FAD binding/disulfide oxidoreductase activity/	molecular_function/biological_process/molecular_function/molecular_function/	FlAvicelin-containing monooxygenase/
81139		-1.8627	0.021065	DOWN	protein biosynthesis/ribosome/intracellular/structural constituent of ribosome/RNA binding/	biological_process/cellular_component/cellular_component/molecular_function/molecular_function/	U3 small nucleolar ribonucleoprotein (snoRNP) component/
81164		-1.2513	0.0043148	DOWN	protein serine/threonine phosphatase complex/protein amino acid dephosphorylation/protein serine/threonine phosphatase activity/catalytic activity/protein phosphatase type 2B activity/myosin phosphatase complex/myosin phosphatase regulator activity/myosin phosphatase activity/protein phosphatase type 2C activity/calcium-dependent protein serine/threonine phosphatase regulator activity/CTD phospha…	cellular_component/biological_process/molecular_function/molecular_function/molecular_function/cellular_component/molecular_function/molecular_function/molecular_function/molecular_function/molecular_function/cellular_component/molecular_function/molecular_function/molecular_function/molecular_function/	Serine/threonine protein phosphatase/
81183		-3.0687	3.8775e-08	DOWN	--	--	--
81214		-1.2711	0.0011042	DOWN	molecular function unknown/	molecular_function/	Protein involved in glucose derepression and pre-vacuolar endosome protein sorting/
81259		-2.1492	0.026908	DOWN	--	--	Ca2+-binding transmembrane protein LETM1/MRS7/
81328		-2.289	0.0057893	DOWN	--	--	--
81329		-2.0485	0.001786	DOWN	--	--	--
81423		-1.3825	0.004987	DOWN	integral to membrane/molecular function unknown/	cellular_component/molecular_function/	Stress responsive protein/
81450	Avicelicel regulon	-3.1197	0.010866	DOWN	protein translocase activity/intracellular protein transport/mitochondrial inner membrane presequence translocase complex/	molecular_function/biological_process/cellular_component/	Mitochondrial import inner membrane translocase, subunit TIM44/
81599	Avicelicel regulon	-1.9943	0.0029335	DOWN	--	--	Ribosome biogenesis protein - Nop56p/Sik1p/Ribosome biogenesis protein - Nop56p/Sik1p/
81690		-4.4538	0.0006966	DOWN	--	--	Thioredoxin binding protein TBP-2/VDUP1/
81763		-1.0437	0.0040045	DOWN	--	--	--
81779		-1.4058	0.036164	DOWN	--	--	--
81783	Avicelicel regulon	-1.3615	0.010932	DOWN	--	--	Serine proteinase inhibitor (KU family) with thrombospondin repeats/
81803	Avicelicel regulon	-4.8739	6.6244e-14	DOWN	--	--	Predicted member of the intramitochondrial sorting protein family/
81819		-5.2351	4.6908e-05	DOWN	--	--	--
81822		-3.4612	9.6747e-05	DOWN	tRNA aminoacylation for protein translation/ATP binding/tRNA ligase activity/leucyl-tRNA aminoacylation/leucine-tRNA ligase activity/	biological_process/molecular_function/molecular_function/biological_process/molecular_function/	Leucyl-tRNA synthetase/
81824		-2.5417	0.014484	DOWN	methionine metabolism/methylenetetrahydrofolate reductase (NADPH) activity/	biological_process/molecular_function/	5,10-methylenetetrahydrofolate reductase/
81861		-2.2701	0.034997	DOWN	protein amino acid phosphorylation/ATP binding/protein kinase activity/protein-tyrosine kinase activity/protein serine/threonine kinase activity/	biological_process/molecular_function/molecular_function/molecular_function/molecular_function/	Cdc2-related protein kinase/
81896		-1.0785	0.019419	DOWN	amino acid biosynthesis/aspartate kinase activity/amino acid binding/metabolism/	biological_process/molecular_function/molecular_function/biological_process/	Aspartate kinase/
81906		-1.1791	0.0055405	DOWN	S-adenosylmethionine-dependent methyltransferase activity/methyltransferase activity/methylarsonite methyltransferase activity/protein-arginine N5-methyltransferase activity/1-phenanthrol methyltransferase activity/protein-leucine O-methyltransferase activity/rRNA (uridine) methyltransferase activity/rRNA (guanine) methyltransferase activity/rRNA (cytosine) methyltransferase activity/rRNA (adenin…	molecular_function/molecular_function/molecular_function/molecular_function/molecular_function/molecular_function/molecular_function/molecular_function/molecular_function/molecular_function/molecular_function/molecular_function/molecular_function/molecular_function/molecular_function/molecular_function/molecular_function/molecular_function/molecular_function/molecular_function/molecular_function/…	Predicted methyltransferase/
82017	Avicelicel regulon	-4.3258	0.0016054	DOWN	--	--	Predicted transporter (major facilitator superfamily)/
82032		-5.4573	1.8461e-16	DOWN	--	--	--
82087		-2.1913	0.00013157	DOWN	--	--	--
75152		-4.6549	0.00014864	DOWN	--	--	--
75230		-2.9793	9.6425e-07	DOWN	oxidoreductase activity/metabolism/3-oxoacyl-[acyl-carrier protein] reductase activity/	molecular_function/biological_process/molecular_function/	Reductases with broad range of substrate specificities/
75258	Avicelicel regulon	-2.0379	0.00096219	DOWN	cysteine-type peptidase activity/proteolysis and peptidolysis/cathepsin F activity/cysteine-type endopeptidase activity/	molecular_function/biological_process/molecular_function/molecular_function/	Sentrin-specific cysteine protease (Ulp1 family)/
75294		-1.0924	0.0019956	DOWN	metabolism/catalytic activity/branched-chain-amino-acid transaminase activity/	biological_process/molecular_function/molecular_function/	Branched chain aminotransferase BCAT1, pyridoxal phosphate enzymes type IV superfamily/
75295		-2.4347	0.010588	DOWN	trehalose biosynthesis/alpha,alpha-trehalose-phosphate synthase (UDP-forming) activity/trehalose-phosphatase activity/	biological_process/molecular_function/molecular_function/	Trehalose-6-phosphate synthase component TPS1 and related subunits/
75347		-2.0317	0.0072296	DOWN	membrane/proton transport/ATPase activity, coupled to transmembrane movement of ions, phosphorylative mechanism/ATP binding/cation transport/transport/transporter activity/metabolism/catalytic activity/calcium ion transporter activity/calcium ion transport/calcium ion binding/calcium-transporting ATPase activity/hydrolase activity, acting on acid anhydrides, catalyzing transmembrane movement of s…	cellular_component/biological_process/molecular_function/molecular_function/biological_process/biological_process/molecular_function/biological_process/molecular_function/molecular_function/biological_process/molecular_function/molecular_function/molecular_function/	Calcium transporting ATPase/
75380	Avicelicel regulon	-2.405	0.0003535	DOWN	--	--	Permease of the major facilitator superfamily/
75394		-3.1982	6.8691e-10	DOWN	--	--	--
75468		-3.2499	2.0414e-12	DOWN	electron transport/monooxygenase activity/zinc ion binding/metallopeptidase activity/proteolysis and peptidolysis/sterol 14-demethylase activity/	biological_process/molecular_function/molecular_function/molecular_function/biological_process/molecular_function/	Cytochrome P450/
75514		-1.7618	0.022826	DOWN	membrane/transport/binding/	cellular_component/biological_process/molecular_function/	Mitochondrial carnitine-acylcarnitine carrier protein/
75547		-1.4332	0.00027971	DOWN	small GTPase mediated signal transduction/GTP binding/intracellular protein transport/protein transport/	biological_process/molecular_function/biological_process/biological_process/	GTPase Ran/TC4/GSP1 (nuclear protein transport pathway), small G protein superfamily/
75604		-1.7366	0.00012984	DOWN	--	--	--
82150		-1.3326	8.5559e-05	DOWN	--	--	Protein involved in inorganic phosphate transport/
82260	Avicelicel regulon	-2.78	1.1584e-17	DOWN	--	--	Nucleolar GTPase/ATPase p130/
82280		-1.0279	0.0094336	DOWN	membrane/transport/binding/mitochondrial inner membrane/transporter activity/	cellular_component/biological_process/molecular_function/cellular_component/molecular_function/	Mitochondrial oxodicarboxylate carrier protein/
82326	Avicelicel regulon	-1.3337	0.004776	DOWN	metabolism/catalytic activity/2,3-bisphosphoglycerate-dependent phosphoglycerate mutase activity/2,3-bisphosphoglycerate-independent phosphoglycerate mutase activity/phosphoglycerate mutase activity/	biological_process/molecular_function/molecular_function/molecular_function/molecular_function/	Phosphoglycerate mutase/
82360		-1.5468	2.6193e-06	DOWN	catalytic activity/	molecular_function/	Predicted alpha/beta hydrolase/
82434		-1.7704	0.047124	DOWN	--	--	Uncharacterized protein CLU1/cluA/TIF31 involved in mitochondrial morphology/distribution, also found associated with eIF-3/
82510		-1.7981	9.45e-08	DOWN	chromosome organization and biogenesis (sensu Eukaryota)/nucleosome assembly/nucleus/DNA binding/nucleosome/	biological_process/biological_process/cellular_component/molecular_function/cellular_component/	Histone H4/
82512		-7.1665	0.00014403	DOWN	zinc ion binding/nucleus/nucleic acid binding/	molecular_function/cellular_component/molecular_function/	FOG: Zn-finger/
82516		-2.1414	0.048899	DOWN	amino acid biosynthesis/ATP binding/shikimate kinase activity/aromatic amino acid family biosynthesis/3-dehydroquinate dehydratase activity/3-dehydroquinate synthase activity/aromatic amino acid family biosynthesis, shikimate pathway/cytoplasm/shikimate 5-dehydrogenase activity/3-phosphoshikimate 1-carboxyvinyltransferase activity/	biological_process/molecular_function/molecular_function/biological_process/molecular_function/molecular_function/biological_process/cellular_component/molecular_function/molecular_function/	Pentafunctional AROM protein/
82534	Avicelicel regulon	-1.4332	0.0015836	DOWN	ATP binding/	molecular_function/	Molecular chaperones HSP105/HSP110/SSE1, HSP70 superfamily/
75672		-3.2354	0.0022184	DOWN	zinc ion binding/nucleus/nucleic acid binding/pyrophosphatase activity/metabolism/magnesium ion binding/	molecular_function/cellular_component/molecular_function/molecular_function/biological_process/molecular_function/	FOG: Zn-finger/
75713		-3.1581	0.0019554	DOWN	electron transport/monooxygenase activity/metabolism/unspecific monooxygenase activity/	biological_process/molecular_function/biological_process/molecular_function/	Cytochrome P450 CYP4/CYP19/CYP26 subfamilies/Cytochrome P450 CYP4/CYP19/CYP26 subfamilies/
75838		-2.5754	3.9078e-05	DOWN	oxidoreductase activity/glutamate-cysteine ligase complex/glutamate-cysteine ligase activity/	molecular_function/cellular_component/molecular_function/	Glutamate-cysteine ligase regulatory subunit/
75845		-1.2254	0.00050716	DOWN	transaminase activity/metabolism/cysteine desulfurase activity/	molecular_function/biological_process/molecular_function/	Cysteine desulfurase NFS1/
75854		-2.0876	0.0044344	DOWN	--	--	--
75859		-1.0489	0.045896	DOWN	membrane/anion transport/ATP binding/antimonite-transporting ATPase activity/arsenite-transporting ATPase activity/	cellular_component/biological_process/molecular_function/molecular_function/molecular_function/	Putative arsenite-translocating ATPase/
76215		-2.2855	1.0908e-05	DOWN	regulation of oxidoreductase activity/oxidoreductase activity/	biological_process/molecular_function/	Sulfide:quinone oxidoreductase/flAvicelo-binding protein/
76238		-3.0407	0.046512	DOWN	membrane/proton transport/ATPase activity, coupled to transmembrane movement of ions, phosphorylative mechanism/ATP binding/cation transport/metabolism/catalytic activity/ATPase activity/integral to membrane/hydrolase activity, acting on acid anhydrides, catalyzing transmembrane movement of substances/hydrogen-exporting ATPase activity, phosphorylative mechanism/	cellular_component/biological_process/molecular_function/molecular_function/biological_process/biological_process/molecular_function/molecular_function/cellular_component/molecular_function/molecular_function/	Plasma membrane H+-transporting ATPase/
76247		-1.2711	0.00016191	DOWN	S-adenosylmethionine-dependent methyltransferase activity/O-methyltransferase activity/methylarsonite methyltransferase activity/protein-arginine N5-methyltransferase activity/1-phenanthrol methyltransferase activity/protein-leucine O-methyltransferase activity/rRNA (uridine) methyltransferase activity/rRNA (guanine) methyltransferase activity/rRNA (cytosine) methyltransferase activity/rRNA (aden…	molecular_function/molecular_function/molecular_function/molecular_function/molecular_function/molecular_function/molecular_function/molecular_function/molecular_function/molecular_function/molecular_function/molecular_function/molecular_function/molecular_function/molecular_function/molecular_function/molecular_function/molecular_function/molecular_function/molecular_function/molecular_function/…	O-methyltransferase/
76336		-1.9504	0.034019	DOWN	hydrolase activity, acting on acid anhydrides, acting on GTP, involved in cellular and subcellular movement/	molecular_function/	Mitofusin 1 GTPase, involved in mitochondrila biogenesis/
76617		-3.4203	2.0892e-25	DOWN	electron transport/monooxygenase activity/succinate dehydrogenase activity/	biological_process/molecular_function/molecular_function/	Fumarate reductase, flAviceloprotein subunit/
76641		-2.1572	0.0065835	DOWN	integral to membrane/tetracycline transport/tetracycline:hydrogen antiporter activity/transport/transporter activity/	cellular_component/biological_process/molecular_function/biological_process/molecular_function/	Synaptic vesicle transporter SVOP and related transporters (major facilitator superfamily)/
76740		-2.6542	0.0019403	DOWN	unfolded protein binding/heat shock protein binding/protein folding/	molecular_function/molecular_function/biological_process/	Zuotin and related molecular chaperones (DnaJ superfamily), contains DNA-binding domains/
76744		-1.7992	0.00017207	DOWN	pyruvate dehydrogenase (acetyl-transferring) activity/	molecular_function/	Pyruvate dehydrogenase E1, beta subunit/
76766		-1.5985	0.0043182	DOWN	membrane/transport/transporter activity/	cellular_component/biological_process/molecular_function/	--
76852	Avicelicel regulon	-1.8361	2.4184e-08	DOWN	hydrogen-transporting ATPase activity, rotational mechanism/hydrogen-transporting ATP synthase activity, rotational mechanism/proton-transporting two-sector ATPase complex/membrane/ATP synthesis coupled proton transport/carbohydrate metabolism/hydrolase activity, hydrolyzing O-glycosyl compounds/beta-glucuronidase activity/	molecular_function/molecular_function/cellular_component/cellular_component/biological_process/biological_process/molecular_function/molecular_function/	Beta-Glucuronidase GUSB (glycosylhydrolase superfamily 2)/
76859	Avicelicel regulon	-1.4487	0.0084552	DOWN	protein transporter activity/cytoplasm/nuclear pore/nucleus/protein-nucleus import, docking/	molecular_function/cellular_component/cellular_component/cellular_component/biological_process/	Nuclear transport receptor RANBP7/RANBP8 (importin beta superfamily)/Nuclear transport receptor RANBP7/RANBP8 (importin beta superfamily)/
76880	Avicelicel regulon	-1.9733	9.9403e-09	DOWN	small GTPase mediated signal transduction/GTP binding/intracellular protein transport/protein transport/	biological_process/molecular_function/biological_process/biological_process/	Ras-related GTPase/
76927		-1.4852	0.0015138	DOWN	translational initiation/translation initiation factor activity/	biological_process/molecular_function/	Translation initiation factor 1 (eIF-1/SUI1)/
77119	Avicelicel regulon	-1.8144	0.0011544	DOWN	catalytic activity/polyamine biosynthesis/ornithine decarboxylase activity/	molecular_function/biological_process/molecular_function/	Ornithine decarboxylase/
77227		-1.8116	0.0010062	DOWN	ceramide glucosyltransferase activity/	molecular_function/	Ceramide glucosyltransferase/Ceramide glucosyltransferase/
77288		-3.8314	0.011893	DOWN	oxidoreductase activity/electron transport/disulfide oxidoreductase activity/metabolism/	molecular_function/biological_process/molecular_function/biological_process/	Thioredoxin reductase/
77299	Avicelicel regulon	-2.8282	3.1524e-18	DOWN	carbohydrate metabolism/hydrolase activity, hydrolyzing O-glycosyl compounds/beta-mannosidase activity/	biological_process/molecular_function/molecular_function/	Predicted beta-mannosidase/
77309		-3.8677	4.6908e-05	DOWN	catalytic activity/spermidine biosynthesis/spermine biosynthesis/adenosylmethionine decarboxylase activity/	molecular_function/biological_process/biological_process/molecular_function/	S-adenosylmethionine decarboxylase/
77440	Avicelicel regulon	-2.0353	0.030835	DOWN	--	--	Uncharacterized conserved protein/
77456	Avicelicel regulon	-1.9371	0.00058362	DOWN	--	--	Predicted translation initiation factor related to eIF-3a/
77481		-5.2489	1.8591e-07	DOWN	lyase activity/2,4-dihydroxyhept-2-ene-1,7-dioate aldolase activity/aldehyde-lyase activity/L-allo-threonine aldolase activity/	molecular_function/molecular_function/molecular_function/molecular_function/	--
77517		-2.5298	1.8838e-15	DOWN	integral to membrane/transport/transporter activity/L-arabinose isomerase activity/	cellular_component/biological_process/molecular_function/molecular_function/	Predicted transporter (major facilitator superfamily)/
77602		-2.6568	6.4826e-06	DOWN	trehalose biosynthesis/alpha,alpha-trehalose-phosphate synthase (UDP-forming) activity/	biological_process/molecular_function/	Trehalose-6-phosphate synthase component TPS1 and related subunits/
77656		-1.4853	0.018205	DOWN	fatty acid biosynthesis/catalytic activity/glucose catabolism/phosphoglycerate mutase activity/metal ion binding/manganese ion binding/cytoplasm/2,3-bisphosphoglycerate-dependent phosphoglycerate mutase activity/2,3-bisphosphoglycerate-independent phosphoglycerate mutase activity/	biological_process/molecular_function/biological_process/molecular_function/molecular_function/molecular_function/cellular_component/molecular_function/molecular_function/	Phosphoglycerate mutase/
77689		-1.1921	0.01976	DOWN	protein amino acid dephosphorylation/protein tyrosine phosphatase activity/phosphoprotein phosphatase activity/prenylated protein tyrosine phosphatase activity/	biological_process/molecular_function/molecular_function/molecular_function/	Protein tyrosine phosphatase, contains fn3 domain/
77699		-5.1932	4.0245e-07	DOWN	--	--	Uncharacterized conserved protein/
77758		-3.7338	3.0916e-08	DOWN	mitochondrion/holocytochrome-c synthase activity/	cellular_component/molecular_function/	Holocytochrome c synthase/heme-lyase/Holocytochrome c synthase/heme-lyase/
77770		-3.514	2.0845e-24	DOWN	oxidoreductase activity/zinc ion binding/alcohol dehydrogenase (NADP+) activity/	molecular_function/molecular_function/molecular_function/	Alcohol dehydrogenase, class V/
77795		-2.9396	2.069e-19	DOWN	--	--	Cdc4 and related F-box and WD-40 proteins/
77915		-4.3498	0.0021196	DOWN	membrane/phospholipid biosynthesis/phosphatidate cytidylyltransferase activity/	cellular_component/biological_process/molecular_function/	Predicted ER membrane protein/
78044		-1.4928	0.00099502	DOWN	nucleic acid binding/	molecular_function/	FOG: RRM domain/
78046		-1.1149	0.0013229	DOWN	--	--	RNA polymerase I-associated factor - PAF67/RNA polymerase I-associated factor - PAF67/
78130		-3.9043	2.6853e-06	DOWN	metabolism/catalytic activity/1-chloro-2,2-bis(4'-chlorophenyl)ethane dehydrogenase activity/2,6-dihydroxycyclohexane-1-carboxyl-CoA dehydrogenase activity/2-hydroxycyclohexane-1-carboxyl-CoA dehydrogenase activity/carvone reductase activity/peptidyl-thiazoline dehydrogenase activity/peptidyl-oxazoline dehydrogenase activity/oxidoreductase activity, acting on the CH-CH group of donors/phytoene de…	biological_process/molecular_function/molecular_function/molecular_function/molecular_function/molecular_function/molecular_function/molecular_function/molecular_function/molecular_function/	Sterol C5 desaturase/
4040	Avicelicel regulon	-1.8915	0.0057413	DOWN	transcription/nucleus/DNA-directed RNA polymerase activity/DNA binding/DNA-directed RNA polymerase III activity/DNA-directed RNA polymerase II activity/DNA-directed RNA polymerase I activity/	biological_process/cellular_component/molecular_function/molecular_function/molecular_function/molecular_function/molecular_function/	RNA polymerase III, subunit C34/
4124	Avicelicel regulon	-1.5342	0.00066079	DOWN	nucleus/DNA binding/	cellular_component/molecular_function/	Transcription factor NERF and related proteins, contain ETS domain/
1751		-3.1625	3.849e-08	DOWN	aromatic compound metabolism/monooxygenase activity/disulfide oxidoreductase activity/electron transport/oxidoreductase activity/metabolism/phenol 2-monooxygenase activity/	biological_process/molecular_function/molecular_function/biological_process/molecular_function/biological_process/molecular_function/	Monooxygenase involved in coenzyme Q (ubiquinone) biosynthesis/Monooxygenase involved in coenzyme Q (ubiquinone) biosynthesis/
1818	Avicelicel regulon	-4.5037	1.035e-41	DOWN	--	--	--
1857		-2.162	5.8213e-06	DOWN	chromosome organization and biogenesis (sensu Eukaryota)/nucleosome assembly/nucleus/DNA binding/nucleosome/	biological_process/biological_process/cellular_component/molecular_function/cellular_component/	Polyadenylate-binding protein (RRM superfamily)/Polyadenylate-binding protein (RRM superfamily)/E3 ubiquitin-protein ligase/Putative upstream regulatory element binding protein/E3 ubiquitin-protein ligase/Putative upstream regulatory element binding protein/
1885	Avicelicel regulon	-1.9516	0.016443	DOWN	polysaccharide metabolism/glucan 1,4-alpha-glucosidase activity/carbohydrate metabolism/catalytic activity/polysaccharide catabolism/	biological_process/molecular_function/biological_process/molecular_function/biological_process/	--
1925		-3.6556	0.0001914	DOWN	metabolism/catalytic activity/regulation of oxidoreductase activity/oxidoreductase activity/	biological_process/molecular_function/biological_process/molecular_function/	Sphingolipid fatty acid hydroxylase/
1927		-2.5779	0.0054996	DOWN	--	--	--
1992		-1.5465	5.3997e-06	DOWN	catalytic activity/	molecular_function/	--
2050	Avicelicel regulon	-2.1147	0.016159	DOWN	RNA binding/	molecular_function/	Translation initiation factor 4F, ribosome/mRNA-bridging subunit (eIF-4G)/
2100		-2.7614	0.012091	DOWN	--	--	--
4231		-1.4256	0.040965	DOWN	regulation of transcription, DNA-dependent/nucleus/transcription factor activity/	biological_process/cellular_component/molecular_function/	GATA-4/5/6 transcription factors/
4290	Avicelicel regulon	-2.1493	0.022464	DOWN	--	--	Serine/threonine protein kinase/
4373		-1.195	0.0011375	DOWN	--	--	--
4668		-1.9416	0.0086216	DOWN	membrane/protein complex assembly/	cellular_component/biological_process/	Cytochrome oxidase assembly factor COX15/
4682	Avicelicel regulon	-1.7193	9.4684e-07	DOWN	oxidoreductase activity/metabolism/2,3-dihydro-2,3-dihydroxybenzoate dehydrogenase activity/	molecular_function/biological_process/molecular_function/	Reductases with broad range of substrate specificities/
4860		-1.7155	0.00055638	DOWN	methyltransferase activity/metabolism/porphyrin biosynthesis/	molecular_function/biological_process/biological_process/	Uroporphyrin III methyltransferase/
4878		-1.6592	7.9526e-07	DOWN	ubiquinol-cytochrome-c reductase complex (sensu Eukaryota)/ubiquinol-cytochrome-c reductase activity/mitochondrial electron transport, ubiquinol to cytochrome c/	cellular_component/molecular_function/biological_process/	Ubiquinol-cytochrome c reductase hinge protein/
5011		-1.886	9.096e-08	DOWN	--	--	--
5119	Avicelicel regulon	-1.6605	3.7942e-07	DOWN	copper ion binding/regulation of oxidoreductase activity/oxidoreductase activity/	molecular_function/biological_process/molecular_function/	Multicopper oxidases/
2316		-2.0007	2.2035e-07	DOWN	--	--	--
2358		-1.0302	0.0047184	DOWN	bis(5'-nucleosyl)-tetraphosphatase (asymmetrical) activity/	molecular_function/	Diadenosine polyphosphate hydrolase and related proteins of the histidine triad (HIT) family/Diadenosine polyphosphate hydrolase and related proteins of the histidine triad (HIT) family/
5233		-1.2871	0.0012707	DOWN	transaminase activity/amino acid metabolism/biosynthesis/catalytic activity/transferase activity, transferring nitrogenous groups/aspartate transaminase activity/	molecular_function/biological_process/biological_process/molecular_function/molecular_function/molecular_function/	Aspartate aminotransferase/Glutamic oxaloacetic transaminase AAT1/GOT2/
5347		-1.1809	0.0036295	DOWN	--	--	Acyl-CoA thioesterase/
5502		-1.0205	0.0046428	DOWN	transport/transporter activity/oxidoreductase activity/pyridoxine 4-dehydrogenase activity/	biological_process/molecular_function/molecular_function/molecular_function/	Voltage-gated shaker-like K+ channel, subunit beta/KCNAB/
2648	Avicelicel regulon	-4.4915	6.973e-06	DOWN	proteolysis and peptidolysis/cysteine-type endopeptidase activity/protein metabolism/oxidoreductase activity, acting on paired donors, with incorporation or reduction of molecular oxygen, 2-oxoglutarate as one donor, and incorporation of one atom each of oxygen into both donors/	biological_process/molecular_function/biological_process/molecular_function/	Predicted component of NuA3 histone acetyltransferase complex/
2716		-2.4464	0.039396	DOWN	RNA-3'-phosphate cyclase activity/	molecular_function/	RNA 3'-terminal phosphate cyclase/
3063		-1.1676	0.032053	DOWN	--	--	KEKE-like motif-containing transcription regulator (Rlr1)/suppressor of sin4/
3101		-2.5214	0.02024	DOWN	--	--	N-acetylglucosaminyl phosphatidylinositol de-N-acetylase/
3121		-1.9945	0.001714	DOWN	electron transport/monooxygenase activity/	biological_process/molecular_function/	Cytochrome P450 CYP2 subfamily/
3330		-1.8358	6.1567e-05	DOWN	integral to membrane/transport/transporter activity/	cellular_component/biological_process/molecular_function/	Monocarboxylate transporter/
3412		-1.0612	0.009655	DOWN	membrane/transport/transporter activity/	cellular_component/biological_process/molecular_function/	Urea transporter/
3568		-2.6768	0.020376	DOWN	catalytic activity/lipid catabolism/2-acetyl-1-alkylglycerophosphocholine esterase complex/1-alkyl-2-acetylglycerophosphocholine esterase activity/	molecular_function/biological_process/cellular_component/molecular_function/	Phospholipase A2 (platelet-activating factor acetylhydrolase in humans)/
3591		-1.4969	0.026908	DOWN	hydroxymethyl-, formyl- and related transferase activity/biosynthesis/amino acid binding/metabolism/formyltetrahydrofolate deformylase activity/'de novo' IMP biosynthesis/	molecular_function/biological_process/molecular_function/biological_process/molecular_function/biological_process/	5'-phosphoribosylglycinamide formyltransferase/
3653		-1.552	0.0035713	DOWN	acyltransferase activity/metabolism/oxoglutarate dehydrogenase complex/tricarboxylic acid cycle/dihydrolipoyllysine-residue succinyltransferase activity/dihydrolipoamide S-succinyltransferase complex/	molecular_function/biological_process/cellular_component/biological_process/molecular_function/cellular_component/	Dihydrolipoamide succinyltransferase (2-oxoglutarate dehydrogenase, E2 subunit)/
3671		-1.5442	0.017041	DOWN	small nuclear ribonucleoprotein complex/rRNA binding/ribosome biogenesis/rRNA processing/	cellular_component/molecular_function/biological_process/biological_process/	H/ACA small nucleolar RNP component GAR1/
3984		-1.3752	0.034997	DOWN	calcium ion binding/	molecular_function/	Synaptic vesicle protein EHS-1 and related EH domain proteins/Synaptic vesicle protein EHS-1 and related EH domain proteins/
107657		-1.2133	0.011161	DOWN	--	--	--
107745		-1.6373	0.0030177	DOWN	--	--	--
107814		-1.3589	0.0094088	DOWN	--	--	Leucine-rich acidic nuclear protein/Leucine-rich acidic nuclear protein/
102454		-2.3125	0.0080854	DOWN	--	--	--
102567	Avicelicel regulon	-1.6936	0.00024475	DOWN	--	--	--
102579	Avicelicel regulon	-1.8256	0.029909	DOWN	protein ubiquitination/zinc ion binding/ubiquitin-protein ligase activity/ubiquitin ligase complex/	biological_process/molecular_function/molecular_function/cellular_component/	E3 ubiquitin ligase involved in syntaxin degradation/
102593		-1.0363	0.0042434	DOWN	--	--	Mitochondrial ribosomal protein L17/
102789	Avicelicel regulon	-3.9491	6.3086e-06	DOWN	--	--	--
102820	Avicelicel regulon	-2.3918	0.0056298	DOWN	copper ion binding/regulation of oxidoreductase activity/oxidoreductase activity/	molecular_function/biological_process/molecular_function/	Multicopper oxidases/
102892		-2.3651	5.1662e-13	DOWN	--	--	--
102999	Avicelicel regulon	-3.1888	0.00031983	DOWN	--	--	Transcription factor BarH and related HOX domain proteins/
103073		-1.8636	0.00020736	DOWN	ATPase activity/ATP binding/	molecular_function/molecular_function/	--
103205		-1.1714	0.0065664	DOWN	--	--	--
103322	Avicelicel regulon	-2.2455	0.0026562	DOWN	translational initiation/cytoplasm/translation initiation factor activity/RNA binding/	biological_process/cellular_component/molecular_function/molecular_function/	Predicted mRNA cap-binding protein related to eIF-4E/
103336		#NAME?	0.01976	DOWN	--	--	--
103372	Avicelicel regulon	-3.6151	4.2423e-08	DOWN	regulation of transcription, DNA-dependent/nucleus/transcription factor activity/DNA binding/histone acetyltransferase activity/	biological_process/cellular_component/molecular_function/molecular_function/molecular_function/	Transcriptional activator FOSB/c-Fos and related bZIP transcription factors/
108208	Avicelicel regulon	-1.5634	0.010641	DOWN	nucleus/DNA binding/	cellular_component/molecular_function/	FOG: Zn-finger/
108216		-4.1722	0.00014203	DOWN	membrane/transport/binding/mitochondrial inner membrane/glycogen biosynthesis/	cellular_component/biological_process/molecular_function/cellular_component/biological_process/	Mitochondrial oxoglutarate/malate carrier proteins/
108431	Avicelicel regulon	-2.0465	0.010667	DOWN	--	--	--
108543		-2.5089	0.00022964	DOWN	--	--	--
108605		-1.0727	0.0074139	DOWN	--	--	--
108697		-1.0456	0.020948	DOWN	histone acetyltransferase activity/	molecular_function/	Calcium-responsive transcription coactivator/
108715		-1.1227	0.0020403	DOWN	--	--	--
108778		-1.9665	4.1447e-05	DOWN	--	--	--
108807	Avicelicel regulon	-1.9179	5.2703e-09	DOWN	--	--	--
108852		-3.4405	5.2704e-09	DOWN	--	--	--
108909		-1.3041	8.4819e-05	DOWN	regulation of transcription, DNA-dependent/DNA binding/	biological_process/molecular_function/	Nucleosome-binding factor SPN, POB3 subunit/Nucleosome-binding factor SPN, POB3 subunit/Nucleosome-binding factor SPN, POB3 subunit/
108953		-2.6473	0.0001626	DOWN	intracellular signaling cascade/	biological_process/	Sorting nexin SNX11/
108988		-1.1299	0.0010353	DOWN	--	--	Splicing coactivator SRm160/300, subunit SRm300/
108996	Avicelicel regulon	-1.6859	5.442e-05	DOWN	--	--	--
109040	Avicelicel regulon	-1.2411	0.00046006	DOWN	signal transduction/signal transducer activity/regulation of transcription, DNA-dependent/DNA binding/two-component signal transduction system (phosphorelay)/two-component response regulator activity/ATP binding/membrane/two-component sensor molecule activity/transferase activity, transferring phosphorus-containing groups/phosphorylation/kinase activity/protein amino acid phosphorylation/	biological_process/molecular_function/biological_process/molecular_function/biological_process/molecular_function/molecular_function/cellular_component/molecular_function/molecular_function/biological_process/molecular_function/biological_process/	Sensory transduction histidine kinase/
109044		-1.5376	0.00019853	DOWN	--	--	--
109086		-1.8668	4.3319e-05	DOWN	acyltransferase activity/metabolism/	molecular_function/biological_process/	Nucleolar GTPase/ATPase p130/
109123		-1.8355	0.026062	DOWN	--	--	Nucleolar GTPase/ATPase p130/
109267		-1.9786	2.5124e-08	DOWN	--	--	--
109285		-1.2529	0.0068394	DOWN	proteolysis and peptidolysis/carboxypeptidase A activity/	biological_process/molecular_function/	Serine/threonine protein kinase/
109287		-1.482	1.9611e-05	DOWN	--	--	--
109444	Avicelicel regulon	-1.23	0.0069262	DOWN	--	--	beta-1,6-N-acetylglucosaminyltransferase, contains WSC domain/beta-1,6-N-acetylglucosaminyltransferase, contains WSC domain/
109619		-1.2146	0.00052591	DOWN	DNA binding/	molecular_function/	Class 2 transcription repressor NC2, beta subunit (Dr1)/
109722		-2.0082	0.0075441	DOWN	protein transport/protein transporter activity/mitochondrial inner membrane/	biological_process/molecular_function/cellular_component/	Mitochondrial import inner membrane translocase, subunit TIM23/
109761	Avicelicel regulon	-1.3687	0.0048058	DOWN	--	--	--
109790		-1.0812	0.010399	DOWN	--	--	--
109837	Avicelicel regulon	-1.082	0.023143	DOWN	membrane/transport/transporter activity/	cellular_component/biological_process/molecular_function/	Predicted sugar transporter/
109910		-3.7523	0.00034781	DOWN	--	--	--
109983		-1.1143	0.032992	DOWN	--	--	--
110007		-1.9378	5.1762e-09	DOWN	--	--	--
110025		-1.0257	0.038949	DOWN	--	--	--
110026		-2.0399	3.139e-06	DOWN	--	--	--
110056		-2.6102	7.2718e-07	DOWN	response to freezing/ice binding/homoiothermy/	biological_process/molecular_function/biological_process/	E3 ubiquitin ligase, Cullin 1 component/
110058		-2.169	0.012997	DOWN	--	--	--
110078		-1.5446	0.024919	DOWN	--	--	--
110088		-1.1065	0.0048401	DOWN	--	--	Uncharacterized conserved protein/
110171		-1.4217	0.002782	DOWN	one-carbon compound metabolism/adenosylhomocysteinase activity/	biological_process/molecular_function/	S-adenosylhomocysteine hydrolase/
110173		-3.3621	0.041145	DOWN	--	--	--
110343		-1.0355	0.019045	DOWN	--	--	--
103437	Avicelicel regulon	-1.1667	0.00089904	DOWN	--	--	--
103459	Avicelicel regulon	-2.6401	0.0094813	DOWN	--	--	--
103537		-1.0558	0.031374	DOWN	N-acetyltransferase activity/	molecular_function/	--
103660	Avicelicel regulon	-2.0778	9.0063e-10	DOWN	--	--	--
103669		-1.192	0.004571	DOWN	catalytic activity/	molecular_function/	Predicted hydrolase/acyltransferase (alpha/beta hydrolase superfamily)/
103715		-2.6277	7.1334e-05	DOWN	--	--	--
103745		-1.5803	4.0481e-06	DOWN	regulation of transcription, DNA-dependent/transcription factor activity/	biological_process/molecular_function/	Splicing coactivator SRm160/300, subunit SRm300/
103756		-1.2315	0.017911	DOWN	ATP binding/proteolysis and peptidolysis/serine-type endopeptidase activity/ATP-dependent peptidase activity/ATP-dependent proteolysis/nucleoside-triphosphatase activity/nucleotide binding/proprotein convertase activity/serine-type signal peptidase activity/plasminogen activator activity/pancreatic elastase activity/subtilase activity/	molecular_function/biological_process/molecular_function/molecular_function/biological_process/molecular_function/molecular_function/molecular_function/molecular_function/molecular_function/molecular_function/molecular_function/	Mitochondrial ATP-dependent protease PIM1/LON/
103761		-2.9341	0.022833	DOWN	protein phosphatase type 2B activity/myosin phosphatase complex/myosin phosphatase regulator activity/myosin phosphatase activity/protein phosphatase type 2C activity/calcium-dependent protein serine/threonine phosphatase regulator activity/CTD phosphatase activity/magnesium-dependent protein serine/threonine phosphatase complex/magnesium-dependent protein serine/threonine phosphatase activity/ca…	molecular_function/cellular_component/molecular_function/molecular_function/molecular_function/molecular_function/molecular_function/cellular_component/molecular_function/molecular_function/molecular_function/molecular_function/	Hsp90 co-chaperone CNS1 (contains TPR repeats)/
103778		-4.8188	5.7069e-19	DOWN	--	--	--
103798		-1.3498	0.00010038	DOWN	--	--	--
110569	Avicelicel regulon	-3.8162	3.9732e-21	DOWN	--	--	--
110586		-1.5226	0.016977	DOWN	nucleoside-triphosphatase activity/nucleotide binding/ATP binding/ATPase activity, coupled to transmembrane movement of substances/ATPase activity, coupled to transmembrane movement of ions/ATPase activity, uncoupled/ATPase activity, coupled/single-stranded DNA-dependent ATP-dependent DNA helicase activity/ATPase activity/DNA translocase activity/protein-transporting ATPase activity/RNA-dependent…	molecular_function/molecular_function/molecular_function/molecular_function/molecular_function/molecular_function/molecular_function/molecular_function/molecular_function/molecular_function/molecular_function/molecular_function/molecular_function/molecular_function/molecular_function/molecular_function/	Nuclear AAA ATPase (VCP subfamily)/
110593		-3.8256	0.00021637	DOWN	--	--	--
110620		-2.1407	3.8112e-05	DOWN	electron transport/monooxygenase activity/	biological_process/molecular_function/	Glutamate synthase/
110653		-1.3276	0.0010346	DOWN	--	--	--
110773		-2.166	0.00023806	DOWN	--	--	Serine/threonine protein kinase/
110879		-4.8687	2.4332e-11	DOWN	--	--	--
110954	Avicelicel regulon	-2.7356	0.0010498	DOWN	--	--	--
110986		-1.18	0.00085333	DOWN	zinc ion binding/regulation of transcription, DNA-dependent/nucleus/transcription factor activity/	molecular_function/biological_process/cellular_component/molecular_function/	von Willebrand factor and related coagulation proteins/von Willebrand factor and related coagulation proteins/
111023		-1.5634	0.031752	DOWN	--	--	Angio-associated migratory cell protein (contains WD40 repeats)/
111192	Avicelicel regulon	-2.1682	0.035478	DOWN	exo-alpha-sialidase activity/	molecular_function/	Nucleolar GTPase/ATPase p130/
111245	Avicelicel regulon	-1.0012	0.0025213	DOWN	lyase activity/extracellular region/	molecular_function/cellular_component/	--
111372		-2.2689	0.00014413	DOWN	--	--	--
111373		-1.864	3.2622e-08	DOWN	--	--	--
111429		-1.5568	0.00022942	DOWN	--	--	--
111494	Avicelicel regulon	-1.4902	3.0788e-05	DOWN	--	--	--
111523		-3.1807	0.00055668	DOWN	integral to membrane/G-protein coupled receptor protein signaling pathway/rhodopsin-like receptor activity/	cellular_component/biological_process/molecular_function/	C-type lectin/C-type lectin/
111527	Avicelicel regulon	-3.6847	3.1597e-30	DOWN	--	--	--
111579	Avicelicel regulon	-3.5888	2.8745e-09	DOWN	--	--	--
111600		-3.8065	8.9708e-09	DOWN	--	--	Cystine transporter Cystinosin/
111674	Avicelicel regulon	-2.3409	0.032352	DOWN	--	--	--
111811		-1.6885	0.0020627	DOWN	--	--	--
111861		-1.2462	0.020998	DOWN	--	--	--
111915	Avicelicel regulon	-2.2854	1.8446e-10	DOWN	--	--	--
104469		-1.091	0.0018438	DOWN	--	--	Nucleolar GTPase/ATPase p130/
104595		-1.8401	0.00014864	DOWN	protein biosynthesis/ribosome/intracellular/structural constituent of ribosome/ribosome biogenesis and assembly/ribonucleoprotein complex/	biological_process/cellular_component/cellular_component/molecular_function/biological_process/cellular_component/	60S ribosomal protein 15.5kD/SNU13, NHP2/L7A family (includes ribonuclease P subunit p38), involved in splicing/60S ribosomal protein 15.5kD/SNU13, NHP2/L7A family (includes ribonuclease P subunit p38), involved in splicing/
112001		-2.7699	0.037773	DOWN	--	--	--
112002		-1.4035	0.00017351	DOWN	--	--	--
112014		-1.0019	0.017395	DOWN	--	--	17 beta-hydroxysteroid dehydrogenase type 3, HSD17B3/
112134		-2.3023	4.5728e-12	DOWN	hydrogen-transporting ATPase activity, rotational mechanism/hydrogen-transporting ATP synthase activity, rotational mechanism/proton-transporting two-sector ATPase complex/ATP synthesis coupled proton transport/ATP binding/aromatic compound metabolism/monooxygenase activity/oxidoreductase activity/metabolism/electron transport/zinc ion binding/transcription/nucleus/DNA binding/	molecular_function/molecular_function/cellular_component/biological_process/molecular_function/biological_process/molecular_function/molecular_function/biological_process/biological_process/molecular_function/biological_process/cellular_component/molecular_function/	Kynurenine 3-monooxygenase and related flAviceloprotein monooxygenases/Kynurenine 3-monooxygenase and related flAviceloprotein monooxygenases/
112215		-1.1442	0.0011414	DOWN	--	--	--
104651	Avicelicel regulon	-2.9046	8.476e-08	DOWN	--	--	--
104695		-2.0659	5.9168e-06	DOWN	--	--	--
104786		-1.545	0.01027	DOWN	ribosomal S6-glutamic acid ligase activity/acid-amino acid ligase activity/UDP-N-acetylmuramoylalanyl-D-glutamyl-2,6-diaminopimelate-D-alanyl-D-alanine ligase activity/	molecular_function/molecular_function/molecular_function/	SWI-SNF chromatin-remodeling complex protein/
104795	Avicelicel regulon	-1.1625	0.00094773	DOWN	--	--	--
104807		-1.4148	0.0077992	DOWN	--	--	Nucleolar GTPase/ATPase p130/
104878		-1.1426	0.001075	DOWN	--	--	--
105092		-2.4854	0.00030359	DOWN	glucan 1,4-alpha-glucosidase activity/	molecular_function/	RNA polymerase II, large subunit/
105106	Avicelicel regulon	-1.5202	1.6341e-06	DOWN	--	--	--
105133	Avicelicel regulon	-4.9511	1.7574e-08	DOWN	--	--	--
105143		-1.2959	0.00024529	DOWN	--	--	--
112523	Avicelicel regulon	-1.1119	0.0037907	DOWN	aromatic compound metabolism/monooxygenase activity/oxidoreductase activity/metabolism/electron transport/salicylate 1-monooxygenase activity/	biological_process/molecular_function/molecular_function/biological_process/biological_process/molecular_function/	Kynurenine 3-monooxygenase and related flAviceloprotein monooxygenases/Kynurenine 3-monooxygenase and related flAviceloprotein monooxygenases/
112556	Avicelicel regulon	-3.2198	0.004326	DOWN	--	--	WD40 repeat-containing protein/
105221		-3.123	0.024777	DOWN	N-methyltransferase activity/DNA methylation/DNA binding/	molecular_function/biological_process/molecular_function/	--
105275		-1.3993	7.5282e-05	DOWN	--	--	--
105290		-1.9043	0.0019368	DOWN	--	--	--
105291		-1.3098	0.026074	DOWN	--	--	--
105405		-3.2957	0.015466	DOWN	--	--	--
105445		-1.3676	0.00081421	DOWN	--	--	--
105488	Avicelicel regulon	-4.547	6.7054e-06	DOWN	--	--	--
105589		-2.3147	2.4905e-11	DOWN	negative regulation of nucleoside metabolism/mitochondrion/enzyme inhibitor activity/	biological_process/cellular_component/molecular_function/	--
105911		-1.4089	0.0028355	DOWN	--	--	--
105968	Avicelicel regulon	-3.2369	7.5516e-07	DOWN	--	--	Iron/ascorbate family oxidoreductases/Iron/ascorbate family oxidoreductases/
105977		-1.413	0.018329	DOWN	--	--	--
106043		-2.2243	1.0316e-08	DOWN	carbon-sulfur lyase activity/metabolism/	molecular_function/biological_process/	--
106067		-1.8249	2.4261e-05	DOWN	protein folding/ATP binding/	biological_process/molecular_function/	Mitochondrial chaperonin/
106131	Avicelicel regulon	-1.2628	0.011262	DOWN	protein amino acid phosphorylation/ATP binding/protein kinase activity/	biological_process/molecular_function/molecular_function/	Predicted E3 ubiquitin ligase/
106178		-1.0256	0.031268	DOWN	nucleic acid binding/	molecular_function/	Polyadenylate-binding protein (RRM superfamily)/Polyadenylate-binding protein (RRM superfamily)/
106236		-3.3661	8.5632e-05	DOWN	--	--	--
106248	Avicelicel regulon	-3.2137	0.00047942	DOWN	--	--	--
106539		-1.4332	0.035741	DOWN	--	--	--
106680	Avicelicel regulon	-1.8961	0.012176	DOWN	lanosterol synthase activity/	molecular_function/	H/ACA snoRNP complex, subunit NOP10/
106798		-1.2465	0.00036147	DOWN	N-acetyltransferase activity/	molecular_function/	--
106879		-1.568	0.040701	DOWN	--	--	--
106897		-3.7442	1.1709e-17	DOWN	--	--	--
107037		-1.873	4.8707e-08	DOWN	--	--	--
107078	Avicelicel regulon	-2.0503	0.032757	DOWN	--	--	Nucleolar GTPase/ATPase p130/
107132		-1.0021	0.004511	DOWN	--	--	--
107140		-1.3662	0.0020947	DOWN	--	--	Splicing coactivator SRm160/300, subunit SRm300/
107205		-1.1019	0.0068544	DOWN	transport/transporter activity/	biological_process/molecular_function/	Inositol phospholipid synthesis protein, Scs3p/
107263		-2.9713	0.015459	DOWN	nutrient reservoir activity/catalytic activity/	molecular_function/molecular_function/	Predicted esterase of the alpha-beta hydrolase superfamily/
107469	Avicelicel regulon	-3.6658	3.4152e-28	DOWN	--	--	--
107479		-1.6376	1.4486e-05	DOWN	metal ion transporter activity/metal ion transport/membrane/integral to membrane/zinc ion transport/zinc ion transporter activity/	molecular_function/biological_process/cellular_component/cellular_component/biological_process/molecular_function/	Fe2+/Zn2+ regulated transporter/
107488		-3.1848	2.9495e-05	DOWN	--	--	--
107490		-1.5266	8.7604e-06	DOWN	S-adenosylmethionine-dependent methyltransferase activity/	molecular_function/	--
107507	Avicelicel regulon	-1.016	0.0072404	DOWN	--	--	--
107524		-1.4867	0.0087698	DOWN	--	--	--
33273		-1.0924	0.0020495	DOWN	protein biosynthesis/ribosome/intracellular/structural constituent of ribosome/	biological_process/cellular_component/cellular_component/molecular_function/	Mitochondrial/chloroplast ribosomal protein L17/
34297		-4.1387	9.8802e-16	DOWN	integral to membrane/molecular function unknown/	cellular_component/molecular_function/	Stress responsive protein/
34306		-1.2978	0.00078885	DOWN	--	--	--
28199		-2.5135	0.0051704	DOWN	--	--	TFIIF-interacting CTD phosphatase, including NLI-interacting factor (involved in RNA polymerase II regulation)/
32261		-3.8564	7.1819e-17	DOWN	--	--	Predicted membrane protein/
34197		-2.5899	0.00036833	DOWN	transcription regulator activity/	molecular_function/	Stress-induced protein UVI31+/
39942		-5.4071	3.4877e-09	DOWN	glucan 1,3-beta-glucosidase activity/	molecular_function/	Chitinase/C-type lectin/C-type lectin/
42919		-1.0257	0.0036443	DOWN	protein modification/	biological_process/	Ubiquitin/60s ribosomal protein L40 fusion/
27599		-2.0363	0.038725	DOWN	membrane/cation transporter activity/cation transport/	cellular_component/molecular_function/biological_process/	Mitochondrial Fe2+ transporter MMT1 and related transporters (cation diffusion facilitator superfamily)/
36727	Avicelicel regulon	-1.0795	0.0017245	DOWN	histone acetyltransferase activity/	molecular_function/	SWI-SNF chromatin-remodeling complex protein/
26642		-1.3637	0.0055639	DOWN	integral to membrane/tetracycline transport/tetracycline:hydrogen antiporter activity/transport/transporter activity/	cellular_component/biological_process/molecular_function/biological_process/molecular_function/	Permease of the major facilitator superfamily/
43418		-3.2367	0.001075	DOWN	--	--	--
27085	Avicelicel regulon	-2.4289	0.039897	DOWN	protein kinase CK2 regulator activity/cAMP-dependent protein kinase regulator activity/protein kinase CK2 complex/cAMP-dependent protein kinase complex/cAMP-dependent protein kinase activity/protein kinase CK2 activity/protein kinase activity/	molecular_function/molecular_function/cellular_component/cellular_component/molecular_function/molecular_function/molecular_function/	KRR1-interacting protein involved in 40S ribosome biogenesis/
37366		-1.4279	0.0047343	DOWN	integral to membrane/tetracycline transport/tetracycline:hydrogen antiporter activity/transport/transporter activity/	cellular_component/biological_process/molecular_function/biological_process/molecular_function/	Permease of the major facilitator superfamily/
41573		-1.0586	0.0032303	DOWN	regulation of transcription, DNA-dependent/nucleus/DNA binding/	biological_process/cellular_component/molecular_function/	FOG: Zn-finger/
39637		-4.5982	1.7957e-38	DOWN	integral to membrane/	cellular_component/	--
32002		-1.0274	0.0049497	DOWN	--	--	RNA polymerase II elongator associated protein/
33312		-2.5926	1.8399e-05	DOWN	--	--	--
34274		-1.28	0.00018042	DOWN	--	--	--
27948		-2.7373	0.011037	DOWN	--	--	Predicted seven transmembrane receptor - rhodopsin family/
39996		-1.2562	0.00069314	DOWN	--	--	--
42301		-1.0082	0.016583	DOWN	--	--	Oligoketide cyclase/lipid transport protein/
41518		-2.3214	1.0918e-05	DOWN	--	--	--
35534		-4.1702	1.7548e-06	DOWN	--	--	--
43398		-3.3056	2.8969e-05	DOWN	--	--	--
28409		-2.0602	6.4864e-07	DOWN	integral to membrane/transport/transporter activity/	cellular_component/biological_process/molecular_function/	Synaptic vesicle transporter SVOP and related transporters (major facilitator superfamily)/
31611		-2.4205	0.00098611	DOWN	--	--	Uncharacterized conserved protein/
43286		-1.0497	0.0013032	DOWN	--	--	--
27554		-1.0597	0.0082329	DOWN	--	--	--
35465	Avicelicel regulon	-1.2477	0.000247	DOWN	ATP binding/	molecular_function/	Molecular chaperones GRP170/SIL1, HSP70 superfamily/
43115		-1.0705	0.0035475	DOWN	--	--	--
71343		-1.2111	0.00060594	DOWN	electron transport/mitochondrion/cytochrome-c oxidase activity/cbb3-type cytochrome c oxidase/caa3-type cytochrome c oxidase/ba3-type cytochrome c oxidase/aa3-type cytochrome c oxidase/	biological_process/cellular_component/molecular_function/molecular_function/molecular_function/molecular_function/molecular_function/	Cytochrome c oxidase, subunit VIb/COX12/
71363	Avicelicel regulon	-4.0064	0.00010799	DOWN	ATP binding/ATPase activity/nucleoside-triphosphatase activity/nucleotide binding/	molecular_function/molecular_function/molecular_function/molecular_function/	ATPase component of ABC transporters with duplicated ATPase domains/Translation elongation factor EF-3b/ATPase component of ABC transporters with duplicated ATPase domains/Translation elongation factor EF-3b/
71559		-1.0965	0.0067144	DOWN	translational initiation/translation initiation factor activity/	biological_process/molecular_function/	Translation initiation factor 5A (eIF-5A)/
71783		-2.5013	3.6675e-10	DOWN	aspartyl-tRNA aminoacylation/ATP binding/aspartate-tRNA ligase activity/lysyl-tRNA aminoacylation/lysine-tRNA ligase activity/tRNA aminoacylation for protein translation/cytoplasm/tRNA ligase activity/nucleic acid binding/	biological_process/molecular_function/molecular_function/biological_process/molecular_function/biological_process/cellular_component/molecular_function/molecular_function/	Lysyl-tRNA synthetase (class II)/
72259		-5.5154	0.001059	DOWN	signal transducer activity/	molecular_function/	--
72408		-1.2554	0.002142	DOWN	microtubule-based movement/microtubule associated complex/ATP binding/microtubule motor activity/	biological_process/cellular_component/molecular_function/molecular_function/	Kinesin-like protein/
72459	Avicelicel regulon	-1.6761	0.011851	DOWN	1-phosphatidylinositol-4-phosphate 5-kinase activity/1-phosphatidylinositol-4-phosphate kinase/	molecular_function/molecular_function/	Phosphatidylinositol-4-phosphate 5-kinase/
72602	Avicelicel regulon	-2.4498	6.4063e-14	DOWN	protein biosynthesis/ribosome/intracellular/structural constituent of ribosome/	biological_process/cellular_component/cellular_component/molecular_function/	Serine/threonine protein phosphatase 2A, regulatory subunit/
72796		-1.4867	0.00056706	DOWN	--	--	TFIIF-interacting CTD phosphatase, including NLI-interacting factor (involved in RNA polymerase II regulation)/
72859		-1.0299	0.0050544	DOWN	molecular function unknown/	molecular_function/	--
72941		-1.6484	0.006006	DOWN	--	--	--
73250		-1.3274	0.018666	DOWN	membrane/transport/transporter activity/	cellular_component/biological_process/molecular_function/	Urea transporter/
73417		-2.9545	0.0028692	DOWN	regulation of transcription, DNA-dependent/nucleus/DNA binding/	biological_process/cellular_component/molecular_function/	Splicing coactivator SRm160/300, subunit SRm300/

## Sheet: upregulated in △xyr1
protein ID	log2FoldChange(xyr1_AvicelvsTU6_Avicel)	padj(xyr1_AvicelvsTU6_Avicel)	significant(xyr1_AvicelvsTU6_Avicel)	goName	gotermType	kogdefline
53067	2.4255	1.2036e-12	UP	zinc ion binding/regulation of transcription, DNA-dependent/nucleus/transcription factor activity/transcription/DNA binding/	molecular_function/biological_process/cellular_component/molecular_function/biological_process/molecular_function/	--
54005	1.0986	0.0015861	UP	membrane/carbohydrate transport/sugar porter activity/integral to membrane/transport/transporter activity/L-arabinose isomerase activity/	cellular_component/biological_process/molecular_function/cellular_component/biological_process/molecular_function/molecular_function/	Predicted transporter (major facilitator superfamily)/
53824	2.449	2.1638e-11	UP	--	--	--
53611	1.1023	0.002782	UP	integral to membrane/transport/transporter activity/	cellular_component/biological_process/molecular_function/	Permease of the major facilitator superfamily/
53558	2.0301	2.378e-07	UP	ATPase activity, coupled to transmembrane movement of substances/integral to membrane/transport/ATP binding/ATPase activity/nucleoside-triphosphatase activity/nucleotide binding/	molecular_function/cellular_component/biological_process/molecular_function/molecular_function/molecular_function/molecular_function/	Multidrug/pheromone exporter, ABC superfamily/
53267	1.8341	2.8242e-06	UP	--	--	--
54260	5.2397	4.276e-47	UP	heme binding/	molecular_function/	--
62576	4.9365	1.7036e-47	UP	metabolism/aminocarboxymuconate-semialdehyde decarboxylase activity/	biological_process/molecular_function/	Predicted metal-dependent hydrolase of the TIM-barrel fold/
62165	4.8753	8.612e-46	UP	ferric iron binding/aromatic compound metabolism/catalytic activity/catechol 1,2-dioxygenase activity/catechol metabolism/iron ion binding/	molecular_function/biological_process/molecular_function/molecular_function/biological_process/molecular_function/	--
62522	1.2753	6.3166e-05	UP	--	--	--
62285	2.2698	3.1513e-12	UP	membrane/sulfate transport/sulfate porter activity/	cellular_component/biological_process/molecular_function/	Sulfate/bicarbonate/oxalate exchanger SAT-1 and related transporters (SLC26 family)/
62244	2.9506	2.4656e-19	UP	zinc ion binding/regulation of transcription, DNA-dependent/nucleus/transcription factor activity/transcription/DNA binding/	molecular_function/biological_process/cellular_component/molecular_function/biological_process/molecular_function/	--
62367	1.857	4.7529e-08	UP	electron transport/oxidoreductase activity/sulfite oxidase activity/	biological_process/molecular_function/molecular_function/	Sulfite oxidase, molybdopterin-binding component/
62872	1.2883	0.00023371	UP	membrane/molecular function unknown/	cellular_component/molecular_function/	--
62977	2.7057	1.9686e-15	UP	--	--	Serine/threonine kinase TIP30/CC3/
64345	1.482	8.7478e-06	UP	ligase activity/methylcrotonoyl-CoA carboxylase activity/	molecular_function/molecular_function/	3-Methylcrotonyl-CoA carboxylase, non-biotin containing subunit/Acetyl-CoA carboxylase carboxyl transferase, subunit beta/3-Methylcrotonyl-CoA carboxylase, non-biotin containing subunit/Acetyl-CoA carboxylase carboxyl transferase, subunit beta/
65153	3.0105	8.6443e-21	UP	membrane/carbohydrate transport/sugar porter activity/integral to membrane/transport/transporter activity/L-arabinose isomerase activity/	cellular_component/biological_process/molecular_function/cellular_component/biological_process/molecular_function/molecular_function/	Predicted transporter (major facilitator superfamily)/
65055	2.2003	4.8914e-10	UP	oxidoreductase activity/oxidoreductase activity, acting on paired donors, with oxidation of a pair of donors resulting in the reduction of molecular oxygen to two molecules of water/membrane/fatty acid desaturation/linoleoyl-CoA desaturase activity/	molecular_function/molecular_function/cellular_component/biological_process/molecular_function/	Delta 6-fatty acid desaturase/delta-8 sphingolipid desaturase/
65615	1.8383	2.3234e-08	UP	--	--	SAM-dependent methyltransferase/cell division protein FtsJ/SAM-dependent methyltransferase/cell division protein FtsJ/
65817	1.0441	0.0023472	UP	--	--	--
65921	1.0243	0.0020218	UP	electron transport/copper ion binding/electron transporter activity/ATP binding/ligase activity/metabolism/methylcrotonoyl-CoA carboxylase activity/	biological_process/molecular_function/molecular_function/molecular_function/molecular_function/biological_process/molecular_function/	3-Methylcrotonyl-CoA carboxylase, biotin-containing subunit/Propionyl-CoA carboxylase, alpha chain/Acetyl-CoA carboxylase, biotin carboxylase subunit/3-Methylcrotonyl-CoA carboxylase, biotin-containing subunit/Propionyl-CoA carboxylase, alpha chain/Acetyl-CoA carboxylase, biotin carboxylase subunit/
65915	1.6158	2.8876e-06	UP	integral to membrane/transport/transporter activity/	cellular_component/biological_process/molecular_function/	Permease of the major facilitator superfamily/
66598	1.6794	0.00045031	UP	oxidoreductase activity/zinc ion binding/NADPH:quinone reductase activity/	molecular_function/molecular_function/molecular_function/	Zinc-binding oxidoreductase/Zinc-binding oxidoreductase/
55990	1.6232	1.1151e-05	UP	--	--	--
55126	1.8745	4.8389e-06	UP	--	--	--
55709	1.7764	6.4184e-05	UP	phospholipase D activity/	molecular_function/	Transcription initiation factor TFIID, subunit BDF1 and related bromodomain proteins/
67964	2.2099	1.2652e-11	UP	electron transport/monooxygenase activity/	biological_process/molecular_function/	Cytochrome P450 CYP2 subfamily/
68169	2.3125	2.0201e-05	UP	integral to membrane/	cellular_component/	Ca2+/H+ antiporter VCX1 and related proteins/
69245	1.9661	1.6729e-08	UP	carbohydrate metabolism/hydrolase activity, hydrolyzing O-glycosyl compounds/beta-mannosidase activity/	biological_process/molecular_function/molecular_function/	Predicted beta-mannosidase/
69189	2.3921	0.0037196	UP	--	--	--
69282	1.4508	1.6458e-05	UP	integral to membrane/transport/transporter activity/	cellular_component/biological_process/molecular_function/	Monocarboxylate transporter/
56758	1.7739	0.00027971	UP	--	--	--
69811	2.1048	2.9978e-10	UP	gamma-glutamyltransferase activity/	molecular_function/	Gamma-glutamyltransferase/
69695	2.0194	8.128e-08	UP	zinc ion binding/regulation of transcription, DNA-dependent/nucleus/transcription factor activity/transcription/DNA binding/	molecular_function/biological_process/cellular_component/molecular_function/biological_process/molecular_function/	--
70319	1.2045	0.0088098	UP	--	--	Synaptic vesicle transporter SVOP and related transporters (major facilitator superfamily)/
57322	1.7178	1.4044e-07	UP	catalytic activity/aspartate-2-keto-4-methylthiobutyrate transaminase activity/6-aminohexanoate transaminase activity/transaminase activity/	molecular_function/molecular_function/molecular_function/molecular_function/	Aromatic amino acid aminotransferase and related proteins/
58472	2.7473	0.00056925	UP	response to oxidative stress/electron transport/catalase activity/	biological_process/biological_process/molecular_function/	Catalase/
58456	1.3172	0.0034663	UP	zinc ion binding/regulation of transcription, DNA-dependent/nucleus/transcription factor activity/	molecular_function/biological_process/cellular_component/molecular_function/	--
59364	1.9138	0.015996	UP	--	--	Sexual differentiation process protein ISP4/
60370	2.08	1.4303e-05	UP	--	--	--
60489	1.0502	0.002519	UP	hydrolase activity/metabolism/cutinase activity/extracellular region/	molecular_function/biological_process/molecular_function/cellular_component/	--
59843	1.5191	1.8733e-05	UP	metabolism/catalytic activity/CoA-ligase activity/isoprenoid biosynthesis/acetoacetate-CoA ligase activity/	biological_process/molecular_function/molecular_function/biological_process/molecular_function/	Acyl-CoA synthetase/
61212	3.4225	1.267e-25	UP	nucleic acid binding/electron transport/monooxygenase activity/	molecular_function/biological_process/molecular_function/	Cytochrome P450 CYP11/CYP12/CYP24/CYP27 subfamilies/
60810	4.506	7.0752e-39	UP	membrane/molecular function unknown/	cellular_component/molecular_function/	--
61142	1.5359	0.00014607	UP	--	--	--
61858	1.0492	0.0047669	UP	--	--	--
22912	1.9416	1.3966e-09	UP	membrane/carbohydrate transport/sugar porter activity/integral to membrane/transport/transporter activity/	cellular_component/biological_process/molecular_function/cellular_component/biological_process/molecular_function/	Predicted transporter (major facilitator superfamily)/
22915	2.1625	1.6864e-10	UP	oxidoreductase activity/electron transport/FAD binding/oxidoreductase activity, acting on CH-OH group of donors/	molecular_function/biological_process/molecular_function/molecular_function/	Glucose dehydrogenase/choline dehydrogenase/mandelonitrile lyase (GMC oxidoreductase family)/
21509	1.1531	0.00067451	UP	--	--	--
23382	1.5293	4.0993e-05	UP	oxidoreductase activity/regulation of oxidoreductase activity/	molecular_function/biological_process/	Voltage-gated shaker-like K+ channel, subunit beta/KCNAB/
23415	3.9162	3.6373e-24	UP	membrane/amino acid transport/amino acid-polyamine transporter activity/transport/	cellular_component/biological_process/molecular_function/biological_process/	Amino acid transporters/
22210	2.8896	5.5007e-18	UP	proteolysis and peptidolysis/carboxypeptidase A activity/carboxypeptidase activity/metallocarboxypeptidase activity/	biological_process/molecular_function/molecular_function/molecular_function/	Zinc carboxypeptidase/
121986	1.7659	2.4768e-07	UP	integral to membrane/transport/transporter activity/	cellular_component/biological_process/molecular_function/	Permease of the major facilitator superfamily/
119823	1.0355	0.002522	UP	S-adenosylmethionine-dependent methyltransferase activity/methyltransferase activity/sterol 24-C-methyltransferase activity/	molecular_function/molecular_function/molecular_function/	SAM-dependent methyltransferases/SAM-dependent methyltransferases/
119839	1.6096	3.994e-06	UP	cyanamide hydratase activity/	molecular_function/	--
122198	2.229	1.1029e-11	UP	--	--	beta-1,6-N-acetylglucosaminyltransferase, contains WSC domain/beta-1,6-N-acetylglucosaminyltransferase, contains WSC domain/
122271	1.4573	0.00052522	UP	--	--	Nuclear envelope protein lamin, intermediate filament superfamily/Nuclear envelope protein lamin, intermediate filament superfamily/
122495	2.9748	5.0283e-11	UP	mannan endo-1,6-alpha-mannosidase activity/	molecular_function/	--
122745	1.1284	0.001129	UP	pyruvate dehydrogenase (acetyl-transferring) activity/	molecular_function/	Branched chain alpha-keto acid dehydrogenase E1, beta subunit/
123241	1.88	5.3718e-08	UP	membrane/transport/transporter activity/	cellular_component/biological_process/molecular_function/	Aquaporin (major intrinsic protein family)/
123274	1.6291	8.4645e-07	UP	oxidoreductase activity/metabolism/	molecular_function/biological_process/	Aldehyde dehydrogenase/
120231	3.0382	5.9161e-19	UP	--	--	Notchless-like WD40 repeat-containing protein/
123510	1.3147	0.00020751	UP	zinc ion binding/regulation of transcription, DNA-dependent/nucleus/transcription factor activity/	molecular_function/biological_process/cellular_component/molecular_function/	--
123611	2.1262	3.3941e-11	UP	membrane/amino acid transport/amino acid-polyamine transporter activity/integral to membrane/transport/	cellular_component/biological_process/molecular_function/cellular_component/biological_process/	Amino acid transporters/
123726	3.7592	8.5834e-24	UP	carbohydrate metabolism/hydrolase activity, hydrolyzing O-glycosyl compounds/	biological_process/molecular_function/	--
123888	1.1742	0.00057498	UP	--	--	--
123978	3.0812	4.9368e-14	UP	oxidoreductase activity/electron transport/FAD binding/oxidoreductase activity, acting on CH-OH group of donors/choline dehydrogenase activity/	molecular_function/biological_process/molecular_function/molecular_function/molecular_function/	Glucose dehydrogenase/choline dehydrogenase/mandelonitrile lyase (GMC oxidoreductase family)/
120473	1.483	7.5477e-06	UP	acyltransferase activity/metabolism/protein binding/azetidine-2-carboxylic acid acetyltransferase activity/protein-cysteine S-acyltransferase activity/protein-cysteine S-palmitoleyltransferase activity/protein-cysteine S-myristoyltransferase activity/acyl-CoA N-acyltransferase activity/myristoyltransferase activity/N-palmitoyltransferase activity/3-ketopimelyl-CoA thiolase activity/3-hydroxybutyr…	molecular_function/biological_process/molecular_function/molecular_function/molecular_function/molecular_function/molecular_function/molecular_function/molecular_function/molecular_function/molecular_function/molecular_function/molecular_function/molecular_function/molecular_function/molecular_function/molecular_function/molecular_function/molecular_function/molecular_function/molecular_function/…	Dihydrolipoamide transacylase (alpha-keto acid dehydrogenase E2 subunit)/
124051	1.3673	0.00010228	UP	serine-type peptidase activity/proteolysis and peptidolysis/cysteine-type peptidase activity/peptidase activity/	molecular_function/biological_process/molecular_function/molecular_function/	Hydrolytic enzymes of the alpha/beta hydrolase fold/Hydrolytic enzymes of the alpha/beta hydrolase fold/
120993	1.4449	7.6237e-05	UP	--	--	--
121255	1.0521	0.0018599	UP	2-methylcitrate dehydratase activity/	molecular_function/	--
121475	1.6589	6.6121e-07	UP	--	--	--
121498	1.0324	0.0015091	UP	phospholipid biosynthesis/phosphatidylserine decarboxylase activity/	biological_process/molecular_function/	Phosphatidylserine decarboxylase/
121653	2.5148	1.1277e-13	UP	--	--	Uncharacterized conserved protein/
121856	4.7943	5.9472e-46	UP	aromatic amino acid family metabolism/4-hydroxyphenylpyruvate dioxygenase activity/	biological_process/molecular_function/	4-hydroxyphenylpyruvate dioxygenase/
48747	2.3741	2.9473e-11	UP	--	--	--
48792	1.2353	0.00026529	UP	hydrolase activity/guanine deaminase activity/	molecular_function/molecular_function/	Atrazine chlorohydrolase/guanine deaminase/Atrazine chlorohydrolase/guanine deaminase/
49048	1.9331	1.4138e-08	UP	--	--	RNA-directed RNA polymerase QDE-1 required for posttranscriptional gene silencing and RNA interference/
44175	2.1419	3.4377e-11	UP	integral to membrane/transport/transporter activity/	cellular_component/biological_process/molecular_function/	Synaptic vesicle transporter SV2 (major facilitator superfamily)/
44214	1.265	0.00018413	UP	catalytic activity/hydrolase activity/metabolism/	molecular_function/molecular_function/biological_process/	Defense-related protein containing SCP domain/
49366	1.0891	0.03048	UP	--	--	Serine proteinase inhibitor (KU family) with thrombospondin repeats/
44628	2.5329	3.864e-15	UP	kynureninase activity/pyridoxal phosphate binding/NAD biosynthesis/tryptophan catabolism/cytoplasm/	molecular_function/molecular_function/biological_process/biological_process/cellular_component/	L-kynurenine hydrolase/
49946	1.1219	0.0010498	UP	glutathione transferase activity/	molecular_function/	Glutathione S-transferase/
44965	1.2176	0.00023951	UP	oxidoreductase activity/zinc ion binding/alcohol dehydrogenase activity, iron-dependent/alcohol dehydrogenase activity, zinc-dependent/alcohol dehydrogenase activity, metal ion-independent/alcohol dehydrogenase activity/	molecular_function/molecular_function/molecular_function/molecular_function/molecular_function/molecular_function/	Sorbitol dehydrogenase/
45624	1.5614	1.0622e-06	UP	--	--	--
45717	1.7051	3.8256e-07	UP	membrane/N-linked glycosylation/calcium ion binding/mannosyl-oligosaccharide 1,2-alpha-mannosidase activity/	cellular_component/biological_process/molecular_function/molecular_function/	1, 2-alpha-mannosidase/
46794	2.3009	1.0159e-13	UP	membrane/oligopeptide transport/transporter activity/	cellular_component/biological_process/molecular_function/	H+/oligopeptide symporter/
73516	1.7499	2.57e-08	UP	--	--	--
78462	5.093	2.6484e-48	UP	metabolism/	biological_process/	Predicted L-carnitine dehydratase/alpha-methylacyl-CoA racemase/
78833	1.5468	6.0949e-06	UP	--	--	--
80654	1.3792	0.0011621	UP	lipid glycosylation/transferase activity, transferring hexosyl groups/carbohydrate metabolism/	biological_process/molecular_function/biological_process/	UDP-glucuronosyl and UDP-glucosyl transferase/UDP-glucuronosyl and UDP-glucosyl transferase/
80716	1.1874	0.00035866	UP	pyridoxal phosphate binding/transaminase activity/ornithine-oxo-acid transaminase activity/	molecular_function/molecular_function/molecular_function/	Ornithine aminotransferase/
75998	1.0023	0.004571	UP	--	--	PHD finger protein AF10/
82601	2.2752	1.0195e-12	UP	oxidoreductase activity/metabolism/proline biosynthesis/mitochondrial matrix/1-pyrroline-5-carboxylate dehydrogenase activity/	molecular_function/biological_process/biological_process/cellular_component/molecular_function/	Delta-1-pyrroline-5-carboxylate dehydrogenase/
76324	1.3352	4.9086e-05	UP	metabolism/catalytic activity/CoA-ligase activity/isoprenoid biosynthesis/acetoacetate-CoA ligase activity/	biological_process/molecular_function/molecular_function/biological_process/molecular_function/	Acyl-CoA synthetase/
76601	1.741	5.5754e-05	UP	electron transport/oxidoreductase activity/sulfite oxidase activity/	biological_process/molecular_function/molecular_function/	Sulfite oxidase, molybdopterin-binding component/
82662	1.6087	6.4531e-07	UP	--	--	--
76713	1.0674	0.0032365	UP	--	--	Uncharacterized conserved protein/
76734	1.2977	0.00026845	UP	--	--	K+-channel ERG and related proteins, contain PAS/PAC sensor domain/K+-channel ERG and related proteins, contain PAS/PAC sensor domain/
76897	2.7032	6.1866e-17	UP	integral to membrane/transport/transporter activity/	cellular_component/biological_process/molecular_function/	Permease of the major facilitator superfamily/
77093	1.5852	2.0355e-06	UP	hydrolase activity/sphingomyelin catabolism/sphingomyelin phosphodiesterase activity/	molecular_function/biological_process/molecular_function/	Acid sphingomyelinase and PHM5 phosphate metabolism protein/
77739	2.4722	1.507e-14	UP	tyrosine metabolism/L-phenylalanine catabolism/homogentisate 1,2-dioxygenase activity/	biological_process/biological_process/molecular_function/	Homogentisate 1,2-dioxygenase/
77749	2.644	2.7681e-16	UP	metabolism/catalytic activity/aromatic amino acid family metabolism/fumarylacetoacetase activity/	biological_process/molecular_function/biological_process/molecular_function/	Fumarylacetoacetase/
77998	2.4116	5.897e-14	UP	--	--	--
4146	5.485	4.0959e-56	UP	aromatic compound metabolism/monooxygenase activity/electron transport/oxidoreductase activity/metabolism/salicylate 1-monooxygenase activity/	biological_process/molecular_function/biological_process/molecular_function/biological_process/molecular_function/	Kynurenine 3-monooxygenase and related flavoprotein monooxygenases/Kynurenine 3-monooxygenase and related flavoprotein monooxygenases/
4171	2.1042	4.8719e-08	UP	integral to membrane/	cellular_component/	K+-dependent Ca2+/Na+ exchanger NCKX1 and related proteins/K+-dependent Ca2+/Na+ exchanger NCKX1 and related proteins/
2015	1.0626	0.001881	UP	N-acetyltransferase activity/	molecular_function/	--
5818	1.5643	1.3093e-05	UP	periplasmic space (sensu Gram-negative Bacteria)/protein disulfide oxidoreductase activity/	cellular_component/molecular_function/	--
3055	2.4089	2.0733e-11	UP	oxidoreductase activity/metabolism/regulation of oxidoreductase activity/	molecular_function/biological_process/biological_process/	Reductases with broad range of substrate specificities/
3449	1.5115	4.401e-05	UP	zinc ion binding/regulation of transcription, DNA-dependent/nucleus/transcription factor activity/	molecular_function/biological_process/cellular_component/molecular_function/	--
107704	1.8487	1.5577e-05	UP	--	--	--
107853	2.5438	4.8226e-14	UP	--	--	--
102837	1.2483	0.00014607	UP	--	--	beta-1,6-N-acetylglucosaminyltransferase, contains WSC domain/beta-1,6-N-acetylglucosaminyltransferase, contains WSC domain/
103061	1.006	0.024266	UP	--	--	--
108335	1.9096	0.0021701	UP	--	--	--
108374	1.836	0.000288	UP	--	--	--
108732	1.2103	0.00033205	UP	electron transport/acyl-CoA dehydrogenase activity/oxidoreductase activity/isovaleryl-CoA dehydrogenase activity/	biological_process/molecular_function/molecular_function/molecular_function/	Isovaleryl-CoA dehydrogenase/Isovaleryl-CoA dehydrogenase/
109211	1.6166	2.4388e-06	UP	integral to membrane/transport/transporter activity/	cellular_component/biological_process/molecular_function/	Monocarboxylate transporter/
109235	1.7641	6.6937e-05	UP	--	--	beta-1,6-N-acetylglucosaminyltransferase, contains WSC domain/beta-1,6-N-acetylglucosaminyltransferase, contains WSC domain/
109276	1.6842	5.6005e-05	UP	proteolysis and peptidolysis/subtilase activity/tripeptidyl-peptidase II activity/	biological_process/molecular_function/molecular_function/	Tripeptidyl peptidase II/
109371	1.2761	0.0010717	UP	--	--	--
110167	1.1817	0.00068941	UP	--	--	--
110261	1.4616	3.1275e-05	UP	--	--	--
110323	1.8671	2.8369e-05	UP	--	--	--
110342	1.0768	0.0049413	UP	--	--	--
103576	1.8605	1.2682e-05	UP	--	--	--
103695	1.9272	3.0022e-08	UP	--	--	--
103813	2.3632	3.2716e-11	UP	protein amino acid phosphorylation/ATP binding/protein kinase activity/protein serine/threonine kinase activity/	biological_process/molecular_function/molecular_function/molecular_function/	Serine/threonine protein kinase/
103825	1.4906	4.0394e-05	UP	catalytic activity/	molecular_function/	--
110757	1.0508	0.014873	UP	hydrolase activity/	molecular_function/	--
111272	1.1367	0.0051953	UP	--	--	--
111362	3.1945	6.5051e-23	UP	--	--	--
111374	3.0227	2.0289e-06	UP	--	--	--
104117	3.2238	6.7354e-06	UP	ATP-dependent helicase activity/ATP binding/helicase activity/nucleic acid binding/	molecular_function/molecular_function/molecular_function/molecular_function/	--
104140	2.0069	1.317e-09	UP	3-hydroxyisobutyrate dehydrogenase activity/valine metabolism/	molecular_function/biological_process/	Predicted dehydrogenase/
104322	2.2784	3.3268e-12	UP	integral to membrane/transport/transporter activity/	cellular_component/biological_process/molecular_function/	Permease of the major facilitator superfamily/
104463	2.1349	6.4483e-09	UP	protein amino acid phosphorylation/ATP binding/protein kinase activity/protein-tyrosine kinase activity/	biological_process/molecular_function/molecular_function/molecular_function/	Chitinase/
112094	1.504	8.3951e-05	UP	--	--	--
112146	1.9944	3.7935e-08	UP	--	--	--
112147	2.6739	0.0001425	UP	--	--	--
104741	1.3575	0.00041514	UP	--	--	--
105269	2.8131	4.1032e-15	UP	zinc ion binding/regulation of transcription, DNA-dependent/nucleus/transcription factor activity/	molecular_function/biological_process/cellular_component/molecular_function/	--
105533	1.3703	3.6295e-05	UP	--	--	--
105838	1.7408	4.3668e-05	UP	--	--	--
105844	1.2524	0.0010488	UP	--	--	--
105851	2.1205	1.9622e-06	UP	oxidoreductase activity/electron transport/FAD binding/oxidoreductase activity, acting on CH-OH group of donors/choline dehydrogenase activity/	molecular_function/biological_process/molecular_function/molecular_function/molecular_function/	Glucose dehydrogenase/choline dehydrogenase/mandelonitrile lyase (GMC oxidoreductase family)/
105924	1.0172	0.045176	UP	--	--	UDP-glucuronosyl and UDP-glucosyl transferase/UDP-glucuronosyl and UDP-glucosyl transferase/
106181	3.0092	1.083e-20	UP	--	--	--
106245	1.6299	6.0427e-05	UP	oxidoreductase activity/metabolism/response to oxidative stress/electron transport/catalase activity/	molecular_function/biological_process/biological_process/biological_process/molecular_function/	Catalase/
106258	1.5847	0.0026581	UP	carbon-sulfur lyase activity/metabolism/	molecular_function/biological_process/	--
106591	1.2162	0.00050261	UP	--	--	--
106660	1.1812	0.0029335	UP	--	--	--
106661	3.0472	9.2219e-14	UP	proteolysis and peptidolysis/aspartic-type endopeptidase activity/	biological_process/molecular_function/	--
107007	Inf	0.025932	UP	--	--	--
107011	1.2752	0.00021593	UP	unfolded protein binding/heat shock protein binding/protein folding/	molecular_function/molecular_function/biological_process/	FOG: Predicted E3 ubiquitin ligase/
107197	1.974	1.4227e-09	UP	--	--	Putative signal transduction protein involved in RNA splicing/Putative signal transduction protein involved in RNA splicing/
107494	2.7687	9.3929e-07	UP	--	--	Translational repressor Pumilio/PUF3 and related RNA-binding proteins (Puf superfamily)/
38640	1.9699	4.1541e-10	UP	--	--	--
32243	3.3548	5.2602e-25	UP	catalytic activity/hydrolase activity/aromatic compound metabolism/acylglycerol lipase activity/	molecular_function/molecular_function/biological_process/molecular_function/	--
33387	3.2438	2.1759e-22	UP	N-acetyltransferase activity/	molecular_function/	--
40374	1.3284	0.00025941	UP	--	--	--
38672	4.7941	1.7196e-24	UP	membrane/G-protein coupled receptor activity/	cellular_component/molecular_function/	--
39578	1.6677	0.00016571	UP	--	--	--
41761	2.1219	1.1047e-10	UP	--	--	Uncharacterized membrane protein/
73179	1.1199	0.0016041	UP	glucan endo-1,3-alpha-glucosidase activity/	molecular_function/	--
66819	1.121	0.002642	UP	membrane/amino acid transport/amino acid-polyamine transporter activity/integral to membrane/transport/	cellular_component/biological_process/molecular_function/cellular_component/biological_process/	Amino acid transporters/
54144	1.1383	0.002096	UP	oxidoreductase activity/membrane/electron transport/ferric-chelate reductase activity/	molecular_function/cellular_component/biological_process/molecular_function/	Ferric reductase, NADH/NADPH oxidase and related proteins/Ferric reductase, NADH/NADPH oxidase and related proteins/
53316	1.3778	0.00031789	UP	ER to Golgi transport/Golgi cis-face/	biological_process/cellular_component/	Transport protein particle (TRAPP) complex subunit/
54007	1.9382	0.028821	UP	regulation of transcription, DNA-dependent/DNA binding/	biological_process/molecular_function/	HMG-box transcription factor/
54372	1.141	0.0015836	UP	ATP binding/ATPase activity/hydrolase activity/	molecular_function/molecular_function/molecular_function/	Cytoskeleton-associated protein and related proteins/Cytoskeleton-associated protein and related proteins/
54502	1.27	0.00047916	UP	zinc ion binding/regulation of transcription, DNA-dependent/nucleus/transcription factor activity/	molecular_function/biological_process/cellular_component/molecular_function/	--
54703	1.1996	0.00041514	UP	extracellular region/neurohypophyseal hormone activity/zinc ion binding/nucleus/nucleic acid binding/	cellular_component/molecular_function/molecular_function/cellular_component/molecular_function/	Homeobox protein/
53503	1.1313	0.026326	UP	integral to membrane/transport/transporter activity/	cellular_component/biological_process/molecular_function/	Predicted transporter (major facilitator superfamily)/
53903	1.1035	0.0013403	UP	membrane/carbohydrate transport/sugar porter activity/integral to membrane/transport/transporter activity/L-arabinose isomerase activity/	cellular_component/biological_process/molecular_function/cellular_component/biological_process/molecular_function/molecular_function/	Predicted transporter (major facilitator superfamily)/
54230	3.3652	3.7659e-16	UP	--	--	--
53401	1.8393	1.9374e-07	UP	--	--	Methyl-CpG binding transcription regulators/Methyl-CpG binding transcription regulators/
54391	1.1227	0.0022667	UP	--	--	--
53961	1.6799	3.62e-05	UP	proteolysis and peptidolysis/pepsin A activity/aspartic-type endopeptidase activity/	biological_process/molecular_function/molecular_function/	Aspartyl protease/
53468	1.4361	0.00058746	UP	--	--	Nucleolar GTPase/ATPase p130/
53859	1.2564	0.002369	UP	--	--	C-4 sterol methyl oxidase/
54419	1.0373	0.0048785	UP	RNA processing/ribonuclease III activity/RNA binding/intracellular/double-stranded RNA binding/	biological_process/molecular_function/molecular_function/cellular_component/molecular_function/	Ribonuclease/
54048	1.642	0.00027868	UP	--	--	--
53952	1.6548	1.9575e-06	UP	--	--	--
54659	1.9382	0.030049	UP	--	--	--
53153	1.277	0.0018631	UP	--	--	--
53777	1.4196	0.0001165	UP	--	--	--
54335	1.5392	7.2613e-06	UP	exo-alpha-sialidase activity/	molecular_function/	Nucleolar GTPase/ATPase p130/
54972	1.5033	0.049612	UP	integral to membrane/transport/transporter activity/	cellular_component/biological_process/molecular_function/	Synaptic vesicle transporter SVOP and related transporters (major facilitator superfamily)/
54171	1.1619	0.0046529	UP	--	--	Serine/threonine kinase (haspin family)/
53373	1.5653	1.5603e-05	UP	metabolism/	biological_process/	Predicted L-carnitine dehydratase/alpha-methylacyl-CoA racemase/
53428	1.1463	0.0014989	UP	S-adenosylmethionine-dependent methyltransferase activity/methyltransferase activity/	molecular_function/molecular_function/	Ubiquinone biosynthesis methyltransferase COQ5/
54583	1.2566	0.0026218	UP	zinc ion binding/metallopeptidase activity/proteolysis and peptidolysis/	molecular_function/molecular_function/biological_process/	--
54444	1.1938	0.0037907	UP	--	--	--
62693	1.3019	9.8958e-05	UP	ATPase activity, coupled to transmembrane movement of substances/integral to membrane/transport/ATP binding/ATPase activity/nucleoside-triphosphatase activity/nucleotide binding/	molecular_function/cellular_component/biological_process/molecular_function/molecular_function/molecular_function/molecular_function/	Multidrug/pheromone exporter, ABC superfamily/
62488	1.3177	0.00025941	UP	integral to membrane/transport/transporter activity/	cellular_component/biological_process/molecular_function/	Synaptic vesicle transporter SVOP and related transporters (major facilitator superfamily)/
62463	1.699	2.7706e-06	UP	aromatic compound metabolism/monooxygenase activity/oxidoreductase activity/metabolism/electron transport/	biological_process/molecular_function/molecular_function/biological_process/biological_process/	--
62300	1.076	0.0062866	UP	--	--	--
62611	1.4607	1.5733e-05	UP	protein biosynthesis/ribosome/intracellular/structural constituent of ribosome/ATPase activity, coupled to transmembrane movement of substances/integral to membrane/transport/ATP binding/ATPase activity/nucleoside-triphosphatase activity/nucleotide binding/	biological_process/cellular_component/cellular_component/molecular_function/molecular_function/cellular_component/biological_process/molecular_function/molecular_function/molecular_function/molecular_function/	Multidrug resistance-associated protein/mitoxantrone resistance protein, ABC superfamily/
63125	1.0512	0.0055324	UP	membrane/cation transport/cation channel activity/	cellular_component/biological_process/molecular_function/	--
63152	1.3204	0.00034157	UP	endodeoxyribonuclease activity, producing 5'-phosphomonoesters/	molecular_function/	TatD-related DNase/
62938	1.4731	0.015708	UP	--	--	--
63202	2.8188	2.3781e-16	UP	catalytic activity/hydrolase activity/aromatic compound metabolism/	molecular_function/molecular_function/biological_process/	--
62787	1.1068	0.0017987	UP	zinc ion binding/regulation of transcription, DNA-dependent/nucleus/transcription factor activity/transcription/DNA binding/	molecular_function/biological_process/cellular_component/molecular_function/biological_process/molecular_function/	--
63163	1.1644	0.0022302	UP	ATP-dependent helicase activity/ATP binding/helicase activity/nucleic acid binding/ATPase activity, coupled to transmembrane movement of substances/ATPase activity, coupled to transmembrane movement of ions/ATPase activity, uncoupled/ATPase activity, coupled/single-stranded DNA-dependent ATP-dependent DNA helicase activity/ATPase activity/DNA translocase activity/protein-transporting ATPase activ…	molecular_function/molecular_function/molecular_function/molecular_function/molecular_function/molecular_function/molecular_function/molecular_function/molecular_function/molecular_function/molecular_function/molecular_function/molecular_function/molecular_function/molecular_function/molecular_function/	DEAH-box RNA helicase/
63692	1.122	0.0098706	UP	catalytic activity/carboxylic ester hydrolase activity/serine esterase activity/carboxylesterase activity/	molecular_function/molecular_function/molecular_function/molecular_function/	Carboxylesterase and related proteins/
63703	1.3162	0.00030614	UP	sulfur metabolism/	biological_process/	--
63756	1.399	0.00072996	UP	ATP-dependent helicase activity/ATP binding/helicase activity/nucleic acid binding/dihydroneopterin triphosphate pyrophosphohydrolase activity/dihydroneopterin monophosphate phosphatase activity/hydrolase activity, acting on acid anhydrides, in phosphorus-containing anhydrides/pyrophosphatase activity/dATP pyrophosphohydrolase activity/bis(5'-nucleosyl)-tetraphosphatase activity/UDP-2,3-diacylglu…	molecular_function/molecular_function/molecular_function/molecular_function/molecular_function/molecular_function/molecular_function/molecular_function/molecular_function/molecular_function/molecular_function/molecular_function/molecular_function/molecular_function/	Predicted helicase, DEAD-box superfamily/
63889	1.0669	0.0022126	UP	deaminase activity/purine ribonucleoside monophosphate biosynthesis/deoxyadenosine deaminase activity/adenosine deaminase activity/	molecular_function/biological_process/molecular_function/molecular_function/	Adenine deaminase/adenosine deaminase/
63435	1.4056	0.013949	UP	oxidoreductase activity/metabolism/3-oxoacyl-[acyl-carrier protein] reductase activity/	molecular_function/biological_process/molecular_function/	Predicted short chain-type dehydrogenase/
63416	1.5092	0.00010644	UP	electron transport/copper ion binding/electron transporter activity/	biological_process/molecular_function/molecular_function/	--
63526	1.6449	4.4543e-07	UP	--	--	--
64370	1.2337	0.0020343	UP	proteolysis and peptidolysis/cysteine-type endopeptidase activity/intracellular/calpain activity/	biological_process/molecular_function/cellular_component/molecular_function/	Cytosolic Ca2+-dependent cysteine protease (calpain), large subunit (EF-Hand protein superfamily)/Cytosolic Ca2+-dependent cysteine protease (calpain), large subunit (EF-Hand protein superfamily)/
64066	1.5465	5.7783e-06	UP	transferase activity, transferring groups other than amino-acyl groups/	molecular_function/	--
64018	2.1912	1.3189e-10	UP	membrane/mating-type factor pheromone receptor activity/	cellular_component/molecular_function/	--
63955	1.1292	0.0020967	UP	--	--	--
64757	1.0713	0.0035301	UP	--	--	--
64656	1.3925	0.0033032	UP	--	--	--
64869	1.0055	0.022501	UP	--	--	Cytochrome P450 CYP4/CYP19/CYP26 subfamilies/Cytochrome P450 CYP4/CYP19/CYP26 subfamilies/
64543	1.0228	0.010284	UP	alpha(1,6)-fucosyltransferase activity/alpha(1,3)-fucosyltransferase activity/glucosyltransferase activity/dolichyl pyrophosphate Glc1Man9GlcNAc2 alpha-1,3-glucosyltransferase activity/dolichyl pyrophosphate Man9GlcNAc2 alpha-1,3-glucosyltransferase activity/beta-1,4-mannosyltransferase activity/phenanthrol glycosyltransferase activity/1,2-dihydroxy-phenanthrene glycosyltransferase activity/9-phe…	molecular_function/molecular_function/molecular_function/molecular_function/molecular_function/molecular_function/molecular_function/molecular_function/molecular_function/molecular_function/molecular_function/molecular_function/molecular_function/molecular_function/molecular_function/molecular_function/molecular_function/molecular_function/molecular_function/molecular_function/molecular_function/…	Mannosyltransferase/
64834	1.0485	0.011005	UP	--	--	--
65096	1.9581	1.1101e-06	UP	--	--	--
64916	1.3431	0.00017151	UP	--	--	--
65085	2.1322	0.00027682	UP	integral to membrane/tetracycline transport/tetracycline:hydrogen antiporter activity/transport/transporter activity/	cellular_component/biological_process/molecular_function/biological_process/molecular_function/	Predicted transporter (major facilitator superfamily)/
64906	2.8586	0.040497	UP	glucan 1,3-beta-glucosidase activity/	molecular_function/	--
64972	1.2222	0.020989	UP	--	--	--
65133	1.3365	0.0040614	UP	zinc ion binding/regulation of transcription, DNA-dependent/nucleus/transcription factor activity/	molecular_function/biological_process/cellular_component/molecular_function/	--
65114	1.697	0.00034141	UP	integral to membrane/transport/transporter activity/	cellular_component/biological_process/molecular_function/	Predicted transporter (major facilitator superfamily)/
64882	1.5527	0.00013047	UP	integral to membrane/transport/transporter activity/	cellular_component/biological_process/molecular_function/	Monocarboxylate transporter/
65547	1.8183	0.00030235	UP	metabolism/catalytic activity/	biological_process/molecular_function/	--
65533	1.2185	0.00066791	UP	--	--	Histone deacetylase complex, catalytic component HDA1/
65494	1.1972	0.0074632	UP	proteolysis and peptidolysis/extracellular region/metalloendopeptidase activity/zinc ion binding/metallopeptidase activity/	biological_process/cellular_component/molecular_function/molecular_function/molecular_function/	DNA/RNA helicase MER3/SLH1, DEAD-box superfamily/
65333	1.1502	0.00068731	UP	polysaccharide metabolism/glucan 1,4-alpha-glucosidase activity/	biological_process/molecular_function/	--
66023	1.3518	0.00014864	UP	--	--	Splicing coactivator SRm160/300, subunit SRm300/
66059	1.2937	0.00038624	UP	S-adenosylmethionine-dependent methyltransferase activity/	molecular_function/	SAM-dependent methyltransferases/SAM-dependent methyltransferases/
65950	1.5157	0.00035577	UP	carboxylic ester hydrolase activity/lipid metabolism/	molecular_function/biological_process/	Triglyceride lipase-cholesterol esterase/
65739	1.4662	0.015971	UP	--	--	--
65810	1.2383	0.0060437	UP	--	--	--
65926	1.1467	0.0016532	UP	DNA replication/DNA replication factor C complex/DNA binding/nucleoside-triphosphatase activity/nucleotide binding/ATP binding/DNA repair/sigma DNA polymerase activity/theta DNA polymerase activity/nu DNA polymerase activity/kappa DNA polymerase activity/lambda DNA polymerase activity/mu DNA polymerase activity/iota DNA polymerase activity/eta DNA polymerase activity/gamma DNA-directed DNA polyme…	biological_process/cellular_component/molecular_function/molecular_function/molecular_function/molecular_function/biological_process/molecular_function/molecular_function/molecular_function/molecular_function/molecular_function/molecular_function/molecular_function/molecular_function/molecular_function/molecular_function/molecular_function/molecular_function/molecular_function/molecular_function/…	ATPase related to the helicase subunit of the Holliday junction resolvase/
66614	1.0416	0.011806	UP	catalytic activity/hydrolase activity/aromatic compound metabolism/	molecular_function/molecular_function/biological_process/	Soluble epoxide hydrolase/
66753	1.4852	0.038692	UP	--	--	--
66828	1.3297	9.8617e-05	UP	zinc ion binding/regulation of transcription, DNA-dependent/nucleus/transcription factor activity/transcription/DNA binding/	molecular_function/biological_process/cellular_component/molecular_function/biological_process/molecular_function/	--
66606	1.6188	4.3656e-05	UP	nucleus/DNA binding/zinc ion binding/regulation of transcription, DNA-dependent/transcription factor activity/	cellular_component/molecular_function/molecular_function/biological_process/molecular_function/	--
66521	1.1652	0.00072127	UP	protein amino acid phosphorylation/ATP binding/protein kinase activity/	biological_process/molecular_function/molecular_function/	--
55774	1.2387	0.00055668	UP	catalytic activity/small GTPase mediated signal transduction/GTP binding/protein transport/	molecular_function/biological_process/molecular_function/biological_process/	GTPase Rab21, small G protein superfamily/
55699	1.2074	0.0025374	UP	--	--	--
56026	1.1964	0.00084213	UP	--	--	--
56064	1.1555	0.000874	UP	--	--	Protein required for meiotic chromosome segregation/
55723	1.5765	5.442e-05	UP	membrane/amino acid transport/amino acid-polyamine transporter activity/transport/	cellular_component/biological_process/molecular_function/biological_process/	Amino acid transporters/
55353	1.5397	5.9486e-06	UP	coenzyme A biosynthesis/ATP binding/pantothenate kinase activity/	biological_process/molecular_function/molecular_function/	Pantothenate kinase PanK and related proteins/
55180	1.16	0.0018885	UP	--	--	COP9 signalosome, subunit CSN6/COP9 signalosome, subunit CSN6/
56117	1.0238	0.0053501	UP	--	--	Predicted kinase/
55240	1.3769	0.0061931	UP	membrane/transport/ion channel activity/	cellular_component/biological_process/molecular_function/	--
55349	1.1502	0.0018834	UP	ribonuclease P activity/	molecular_function/	RNase P subunit that is not also a subunit of RNase MRP, involved in pre-tRNA processing/
55052	1.3772	0.00019455	UP	--	--	--
56002	1.1307	0.0019367	UP	folic acid and derivative biosynthesis/dihydropteroate synthase activity/2-amino-4-hydroxy-6-hydroxymethyldihydropteridine diphosphokinase activity/	biological_process/molecular_function/molecular_function/	Dihydropteroate synthase/7,8-dihydro-6-hydroxymethylpterin-pyrophosphokinase/Dihydroneopterin aldolase/
55630	1.0501	0.0072296	UP	integral to membrane/transport/transporter activity/	cellular_component/biological_process/molecular_function/	Monocarboxylate transporter/
55049	1.0117	0.010027	UP	protein amino acid phosphorylation/ATP binding/protein kinase activity/protein-tyrosine kinase activity/protein serine/threonine kinase activity/	biological_process/molecular_function/molecular_function/molecular_function/molecular_function/	Casein kinase (serine/threonine/tyrosine protein kinase)/
67108	1.2095	0.0007794	UP	--	--	Splicing coactivator SRm160/300, subunit SRm300/
66929	1.51	1.2939e-05	UP	--	--	--
66877	1.0884	0.0063771	UP	--	--	--
67418	1.2007	0.0011346	UP	zinc ion binding/nucleus/nucleic acid binding/	molecular_function/cellular_component/molecular_function/	--
67484	1.1205	0.0022929	UP	deaminase activity/purine ribonucleoside monophosphate biosynthesis/AMP deaminase activity/	molecular_function/biological_process/molecular_function/	Adenosine monophosphate deaminase/
67509	1.7056	0.002066	UP	--	--	--
67494	2.599	1.5066e-07	UP	'de novo' pyrimidine base biosynthesis/dihydroorotate dehydrogenase activity/dihydroorotate oxidase activity/	biological_process/molecular_function/molecular_function/	Dihydroorotate dehydrogenase/
67377	1.0434	0.0025383	UP	electron transport/monooxygenase activity/unspecific monooxygenase activity/	biological_process/molecular_function/molecular_function/	Cytochrome P450 CYP3/CYP5/CYP6/CYP9 subfamilies/
67605	1.0167	0.017751	UP	--	--	--
67658	1.0582	0.0043624	UP	base-excision repair/DNA N-glycosylase activity/single-strand selective uracil DNA N-glycosylase activity/hydrolase activity, hydrolyzing N-glycosyl compounds/uracil DNA N-glycosylase activity/	biological_process/molecular_function/molecular_function/molecular_function/molecular_function/	A/G-specific adenine DNA glycosylase/
67738	1.5955	0.0047177	UP	--	--	--
67627	2.2252	0.0013969	UP	oxidoreductase activity/metabolism/regulation of oxidoreductase activity/	molecular_function/biological_process/biological_process/	Predicted dehydrogenase/
67868	2.2462	0.0010252	UP	--	--	--
67941	1.373	5.3469e-05	UP	--	--	Predicted membrane protein/
68131	2.4728	1.4946e-07	UP	--	--	--
68161	1.3033	0.0014741	UP	catalytic activity/butyrolactone hydrolase activity/3,4-dihydrocoumarin hydrolase activity/sulfolactone hydrolase activity/1-oxa-2-oxocycloheptane lactonase activity/carboxylic ester hydrolase activity/lipase activity/phospholipase activity/	molecular_function/molecular_function/molecular_function/molecular_function/molecular_function/molecular_function/molecular_function/molecular_function/	Arylacetamide deacetylase/
68208	1.0444	0.0068135	UP	--	--	--
68230	1.0921	0.0036282	UP	hydrolase activity/catalytic activity/5-oxoprolinase (ATP-hydrolyzing) activity/	molecular_function/molecular_function/molecular_function/	Oxoprolinase/
68348	1.3649	7.8319e-05	UP	S-adenosylmethionine-dependent methyltransferase activity/	molecular_function/	--
68640	1.1207	0.0025933	UP	--	--	--
68430	1.0586	0.0031083	UP	--	--	Predicted membrane protein/
68587	1.3717	7.378e-05	UP	--	--	--
68812	2.3843	1.1675e-13	UP	membrane/carbohydrate transport/sugar porter activity/integral to membrane/transport/transporter activity/L-arabinose isomerase activity/	cellular_component/biological_process/molecular_function/cellular_component/biological_process/molecular_function/molecular_function/	Predicted transporter (major facilitator superfamily)/
68729	1.2034	0.00087078	UP	--	--	--
68705	1.6643	6.5408e-07	UP	electron transport/monooxygenase activity/unspecific monooxygenase activity/	biological_process/molecular_function/molecular_function/	Cytochrome P450 CYP3/CYP5/CYP6/CYP9 subfamilies/
68889	1.1056	0.0029189	UP	ATP binding/ATPase activity/nucleoside-triphosphatase activity/nucleotide binding/	molecular_function/molecular_function/molecular_function/molecular_function/	Pleiotropic drug resistance proteins (PDR1-15), ABC superfamily/
68927	1.0967	0.0042872	UP	--	--	--
69077	1.1928	0.016614	UP	zinc ion binding/regulation of transcription, DNA-dependent/nucleus/transcription factor activity/	molecular_function/biological_process/cellular_component/molecular_function/	--
69416	1.2145	0.0018691	UP	catalytic activity/	molecular_function/	Lysophospholipase/
69381	1.1065	0.0019956	UP	--	--	Nuclear protein ES2/
69425	1.0626	0.0042901	UP	disulfide oxidoreductase activity/electron transport/NADH dehydrogenase activity/	molecular_function/biological_process/molecular_function/	Monodehydroascorbate/ferredoxin reductase/
69217	1.3643	0.00011651	UP	protein amino acid phosphorylation/ATP binding/protein kinase activity/protein-tyrosine kinase activity/protein serine/threonine kinase activity/	biological_process/molecular_function/molecular_function/molecular_function/molecular_function/	Cdk activating kinase (CAK)/RNA polymerase II transcription initiation/nucleotide excision repair factor TFIIH/TFIIK, kinase subunit CDK7/Cdk activating kinase (CAK)/RNA polymerase II transcription initiation/nucleotide excision repair factor TFIIH/TFIIK, kinase subunit CDK7/Cdk activating kinase (CAK)/RNA polymerase II transcription initiation/nucleotide excision repair factor TFIIH/TFIIK, kinas…
69537	2.0231	0.027489	UP	--	--	--
69647	1.0578	0.0061662	UP	metabolism/catalytic activity/enoyl-CoA hydratase activity/	biological_process/molecular_function/molecular_function/	Enoyl-CoA hydratase/
69465	1.3614	0.0060739	UP	aromatic compound metabolism/monooxygenase activity/oxidoreductase activity/metabolism/electron transport/kynurenine 3-monooxygenase activity/	biological_process/molecular_function/molecular_function/biological_process/biological_process/molecular_function/	Kynurenine 3-monooxygenase and related flavoprotein monooxygenases/Kynurenine 3-monooxygenase and related flavoprotein monooxygenases/
57112	1.671	1.1311e-05	UP	--	--	--
56625	1.0173	0.0039166	UP	metabolism/alpha-methylacyl-CoA racemase activity/	biological_process/molecular_function/	Predicted L-carnitine dehydratase/alpha-methylacyl-CoA racemase/
56326	2.3121	0.0071363	UP	oxidoreductase activity/zinc ion binding/NADPH:quinone reductase activity/	molecular_function/molecular_function/molecular_function/	Zinc-binding oxidoreductase/Zinc-binding oxidoreductase/
57198	1.1255	0.0033363	UP	DNA repair/nucleus/endonuclease activity/damaged DNA binding/	biological_process/cellular_component/molecular_function/molecular_function/	Structure-specific endonuclease ERCC1-XPF, ERCC1 component/
56211	1.2429	0.0079078	UP	--	--	--
57098	1.3399	0.00011473	UP	--	--	--
56440	1.5509	3.3368e-06	UP	membrane/cation transport/cation channel activity/ion transport/ion channel activity/	cellular_component/biological_process/molecular_function/biological_process/molecular_function/	Ca2+/Mg2+-permeable cation channels (LTRPC family)/Ca2+/Mg2+-permeable cation channels (LTRPC family)/
56408	1.2523	0.00041151	UP	chromatin assembly or disassembly/nucleus/chromatin binding/chromatin/	biological_process/cellular_component/molecular_function/cellular_component/	SNF2 family DNA-dependent ATPase/
56952	1.1383	0.0025948	UP	--	--	Permease of the major facilitator superfamily/
56572	1.6384	2.3083e-06	UP	1-aminocyclopropane-1-carboxylate synthase activity/biosynthesis/catalytic activity/transferase activity, transferring nitrogenous groups/	molecular_function/biological_process/molecular_function/molecular_function/	1-aminocyclopropane-1-carboxylate synthase, and related proteins/
56876	1.0551	0.0027421	UP	--	--	--
69751	1.4414	0.0018104	UP	aromatic compound metabolism/monooxygenase activity/oxidoreductase activity/electron transport/disulfide oxidoreductase activity/metabolism/phenol 2-monooxygenase activity/	biological_process/molecular_function/molecular_function/biological_process/molecular_function/biological_process/molecular_function/	Monooxygenase involved in coenzyme Q (ubiquinone) biosynthesis/Monooxygenase involved in coenzyme Q (ubiquinone) biosynthesis/
69834	1.0098	0.0072166	UP	integral to membrane/transport/transporter activity/	cellular_component/biological_process/molecular_function/	Permease of the major facilitator superfamily/
69686	1.0677	0.0041768	UP	--	--	Decapping enzyme complex component DCP1/Decapping enzyme complex component DCP1/
69700	1.5251	0.00029913	UP	alpha-N-acetylglucosaminidase activity/	molecular_function/	Alpha-N-acetylglucosaminidase/
69975	1.3487	0.0001863	UP	integral to membrane/nucleotide-sugar transport/nucleotide-sugar transporter activity/carbohydrate transport/sugar porter activity/Golgi membrane/	cellular_component/biological_process/molecular_function/biological_process/molecular_function/cellular_component/	Predicted UDP-galactose transporter/
69933	1.2571	0.0010715	UP	--	--	Predicted hydrolase involved in interstrand cross-link repair/
69998	1.1484	0.0019696	UP	nucleotide-excision repair/nucleus/damaged DNA binding/	biological_process/cellular_component/molecular_function/	DNA excision repair protein XPA/XPAC/RAD14/
70098	1.2419	0.00066185	UP	membrane/amino acid transport/amino acid-polyamine transporter activity/transport/	cellular_component/biological_process/molecular_function/biological_process/	Amino acid transporters/
70028	1.7014	2.7499e-05	UP	--	--	Microtubule severing protein katanin p80 subunit B (contains WD40 repeats)/
70084	1.0155	0.0073724	UP	DNA metabolism/exonuclease activity/hydrolase activity/manganese ion binding/double-strand break repair/nucleus/endonuclease activity/	biological_process/molecular_function/molecular_function/molecular_function/biological_process/cellular_component/molecular_function/	DNA repair exonuclease MRE11/
70108	2.1291	0.0019524	UP	integral to membrane/transport/transporter activity/	cellular_component/biological_process/molecular_function/	Synaptic vesicle transporter SVOP and related transporters (major facilitator superfamily)/
70383	1.0433	0.0031489	UP	oxidoreductase activity/metabolism/succinate-semialdehyde dehydrogenase [NAD(P)+] activity/	molecular_function/biological_process/molecular_function/	Aldehyde dehydrogenase/
70375	1.4682	2.4714e-05	UP	amidase activity/	molecular_function/	Amidases/Amidases/Amidases/
70341	1.2704	0.00072796	UP	--	--	--
70414	1.395	0.00020678	UP	zinc ion binding/regulation of transcription, DNA-dependent/nucleus/transcription factor activity/	molecular_function/biological_process/cellular_component/molecular_function/	--
70429	1.171	0.0023581	UP	oxidoreductase activity/metabolism/regulation of oxidoreductase activity/	molecular_function/biological_process/biological_process/	Predicted dehydrogenase/
70570	1.1047	0.004776	UP	zinc ion binding/regulation of transcription, DNA-dependent/nucleus/transcription factor activity/transcription/DNA binding/	molecular_function/biological_process/cellular_component/molecular_function/biological_process/molecular_function/	--
70644	1.0907	0.0078078	UP	integral to membrane/nuclear division/	cellular_component/biological_process/	Nuclear division RFT1 protein/
70630	1.5215	5.1055e-06	UP	--	--	--
57465	1.3248	0.00022529	UP	--	--	Vacuolar assembly/sorting protein VPS9/
57526	1.6476	0.008877	UP	membrane/mating-type factor pheromone receptor activity/	cellular_component/molecular_function/	--
57914	1.2903	0.00023951	UP	catalytic activity/	molecular_function/	Predicted alpha/beta hydrolase/
58115	1.1333	0.0033933	UP	--	--	FOG: Ankyrin repeat/
58066	1.1464	0.0031015	UP	oxidoreductase activity/metabolism/3-ketoglucose-reductase activity/2-hydroxytetrahydrofuran dehydrogenase activity/5-exo-hydroxycamphor dehydrogenase activity/epoxide dehydrogenase activity/oxidoreductase activity, acting on the CH-OH group of donors, NAD or NADP as acceptor/steroid dehydrogenase activity/gluconate dehydrogenase activity/mevaldate reductase activity/isocitrate dehydrogenase acti…	molecular_function/biological_process/molecular_function/molecular_function/molecular_function/molecular_function/molecular_function/molecular_function/molecular_function/molecular_function/molecular_function/molecular_function/molecular_function/	Dehydrogenases with different specificities (related to short-chain alcohol dehydrogenases)/
57237	1.2964	0.00039329	UP	--	--	--
57832	1.0675	0.0027362	UP	--	--	--
57671	2.1296	4.1541e-10	UP	--	--	FOG: Ankyrin repeat/
57274	1.0922	0.0019485	UP	--	--	WD40 repeat protein/
57568	1.3926	8.4252e-05	UP	--	--	Uncharacterized conserved protein/
57860	1.8501	3.6739e-08	UP	copper ion binding/laccase activity/	molecular_function/molecular_function/	Multicopper oxidases/
57488	1.1563	0.0055058	UP	DNA unwinding/DNA topological change/DNA topoisomerase type I activity/DNA binding/DNA topoisomerase activity/DNA modification/nucleic acid binding/	biological_process/biological_process/molecular_function/molecular_function/molecular_function/biological_process/molecular_function/	DNA topoisomerase III alpha/
57558	1.3399	0.00023971	UP	--	--	--
58026	1.7462	4.0218e-05	UP	--	--	Glutathione S-transferase/
58068	1.6547	4.8781e-07	UP	metabolism/catalytic activity/phosphoglycolate phosphatase activity/	biological_process/molecular_function/molecular_function/	--
70829	1.1723	0.0019659	UP	integral to membrane/transport/transporter activity/	cellular_component/biological_process/molecular_function/	Synaptic vesicle transporter SVOP and related transporters (major facilitator superfamily)/
70861	1.0355	0.012363	UP	--	--	--
70837	1.6213	0.043465	UP	protein ubiquitination/zinc ion binding/ubiquitin-protein ligase activity/ubiquitin ligase complex/	biological_process/molecular_function/molecular_function/cellular_component/	Predicted E3 ubiquitin ligase/
70894	1.4969	6.2171e-06	UP	synaptic transmission/tachykinin signaling pathway/	biological_process/biological_process/	--
70922	2.0884	0.00027916	UP	--	--	--
70994	1.6697	0.0012768	UP	response to antibiotic/	biological_process/	--
58669	1.2906	0.0032653	UP	proteolysis and peptidolysis/pepsin A activity/	biological_process/molecular_function/	Aspartyl protease/
58910	1.3992	0.00019273	UP	--	--	--
58731	2.0181	0.012127	UP	response to oxidative stress/peroxidase activity/	biological_process/molecular_function/	--
58285	1.2952	0.0012734	UP	S-adenosylmethionine-dependent methyltransferase activity/fatty acid biosynthesis/catalytic activity/metabolism/transferase activity/molecular function unknown/methyltransferase activity/membrane/ATPase activity, coupled to transmembrane movement of ions, phosphorylative mechanism/cation transport/ATP binding/oxidoreductase activity/phosphopantetheine binding/cofactor binding/	molecular_function/biological_process/molecular_function/biological_process/molecular_function/molecular_function/molecular_function/cellular_component/molecular_function/biological_process/molecular_function/molecular_function/molecular_function/molecular_function/	Animal-type fatty acid synthase and related proteins/
58814	1.6134	0.032936	UP	--	--	WD40 repeat-containing protein/
59073	1.2944	0.0014662	UP	--	--	--
58421	1.5803	8.7242e-05	UP	microtubule-based movement/microtubule/structural molecule activity/electron transport/	biological_process/cellular_component/molecular_function/biological_process/	--
58511	1.054	0.0044101	UP	membrane/amino acid transport/amino acid-polyamine transporter activity/transport/	cellular_component/biological_process/molecular_function/biological_process/	Amino acid transporters/
58475	1.8301	5.822e-07	UP	zinc ion binding/nucleus/nucleic acid binding/	molecular_function/cellular_component/molecular_function/	--
59065	1.7683	0.00093546	UP	--	--	--
58466	1.0795	0.020908	UP	oxidoreductase activity/zinc ion binding/3-ketoglucose-reductase activity/2-hydroxytetrahydrofuran dehydrogenase activity/5-exo-hydroxycamphor dehydrogenase activity/epoxide dehydrogenase activity/oxidoreductase activity, acting on the CH-OH group of donors, NAD or NADP as acceptor/steroid dehydrogenase activity/gluconate dehydrogenase activity/mevaldate reductase activity/isocitrate dehydrogenas…	molecular_function/molecular_function/molecular_function/molecular_function/molecular_function/molecular_function/molecular_function/molecular_function/molecular_function/molecular_function/molecular_function/molecular_function/molecular_function/	Alcohol dehydrogenase, class V/
59002	1.7636	0.030388	UP	oxidoreductase activity/metabolism/acylglycerone-phosphate reductase activity/	molecular_function/biological_process/molecular_function/	Predicted dehydrogenase/
59053	1.0818	0.0030314	UP	--	--	Adenine deaminase/adenosine deaminase/
58699	1.8119	0.017351	UP	--	--	--
58244	1.4936	2.0541e-05	UP	--	--	--
71072	1.5872	0.013412	UP	amino acid biosynthesis/ATP binding/shikimate kinase activity/metabolism/catalytic activity/kinase activity/carbohydrate metabolism/cofactor binding/L-aminoadipate-semialdehyde dehydrogenase activity/	biological_process/molecular_function/molecular_function/biological_process/molecular_function/molecular_function/biological_process/molecular_function/molecular_function/	Gluconate kinase/
71080	1.1704	0.0019669	UP	zinc ion binding/regulation of transcription, DNA-dependent/nucleus/transcription factor activity/transcription/DNA binding/	molecular_function/biological_process/cellular_component/molecular_function/biological_process/molecular_function/	--
71059	1.8586	2.6479e-07	UP	integral to membrane/transport/transporter activity/	cellular_component/biological_process/molecular_function/	Permease of the major facilitator superfamily/
59382	1.1478	0.0010762	UP	--	--	--
59778	1.3872	3.2357e-05	UP	--	--	--
59649	1.9661	7.7317e-06	UP	oxidoreductase activity/zinc ion binding/alcohol dehydrogenase activity, iron-dependent/alcohol dehydrogenase activity, zinc-dependent/alcohol dehydrogenase activity, metal ion-independent/alcohol dehydrogenase activity/	molecular_function/molecular_function/molecular_function/molecular_function/molecular_function/molecular_function/	Zinc-binding oxidoreductase/Zinc-binding oxidoreductase/
59771	3.1593	0.00057243	UP	integral to membrane/prenyltransferase activity/1,4-dihydroxy-2-naphthoate octaprenyltransferase activity/protoheme IX farnesyltransferase activity/4-hydroxybenzoate octaprenyltransferase activity/protein prenyltransferase activity/Rab-protein geranylgeranyltransferase activity/CAAX-protein geranylgeranyltransferase activity/protein geranylgeranyltransferase activity/protein farnesyltransferase a…	cellular_component/molecular_function/molecular_function/molecular_function/molecular_function/molecular_function/molecular_function/molecular_function/molecular_function/molecular_function/	Para-hydroxybenzoate-polyprenyl transferase/
59770	1.0655	0.015078	UP	transport/transporter activity/oxidoreductase activity/pyridoxine 4-dehydrogenase activity/	biological_process/molecular_function/molecular_function/molecular_function/	Voltage-gated shaker-like K+ channel, subunit beta/KCNAB/
59234	1.0994	0.0086787	UP	zinc ion binding/regulation of transcription, DNA-dependent/nucleus/transcription factor activity/transcription/DNA binding/	molecular_function/biological_process/cellular_component/molecular_function/biological_process/molecular_function/	--
59354	1.4707	1.4516e-05	UP	zinc ion binding/transcription/nucleus/DNA binding/	molecular_function/biological_process/cellular_component/molecular_function/	--
59396	1.3181	0.015695	UP	--	--	Flavin-containing monooxygenase/
59558	1.0639	0.0054483	UP	electron transport/copper ion binding/electron transporter activity/	biological_process/molecular_function/molecular_function/	--
59351	1.5304	0.0018984	UP	1-aminocyclopropane-1-carboxylate synthase activity/biosynthesis/transferase activity, transferring nitrogenous groups/	molecular_function/biological_process/molecular_function/	1-aminocyclopropane-1-carboxylate synthase, and related proteins/
59665	1.0502	0.0028317	UP	--	--	--
59338	1.4473	5.334e-05	UP	metabolism/catalytic activity/	biological_process/molecular_function/	Branched chain aminotransferase BCAT1, pyridoxal phosphate enzymes type IV superfamily/
59642	1.2735	0.00066387	UP	catalytic activity/	molecular_function/	Soluble epoxide hydrolase/
59391	1.0776	0.0039	UP	carbohydrate metabolism/hydrolase activity, hydrolyzing O-glycosyl compounds/	biological_process/molecular_function/	Alpha-D-galactosidase (melibiase)/
60456	1.473	0.00056265	UP	IMP-GMP specific 5'-nucleotidase activity/5'-nucleotidase activity/	molecular_function/molecular_function/	--
60091	1.4513	0.00014215	UP	membrane/serine-type peptidase activity/proteolysis and peptidolysis/D-alanyl-D-alanine endopeptidase activity/mitochondrial inner membrane peptidase activity/	cellular_component/molecular_function/biological_process/molecular_function/molecular_function/	Mitochondrial inner membrane protease, subunit IMP1/
60585	1.1695	0.0012319	UP	zinc ion binding/nucleus/nucleic acid binding/	molecular_function/cellular_component/molecular_function/	RNA polymerase III transcription factor (TF)IIIC subunit/
60581	1.203	0.00098347	UP	metallopeptidase activity/proteolysis and peptidolysis/metabolism/catalytic activity/metal ion binding/lysine biosynthesis/succinyl-diaminopimelate desuccinylase activity/acetylornithine deacetylase activity/	molecular_function/biological_process/biological_process/molecular_function/molecular_function/biological_process/molecular_function/molecular_function/	Aminoacylase ACY1 and related metalloexopeptidases/
60565	1.5137	3.2086e-05	UP	--	--	--
59952	2.0211	3.141e-08	UP	membrane/amino acid transport/amino acid-polyamine transporter activity/transport/	cellular_component/biological_process/molecular_function/biological_process/	Amino acid transporters/
60450	1.1238	0.0020967	UP	--	--	Checkpoint 9-1-1 complex, HUS1 component/Checkpoint 9-1-1 complex, HUS1 component/
60052	1.1405	0.01202	UP	oxidoreductase activity/metabolism/15-hydroxyprostaglandin dehydrogenase (NAD+) activity/	molecular_function/biological_process/molecular_function/	Reductases with broad range of substrate specificities/
60665	1.3864	0.00017008	UP	proteolysis and peptidolysis/cysteine-type endopeptidase activity/zinc ion binding/regulation of transcription, DNA-dependent/nucleus/transcription factor activity/	biological_process/molecular_function/molecular_function/biological_process/cellular_component/molecular_function/	--
61097	1.0254	0.026175	UP	--	--	--
60627	1.2401	0.0004806	UP	zinc ion binding/regulation of transcription, DNA-dependent/nucleus/transcription factor activity/transcription/DNA binding/	molecular_function/biological_process/cellular_component/molecular_function/biological_process/molecular_function/	--
61374	1.4474	0.0012109	UP	flagellum (sensu Bacteria)/structural molecule activity/motor activity/ciliary or flagellar motility/integral to membrane/transport/transporter activity/	cellular_component/molecular_function/molecular_function/biological_process/cellular_component/biological_process/molecular_function/	Permease of the major facilitator superfamily/
60889	1.7627	2.4151e-05	UP	integral to membrane/transport/transporter activity/	cellular_component/biological_process/molecular_function/	Monocarboxylate transporter/
60756	1.2966	0.00060467	UP	--	--	--
61222	1.4581	0.00024829	UP	--	--	Predicted membrane protein/
61703	1.2258	0.0012468	UP	protein amino acid phosphorylation/ATP binding/protein kinase activity/protein-tyrosine kinase activity/protein serine/threonine kinase activity/	biological_process/molecular_function/molecular_function/molecular_function/molecular_function/	Serine/threonine protein kinase/
61885	1.0242	0.0050506	UP	--	--	--
62121	1.1997	0.0070492	UP	response to oxidative stress/peroxidase activity/	biological_process/molecular_function/	U4/U6 small nuclear ribonucleoprotein Prp4 (contains WD40 repeats)/
61771	1.3178	0.00026847	UP	--	--	Uncharacterized conserved protein/
62091	1.592	0.00010038	UP	ATP binding/kinase activity/carbohydrate metabolism/gluconokinase activity/	molecular_function/molecular_function/biological_process/molecular_function/	Gluconate kinase/
61588	1.1689	0.0011097	UP	--	--	Dynactin, subunit p62/
22388	1.1074	0.01375	UP	--	--	Nucleolar GTPase/ATPase p130/
21129	1.329	0.00010009	UP	--	--	--
21396	1.588	0.015143	UP	carbohydrate metabolism/sugar binding/	biological_process/molecular_function/	--
22831	1.0974	0.0026527	UP	--	--	Halotolerance protein HAL3 (contains flavoprotein domain)/Halotolerance protein HAL3 (contains flavoprotein domain)/
22879	1.301	0.00058472	UP	acid phosphatase activity/	molecular_function/	Lysosomal & prostatic acid phosphatases/
21422	1.1752	0.00060594	UP	integral to membrane/transport/transporter activity/	cellular_component/biological_process/molecular_function/	Synaptic vesicle transporter SVOP and related transporters (major facilitator superfamily)/
23146	1.7659	1.4353e-07	UP	--	--	CREB binding protein/P300 and related TAZ Zn-finger proteins/
22093	1.0971	0.0011831	UP	protein amino acid prenylation/protein prenyltransferase activity/	biological_process/molecular_function/	Protein farnesyltransferase, alpha subunit/protein geranylgeranyltransferase type I, alpha subunit/
122023	1.0161	0.0076814	UP	ribosomal S6-glutamic acid ligase activity/acid-amino acid ligase activity/UDP-N-acetylmuramoylalanyl-D-glutamyl-2,6-diaminopimelate-D-alanyl-D-alanine ligase activity/	molecular_function/molecular_function/molecular_function/	Splicing coactivator SRm160/300, subunit SRm160 (contains PWI domain)/Splicing coactivator SRm160/300, subunit SRm160 (contains PWI domain)/
122160	1.4021	0.00038764	UP	unfolded protein binding/heat shock protein binding/protein folding/	molecular_function/molecular_function/biological_process/	Molecular chaperone (DnaJ superfamily)/
119620	1.0229	0.0049333	UP	zinc ion binding/regulation of transcription, DNA-dependent/nucleus/transcription factor activity/	molecular_function/biological_process/cellular_component/molecular_function/	--
119624	1.4057	0.00031983	UP	--	--	--
119696	1.5768	6.37e-06	UP	catalytic activity/carboxylic ester hydrolase activity/serine esterase activity/carboxylesterase activity/	molecular_function/molecular_function/molecular_function/molecular_function/	Acetylcholinesterase/Butyrylcholinesterase/
119789	1.5401	2.584e-06	UP	integral to membrane/transport/transporter activity/	cellular_component/biological_process/molecular_function/	Permease of the major facilitator superfamily/
119844	1.6308	0.0054997	UP	--	--	--
119857	2.3698	0.00072291	UP	--	--	--
119947	1.6349	2.4074e-06	UP	--	--	Predicted membrane protein, contains DoH and Cytochrome b-561/ferric reductase transmembrane domains/
119956	1.9769	3.9153e-09	UP	--	--	--
122169	1.1569	0.00075655	UP	ATP binding/transferase activity, transferring phosphorus-containing groups/phosphorylation/kinase activity/protein amino acid phosphorylation/	molecular_function/molecular_function/biological_process/molecular_function/biological_process/	Dehydrogenase kinase/
122284	1.5591	2.5421e-06	UP	--	--	Serine/threonine protein kinase/
122293	1.365	0.00011515	UP	--	--	Predicted proline-serine-threonine phosphatase-interacting protein (PSTPIP)/
122480	1.0406	0.0032303	UP	--	--	Splicing coactivator SRm160/300, subunit SRm300/
122629	1.3413	0.0016041	UP	--	--	--
122856	1.7954	7.7069e-08	UP	--	--	--
122860	1.3846	0.00018027	UP	--	--	--
122963	1.588	4.106e-06	UP	copper ion binding/	molecular_function/	Copper amine oxidase/
122972	1.0792	0.004132	UP	membrane/ATPase activity, coupled to transmembrane movement of ions, phosphorylative mechanism/cation transport/ATP binding/metabolism/catalytic activity/integral to membrane/hydrolase activity, acting on acid anhydrides, catalyzing transmembrane movement of substances/	cellular_component/molecular_function/biological_process/molecular_function/biological_process/molecular_function/cellular_component/molecular_function/	Ca2+ transporting ATPase/
122974	1.3253	0.00051	UP	--	--	--
122995	1.4448	4.3644e-05	UP	response to antibiotic/	biological_process/	--
123008	1.3241	0.00022461	UP	cholestenol delta-isomerase activity/sterol metabolism/integral to membrane/endoplasmic reticulum/	molecular_function/biological_process/cellular_component/cellular_component/	C-8,7 sterol isomerase/
123084	1.957	1.1972e-07	UP	oxidoreductase activity/metabolism/	molecular_function/biological_process/	Reductases with broad range of substrate specificities/
123095	1.848	4.5447e-05	UP	--	--	von Willebrand factor and related coagulation proteins/von Willebrand factor and related coagulation proteins/
123188	1.1006	0.0059828	UP	--	--	--
123226	1.0296	0.0051415	UP	trehalose metabolism/alpha,alpha-trehalase activity/	biological_process/molecular_function/	Neutral trehalase/
123256	1.1124	0.04402	UP	--	--	--
123260	1.4208	0.00084099	UP	--	--	--
123262	1.2581	0.00062061	UP	amidase activity/metabolism/catalytic activity/	molecular_function/biological_process/molecular_function/	Amidases/
123278	1.8764	0.027002	UP	--	--	--
120017	2.0732	1.4647e-10	UP	--	--	Sexual differentiation process protein ISP4/
120160	1.2423	0.00020799	UP	--	--	--
120215	1.0235	0.018978	UP	--	--	Uncharacterized conserved protein H4/
120228	1.0824	0.0050107	UP	zinc ion binding/regulation of transcription, DNA-dependent/nucleus/transcription factor activity/	molecular_function/biological_process/cellular_component/molecular_function/	--
120238	1.2559	0.00030112	UP	--	--	Predicted seven transmembrane receptor - rhodopsin family/
123499	1.0134	0.0049647	UP	--	--	PHD Zn-finger protein/
123509	1.3373	0.00043321	UP	proteolysis and peptidolysis/cysteine-type endopeptidase activity/zinc ion binding/regulation of transcription, DNA-dependent/nucleus/transcription factor activity/	biological_process/molecular_function/molecular_function/biological_process/cellular_component/molecular_function/	--
123658	1.0547	0.0025383	UP	ATP binding/immune response/GTP binding/GTPase activity/	molecular_function/biological_process/molecular_function/molecular_function/	--
123673	1.6344	1.321e-06	UP	transport/transporter activity/	biological_process/molecular_function/	Ankyrin/
123675	1.4032	0.0073854	UP	--	--	--
123718	1.0147	0.0046286	UP	membrane/amino acid transport/amino acid-polyamine transporter activity/	cellular_component/biological_process/molecular_function/	Amino acid transporters/
123723	1.146	0.0023318	UP	--	--	Arylacetamide deacetylase/
123806	1.1428	0.0011306	UP	membrane/G-protein coupled receptor activity/	cellular_component/molecular_function/	G protein-coupled receptors/
124000	1.0656	0.004491	UP	protein amino acid phosphorylation/ATP binding/protein kinase activity/protein serine/threonine kinase activity/	biological_process/molecular_function/molecular_function/molecular_function/	--
120339	1.5974	2.0965e-06	UP	--	--	Histone acetyltransferase (MYST family)/
120363	1.355	0.0082596	UP	zinc ion binding/metallopeptidase activity/proteolysis and peptidolysis/nucleus/nucleic acid binding/	molecular_function/molecular_function/biological_process/cellular_component/molecular_function/	FOG: Zn-finger/
120365	2.0234	1.1506e-09	UP	nucleus/DNA binding/regulation of transcription, DNA-dependent/transcription factor activity/	cellular_component/molecular_function/biological_process/molecular_function/	Transcriptional activator FOSB/c-Fos and related bZIP transcription factors/
120381	1.8063	4.5898e-08	UP	--	--	FOG: Low-complexity/
120453	1.9655	1.3166e-08	UP	--	--	Transcription factor OCT-1, contains POU and HOX domains/
124056	1.7269	0.022084	UP	--	--	--
124092	1.155	0.001017	UP	--	--	--
124116	1.3942	7.0834e-05	UP	--	--	Nucleolar GTPase/ATPase p130/
124141	1.0117	0.0031931	UP	--	--	--
124172	1.1978	0.00084567	UP	protein amino acid phosphorylation/ATP binding/protein kinase activity/protein-tyrosine kinase activity/protein serine/threonine kinase activity/	biological_process/molecular_function/molecular_function/molecular_function/molecular_function/	Protein kinase PITSLRE and related kinases/
124175	1.4232	0.0010333	UP	--	--	--
124222	1.5784	1.6585e-06	UP	cathepsin F activity/cysteine-type endopeptidase activity/	molecular_function/molecular_function/	Prenyl protein protease/
124228	1.931	3.4348e-09	UP	--	--	Chitin synthase/hyaluronan synthase (glycosyltransferases)/
120860	1.1115	0.0015221	UP	protein amino acid phosphorylation/ATP binding/protein kinase activity/protein-tyrosine kinase activity/protein serine/threonine kinase activity/	biological_process/molecular_function/molecular_function/molecular_function/molecular_function/	Serine/threonine protein kinase/
124259	1.3212	0.0084835	UP	--	--	--
124277	1.4793	0.00076408	UP	--	--	--
120912	2.4697	9.5246e-11	UP	--	--	--
120918	1.5379	1.6068e-05	UP	--	--	PHD Zn-finger proteins/
120937	1.2567	0.00036815	UP	--	--	Nucleolar GTPase/ATPase p130/
120975	1.4101	4.4655e-05	UP	--	--	--
121065	1.1656	0.0015251	UP	--	--	--
121111	1.4315	0.00080134	UP	--	--	--
121135	2.7663	1.4614e-06	UP	--	--	--
121297	1.2201	0.00034874	UP	--	--	Conserved alpha-helical protein/
121355	1.4637	3.5399e-05	UP	hydrolase activity/metabolism/carbohydrate metabolism/catalytic activity/	molecular_function/biological_process/biological_process/molecular_function/	--
121441	1.529	0.0015141	UP	integral to membrane/transport/transporter activity/	cellular_component/biological_process/molecular_function/	Synaptic vesicle transporter SVOP and related transporters (major facilitator superfamily)/
121482	1.1888	0.00077062	UP	membrane/carbohydrate transport/sugar porter activity/integral to membrane/transport/transporter activity/L-arabinose isomerase activity/	cellular_component/biological_process/molecular_function/cellular_component/biological_process/molecular_function/molecular_function/	Predicted transporter (major facilitator superfamily)/
121495	3.6465	0.0092281	UP	proteolysis and peptidolysis/subtilase activity/negative regulation of enzyme activity/protein self binding/proprotein convertase activity/serine-type signal peptidase activity/plasminogen activator activity/pancreatic elastase activity/serine-type endopeptidase activity/	biological_process/molecular_function/biological_process/molecular_function/molecular_function/molecular_function/molecular_function/molecular_function/molecular_function/	Subtilisin-related protease/Vacuolar protease B/
121499	1.5557	5.9486e-06	UP	--	--	Chromodomain-helicase DNA-binding protein/
121647	1.0499	0.0041919	UP	--	--	--
121660	1.0263	0.0049282	UP	--	--	--
121681	1.1762	0.0030314	UP	--	--	Splicing coactivator SRm160/300, subunit SRm300/
121839	1.4016	5.7798e-05	UP	ATP binding/	molecular_function/	Molecular chaperones HSP70/HSC70, HSP70 superfamily/
121864	1.1257	0.001714	UP	ribosomal S6-glutamic acid ligase activity/acid-amino acid ligase activity/UDP-N-acetylmuramoylalanyl-D-glutamyl-2,6-diaminopimelate-D-alanyl-D-alanine ligase activity/	molecular_function/molecular_function/molecular_function/	RNA-binding protein p54nrb (RRM superfamily)/
48599	1.0531	0.012486	UP	catalytic activity/	molecular_function/	Phospholipase A2 (platelet-activating factor acetylhydrolase in humans)/
43701	2.1267	1.3478e-11	UP	integral to membrane/transport/transporter activity/	cellular_component/biological_process/molecular_function/	Synaptic vesicle transporter SVOP and related transporters (major facilitator superfamily)/
44278	1.7015	1.7803e-07	UP	--	--	--
44366	2.5556	2.1741e-13	UP	--	--	Glycosylphosphatidylinositol-specific phospholipase C/
49970	1.2545	6.0736e-05	UP	membrane/transport/nucleoside:sodium symporter activity/	cellular_component/biological_process/molecular_function/	Concentrative Na+-nucleoside cotransporter CNT1/CNT2/Concentrative Na+-nucleoside cotransporter CNT1/CNT2/
50249	1.1971	0.00065311	UP	proteolysis and peptidolysis/metalloendopeptidase activity/zinc ion binding/metallopeptidase activity/	biological_process/molecular_function/molecular_function/molecular_function/	Metalloendopeptidase family - saccharolysin & thimet oligopeptidase/
50616	1.0781	0.00080687	UP	extracellular region/calcium ion binding/CoA-transferase activity/metabolism/3-oxoacid CoA-transferase activity/	cellular_component/molecular_function/molecular_function/biological_process/molecular_function/	Succinyl-CoA:alpha-ketoacid-CoA transferase/
50618	1.1066	0.00068731	UP	membrane/carbohydrate transport/sugar porter activity/integral to membrane/transport/transporter activity/L-arabinose isomerase activity/	cellular_component/biological_process/molecular_function/cellular_component/biological_process/molecular_function/molecular_function/	Predicted transporter (major facilitator superfamily)/
50996	1.2452	0.00023655	UP	--	--	Ca2+-dependent lipid-binding protein CLB1/vesicle protein vp115/Granuphilin A, contains C2 domain/
44764	1.0579	0.0096708	UP	zinc ion binding/	molecular_function/	--
51654	1.3504	0.00075767	UP	--	--	--
51946	1.1144	0.0032033	UP	tRNA aminoacylation for protein translation/ATP binding/tRNA ligase activity/	biological_process/molecular_function/molecular_function/	--
45688	1.3209	0.00010137	UP	--	--	--
52432	1.0659	0.0029013	UP	electron transport/monooxygenase activity/steroid 21-monooxygenase activity/	biological_process/molecular_function/molecular_function/	Cytochrome P450 CYP2 subfamily/
52709	1.2903	0.00035097	UP	--	--	Uncharacterized conserved protein/
46266	1.1249	0.0029285	UP	--	--	--
47315	1.2841	0.00053729	UP	membrane/ATPase activity, coupled to transmembrane movement of ions, phosphorylative mechanism/cation transport/ATP binding/metabolism/catalytic activity/ATPase activity/integral to membrane/phospholipid-translocating ATPase activity/	cellular_component/molecular_function/biological_process/molecular_function/biological_process/molecular_function/molecular_function/cellular_component/molecular_function/	P-type ATPase/
47479	1.044	0.0049413	UP	zinc ion binding/transcription/nucleus/DNA binding/	molecular_function/biological_process/cellular_component/molecular_function/	--
78391	1.1235	0.0018207	UP	--	--	--
73623	2.4044	1.7831e-05	UP	aromatic compound metabolism/monooxygenase activity/oxidoreductase activity/metabolism/electron transport/salicylate 1-monooxygenase activity/	biological_process/molecular_function/molecular_function/biological_process/biological_process/molecular_function/	Kynurenine 3-monooxygenase and related flavoprotein monooxygenases/Kynurenine 3-monooxygenase and related flavoprotein monooxygenases/
74057	1.1299	0.0012712	UP	membrane/cation transport/cation channel activity/ion transport/ion channel activity/	cellular_component/biological_process/molecular_function/biological_process/molecular_function/	Receptor-activated Ca2+-permeable cation channels (STRPC family)/Receptor-activated Ca2+-permeable cation channels (STRPC family)/
78683	1.066	0.0020354	UP	oxidoreductase activity/metabolism/aldehyde dehydrogenase (NAD) activity/	molecular_function/biological_process/molecular_function/	Aldehyde dehydrogenase/
78713	1.2359	0.00036928	UP	--	--	--
78828	1.4983	1.7304e-05	UP	catalytic activity/carboxylic ester hydrolase activity/serine esterase activity/carboxylesterase activity/	molecular_function/molecular_function/molecular_function/molecular_function/	Acetylcholinesterase/Butyrylcholinesterase/
74187	1.3685	0.00024829	UP	nucleoside-triphosphatase activity/nucleotide binding/ATP binding/	molecular_function/molecular_function/molecular_function/	AAA+-type ATPase containing the peptidase M41 domain/
74233	1.1793	0.0010091	UP	--	--	Decapping enzyme complex, predicted pyrophosphatase DCP2/
79725	1.1455	0.0019367	UP	zinc ion binding/regulation of transcription, DNA-dependent/nucleus/transcription factor activity/transcription/DNA binding/	molecular_function/biological_process/cellular_component/molecular_function/biological_process/molecular_function/	--
79807	1.6812	2.8466e-07	UP	proteolysis and peptidolysis/pepsin A activity/	biological_process/molecular_function/	Aspartyl protease/
79816	2.6267	1.6068e-05	UP	oxidoreductase activity/metabolism/electron transport/	molecular_function/biological_process/biological_process/	Dimeric dihydrodiol dehydrogenase/Dimeric dihydrodiol dehydrogenase/
80096	1.7457	2.3395e-06	UP	--	--	--
80292	1.0236	0.004776	UP	protein tyrosine/serine/threonine phosphatase activity/protein amino acid dephosphorylation/phosphoprotein phosphatase activity/prenylated protein tyrosine phosphatase activity/protein tyrosine phosphatase activity/	molecular_function/biological_process/molecular_function/molecular_function/molecular_function/	Dual specificity phosphatase/
80335	1.7669	8.2911e-05	UP	cinnamyl-alcohol dehydrogenase activity/	molecular_function/	Flavonol reductase/cinnamoyl-CoA reductase/
80645	1.6857	3.9082e-07	UP	amidase activity/	molecular_function/	Amidases/Amidases/Amidases/
80685	1.3523	0.00021304	UP	--	--	--
74580	1.17	0.00050737	UP	--	--	--
74795	1.3041	0.00013047	UP	--	--	--
80871	1.1617	0.00099293	UP	--	--	--
81383	2.2694	1.506e-12	UP	--	--	--
81756	1.7876	1.4234e-08	UP	--	--	--
81778	1.2028	0.00045855	UP	--	--	--
75196	1.1922	0.00046081	UP	--	--	DNA-binding centromere protein B (CENP-B)/DNA-binding centromere protein B (CENP-B)/
75205	1.0154	0.0041675	UP	nucleotide-excision repair/nucleus/damaged DNA binding/	biological_process/cellular_component/molecular_function/	Nucleotide excision repair complex XPC-HR23B, subunit XPC/DPB11/
75535	1.3171	0.00030635	UP	phosphoric diester hydrolase activity/photoreceptor cyclic-nucleotide phosphodiesterase complex/inositol or phosphatidylinositol phosphodiesterase activity/photoreceptor cyclic-nucleotide phosphodiesterase activity/cGMP-inhibited cyclic-nucleotide phosphodiesterase activity/cGMP-stimulated cyclic-nucleotide phosphodiesterase activity/calmodulin-dependent cyclic-nucleotide phosphodiesterase activi…	molecular_function/cellular_component/molecular_function/molecular_function/molecular_function/molecular_function/molecular_function/molecular_function/molecular_function/molecular_function/	Sphingomyelinase family protein/
82172	1.0331	0.0094088	UP	protein modification/catalytic activity/ribosomal S6-glutamic acid ligase activity/acid-amino acid ligase activity/UDP-N-acetylmuramoylalanyl-D-glutamyl-2,6-diaminopimelate-D-alanyl-D-alanine ligase activity/	biological_process/molecular_function/molecular_function/molecular_function/molecular_function/	Lipoate-protein ligase A/
82309	1.3761	8.3792e-05	UP	membrane/carbohydrate transport/sugar porter activity/integral to membrane/transport/transporter activity/L-arabinose isomerase activity/	cellular_component/biological_process/molecular_function/cellular_component/biological_process/molecular_function/molecular_function/	Predicted transporter (major facilitator superfamily)/
82327	1.071	0.0028174	UP	ATP binding/ATPase activity/nucleoside-triphosphatase activity/nucleotide binding/ATPase activity, coupled to transmembrane movement of substances/integral to membrane/transport/	molecular_function/molecular_function/molecular_function/molecular_function/molecular_function/cellular_component/biological_process/	Pleiotropic drug resistance proteins (PDR1-15), ABC superfamily/
82374	1.1629	0.00054741	UP	--	--	--
82469	1.131	0.0012947	UP	nucleoside metabolism/catalytic activity/	biological_process/molecular_function/	--
76141	2.0516	1.7255e-09	UP	--	--	--
76200	1.4008	4.8728e-05	UP	--	--	von Willebrand factor and related coagulation proteins/von Willebrand factor and related coagulation proteins/
82626	2.1098	2.0019e-10	UP	ATP binding/ATPase activity/nucleoside-triphosphatase activity/nucleotide binding/	molecular_function/molecular_function/molecular_function/molecular_function/	Transporter, ABC superfamily (Breast cancer resistance protein)/
76220	1.1072	0.0024416	UP	zinc ion binding/transcription/nucleus/DNA binding/	molecular_function/biological_process/cellular_component/molecular_function/	--
77202	1.6821	3.5064e-05	UP	oxidoreductase activity/metabolism/regulation of oxidoreductase activity/	molecular_function/biological_process/biological_process/	Reductases with broad range of substrate specificities/
77512	1.2027	0.00046957	UP	electron transport/monooxygenase activity/4-nitrophenol 2-monooxygenase activity/alpha-pinene dehydrogenase activity/2-hydroxyisobutyrate 3-monooxygenase activity/hydroxymethylsilanetriol oxidase activity/ammonia monooxygenase activity/dimethylsilanediol hydroxylase activity/alpha-pinene monooxygenase activity/tert-butyl alcohol 2-monooxygenase activity/4-chlorophenoxyacetate monooxygenase activi…	biological_process/molecular_function/molecular_function/molecular_function/molecular_function/molecular_function/molecular_function/molecular_function/molecular_function/molecular_function/molecular_function/molecular_function/molecular_function/molecular_function/molecular_function/molecular_function/molecular_function/molecular_function/molecular_function/molecular_function/	Cytochrome P450 CYP2 subfamily/
77767	1.0087	0.0072552	UP	--	--	--
1941	1.1658	0.0034669	UP	nucleus/DNA binding/	cellular_component/molecular_function/	mRNA cleavage factor I subunit/CPSF subunit/
1999	1.108	0.0026944	UP	--	--	--
2076	1.3578	0.00095505	UP	integral to membrane/	cellular_component/	--
2200	1.9914	0.0016041	UP	oxidoreductase activity/metabolism/acylglycerone-phosphate reductase activity/	molecular_function/biological_process/molecular_function/	1-Acyl dihydroxyacetone phosphate reductase and related dehydrogenases/
4426	4.0123	5.6017e-06	UP	--	--	--
4430	1.1435	0.0044	UP	exo-alpha-sialidase activity/	molecular_function/	Nuclear receptor coregulator SMRT/SMRTER, contains Myb-like domains/
4517	1.4439	0.0071362	UP	electron transport/monooxygenase activity/4-nitrophenol 2-monooxygenase activity/alpha-pinene dehydrogenase activity/2-hydroxyisobutyrate 3-monooxygenase activity/hydroxymethylsilanetriol oxidase activity/ammonia monooxygenase activity/dimethylsilanediol hydroxylase activity/alpha-pinene monooxygenase activity/tert-butyl alcohol 2-monooxygenase activity/4-chlorophenoxyacetate monooxygenase activi…	biological_process/molecular_function/molecular_function/molecular_function/molecular_function/molecular_function/molecular_function/molecular_function/molecular_function/molecular_function/molecular_function/molecular_function/molecular_function/molecular_function/molecular_function/molecular_function/molecular_function/molecular_function/molecular_function/molecular_function/	Cytochrome P450 CYP4/CYP19/CYP26 subfamilies/Cytochrome P450 CYP4/CYP19/CYP26 subfamilies/
4677	1.0601	0.0058682	UP	--	--	--
4726	1.5354	4.28e-06	UP	electron transport/monooxygenase activity/	biological_process/molecular_function/	Cytochrome P450 CYP2 subfamily/
4921	1.118	0.0033683	UP	N-methyltransferase activity/DNA methylation/DNA binding/zinc ion binding/nucleus/nucleic acid binding/	molecular_function/biological_process/molecular_function/molecular_function/cellular_component/molecular_function/	FOG: Zn-finger/
4936	1.0083	0.0044101	UP	--	--	Uncharacterized conserved protein/
5112	2.4383	0.0046178	UP	oxidoreductase activity/metabolism/regulation of oxidoreductase activity/	molecular_function/biological_process/biological_process/	Predicted dehydrogenase/
5127	1.426	0.00016194	UP	protein amino acid phosphorylation/ATP binding/protein kinase activity/protein serine/threonine kinase activity/	biological_process/molecular_function/molecular_function/molecular_function/	Casein kinase II, alpha subunit/Casein kinase II, alpha subunit/Casein kinase II, alpha subunit/
5196	1.1877	0.0009035	UP	regulation of cell cycle/	biological_process/	CDK8 kinase-activating protein cyclin C/
2322	1.3748	0.00032133	UP	--	--	Uncharacterized Fe-S protein/
5366	1.0032	0.0050035	UP	S-adenosylmethionine-dependent methyltransferase activity/	molecular_function/	--
5598	1.4796	1.3367e-05	UP	ubiquitin thiolesterase activity/	molecular_function/	SMAD6 interacting protein AMSH, contains JAB/MPN/Mov34 domain/
5664	1.022	0.0044649	UP	regulation of transcription, DNA-dependent/transcription factor activity/DNA binding/	biological_process/molecular_function/molecular_function/	FOG: Ankyrin repeat/
5812	1.3422	0.00015721	UP	protein amino acid phosphorylation/ATP binding/protein kinase activity/oxidoreductase activity/pyridoxine 4-dehydrogenase activity/	biological_process/molecular_function/molecular_function/molecular_function/molecular_function/	Voltage-gated shaker-like K+ channel, subunit beta/KCNAB/
2492	1.6267	1.4303e-05	UP	1-phosphatidylinositol-4-phosphate 5-kinase activity/	molecular_function/	Phosphatidylinositol-4-phosphate 5-kinase/
5844	1.269	0.00043563	UP	--	--	--
5847	1.1235	0.0018099	UP	zinc ion binding/nucleus/nucleic acid binding/	molecular_function/cellular_component/molecular_function/	Uncharacterized conserved protein/
5924	1.0649	0.0036416	UP	--	--	--
3027	1.0022	0.0069156	UP	--	--	Predicted hydrolase involved in interstrand cross-link repair/
6107	1.5065	0.00052375	UP	oxidoreductase activity/membrane/electron transport/ferric-chelate reductase activity/	molecular_function/cellular_component/biological_process/molecular_function/	Ferric reductase, NADH/NADPH oxidase and related proteins/Ferric reductase, NADH/NADPH oxidase and related proteins/
3350	1.5916	1.0499e-05	UP	phosphopantothenate-cysteine ligase activity/	molecular_function/	Uncharacterized conserved protein with similarity to phosphopantothenoylcysteine synthetase/decarboxylase/
3462	1.15	0.0032303	UP	--	--	beta-1,6-N-acetylglucosaminyltransferase, contains WSC domain/beta-1,6-N-acetylglucosaminyltransferase, contains WSC domain/
3506	1.5649	2.1101e-05	UP	gibberellin 2-beta-dioxygenase activity/	molecular_function/	Iron/ascorbate family oxidoreductases/Iron/ascorbate family oxidoreductases/
3662	1.1151	0.0033849	UP	--	--	MADS box transcription factor/
3783	1.479	1.8702e-05	UP	--	--	Nuclear localization sequence binding protein/
107644	1.129	0.0041331	UP	--	--	--
107901	1.3327	0.00025941	UP	--	--	--
107947	1.431	2.6905e-05	UP	metabolism/catalytic activity/4-coumarate-CoA ligase activity/	biological_process/molecular_function/molecular_function/	Acyl-CoA synthetase/
108014	2.1181	9.7617e-06	UP	--	--	--
102411	1.3578	0.00080372	UP	--	--	--
102414	1.1101	0.0039971	UP	--	--	--
102461	1.0892	0.0046917	UP	ATP-dependent helicase activity/ATP binding/helicase activity/nucleic acid binding/endoribonuclease activity, producing 5'-phosphomonoesters/bidentate ribonuclease III activity/	molecular_function/molecular_function/molecular_function/molecular_function/molecular_function/molecular_function/	DEAD-box like helicase/
102487	1.2448	0.00046415	UP	electron transport/monooxygenase activity/unspecific monooxygenase activity/	biological_process/molecular_function/molecular_function/	Cytochrome P450 CYP2 subfamily/
102497	1.5379	4.6983e-06	UP	zinc ion binding/regulation of transcription, DNA-dependent/nucleus/transcription factor activity/	molecular_function/biological_process/cellular_component/molecular_function/	--
102562	1.0286	0.0487	UP	--	--	--
102763	1.4066	0.00021637	UP	--	--	beta-1,6-N-acetylglucosaminyltransferase, contains WSC domain/beta-1,6-N-acetylglucosaminyltransferase, contains WSC domain/
102906	1.2316	0.015695	UP	--	--	--
102980	1.0428	0.0050506	UP	ubiquitin cycle/protein modification/ubiquitin conjugating enzyme activity/ubiquitin-protein ligase activity/	biological_process/biological_process/molecular_function/molecular_function/	Ubiquitin-protein ligase/
103009	1.9119	0.02894	UP	--	--	--
103034	2.062	2.752e-06	UP	zinc ion binding/regulation of transcription, DNA-dependent/nucleus/transcription factor activity/	molecular_function/biological_process/cellular_component/molecular_function/	--
103145	1.5088	0.0041083	UP	--	--	--
103147	1.0057	0.0033328	UP	electron transport/monooxygenase activity/metabolism/unspecific monooxygenase activity/	biological_process/molecular_function/biological_process/molecular_function/	Cytochrome P450 CYP4/CYP19/CYP26 subfamilies/Cytochrome P450 CYP4/CYP19/CYP26 subfamilies/
103149	1.2433	0.00058032	UP	nucleoside-triphosphatase activity/nucleotide binding/ATP binding/	molecular_function/molecular_function/molecular_function/	AAA+-type ATPase/
103158	1.8319	2.9672e-05	UP	zinc ion binding/regulation of transcription, DNA-dependent/nucleus/transcription factor activity/transcription/DNA binding/pyrophosphatase activity/metabolism/magnesium ion binding/	molecular_function/biological_process/cellular_component/molecular_function/biological_process/molecular_function/molecular_function/biological_process/molecular_function/	--
103179	1.75	0.0028984	UP	--	--	--
103189	1.5799	0.00047916	UP	--	--	--
103236	1.1455	0.0017022	UP	--	--	Serine/threonine protein kinase/
103275	1.5522	0.00078843	UP	zinc ion binding/nucleus/nucleic acid binding/	molecular_function/cellular_component/molecular_function/	FOG: Zn-finger/
103276	2.3042	8.4098e-05	UP	--	--	--
108096	1.4088	0.00013721	UP	--	--	WD40 repeat-containing protein/
108160	1.2439	0.032604	UP	--	--	--
108191	1.5809	2.2621e-05	UP	--	--	RNA helicase nonsense mRNA reducing factor (pNORF1)/
108233	1.3106	0.0043665	UP	--	--	--
108288	1.186	0.0016032	UP	--	--	--
108333	1.4111	5.6545e-05	UP	--	--	--
108356	1.2414	0.00066543	UP	--	--	--
108367	2.6538	6.3906e-06	UP	--	--	--
108548	1.0359	0.0074915	UP	nucleic acid binding/	molecular_function/	E3 ubiquitin ligase interacting with arginine methyltransferase/
108557	1.0649	0.0099547	UP	--	--	Transcriptional corepressor Atrophin-1/DRPLA/
108639	1.2395	0.0018671	UP	--	--	--
108669	1.9963	8.9034e-07	UP	--	--	--
108676	2.4409	7.7255e-05	UP	--	--	--
108683	1.3184	0.0022138	UP	--	--	--
108706	1.1622	0.0020945	UP	protein transport/ubiquitin cycle/protein modification/	biological_process/biological_process/biological_process/	Vacuolar sorting protein/ubiquitin receptor VPS23/Vacuolar sorting protein/ubiquitin receptor VPS23/
108802	1.7015	0.00016764	UP	--	--	--
108899	1.741	3.3594e-07	UP	--	--	Chitinase/
109007	1.0201	0.00771	UP	--	--	FOG: Low-complexity/
109022	1.6237	3.5565e-06	UP	integral to membrane/G-protein coupled receptor protein signaling pathway/rhodopsin-like receptor activity/	cellular_component/biological_process/molecular_function/	Anaphase promoting complex, Cdc20, Cdh1, and Ama1 subunits/Anaphase promoting complex, Cdc20, Cdh1, and Ama1 subunits/
109045	1.0042	0.011978	UP	--	--	--
109146	1.9114	0.018205	UP	--	--	--
109219	1.6087	0.0016437	UP	--	--	--
109284	1.1034	0.037031	UP	--	--	--
109307	1.0457	0.011013	UP	--	--	--
109311	1.0234	0.0099949	UP	--	--	Predicted transmembrane protein of the immunoglobulin family of cell adhesion molecules/
109325	1.1076	0.0014619	UP	--	--	--
109338	2.4013	2.9376e-09	UP	--	--	--
109372	2.7405	9.5956e-08	UP	--	--	--
109373	1.7548	9.26e-05	UP	--	--	--
109394	1.0772	0.0049333	UP	zinc ion binding/regulation of transcription, DNA-dependent/nucleus/transcription factor activity/	molecular_function/biological_process/cellular_component/molecular_function/	--
109512	1.1951	0.0011097	UP	intracellular/DNA binding/	cellular_component/molecular_function/	Putative transcription factor HALR/MLL3, involved in embryonic development/
109673	1.7311	0.040244	UP	metabolism/catalytic activity/	biological_process/molecular_function/	--
109677	1.3107	0.0004335	UP	membrane/carbohydrate transport/sugar porter activity/integral to membrane/transport/transporter activity/	cellular_component/biological_process/molecular_function/cellular_component/biological_process/molecular_function/	Predicted transporter (major facilitator superfamily)/
109721	1.0345	0.0056635	UP	--	--	Transcription factor CA150/
109756	1.7381	9.0434e-07	UP	--	--	--
109779	4.8877	5.9112e-06	UP	ribosomal S6-glutamic acid ligase activity/acid-amino acid ligase activity/UDP-N-acetylmuramoylalanyl-D-glutamyl-2,6-diaminopimelate-D-alanyl-D-alanine ligase activity/	molecular_function/molecular_function/molecular_function/	von Willebrand factor and related coagulation proteins/von Willebrand factor and related coagulation proteins/
109811	1.1209	0.0023785	UP	electron transport/monooxygenase activity/steroid 17-alpha-monooxygenase activity/	biological_process/molecular_function/molecular_function/	Cytochrome P450 CYP2 subfamily/
109849	1.0494	0.010768	UP	--	--	--
109960	1.4027	0.0010342	UP	--	--	von Willebrand factor and related coagulation proteins/von Willebrand factor and related coagulation proteins/
109980	1.087	0.0020335	UP	acyltransferase activity/metabolism/glycerol-3-phosphate O-acyltransferase activity/	molecular_function/biological_process/molecular_function/	Lysophosphatidic acid acyltransferase LPAAT and related acyltransferases/
110079	1.2077	0.0081418	UP	N-acetyltransferase activity/	molecular_function/	--
110133	1.0702	0.005787	UP	membrane/transport/binding/	cellular_component/biological_process/molecular_function/	Mitochondrial carrier protein PET8/
110140	1.7651	0.0056121	UP	--	--	beta-1,6-N-acetylglucosaminyltransferase, contains WSC domain/beta-1,6-N-acetylglucosaminyltransferase, contains WSC domain/
110366	1.308	0.002171	UP	--	--	--
110386	1.7451	2.9159e-06	UP	--	--	--
110455	1.6689	3.5375e-05	UP	oxidoreductase activity/metabolism/	molecular_function/biological_process/	17 beta-hydroxysteroid dehydrogenase type 3, HSD17B3/
110456	1.1129	0.006438	UP	--	--	--
110458	1.4579	6.8433e-05	UP	zinc ion binding/nucleus/nucleic acid binding/	molecular_function/cellular_component/molecular_function/	SNF2 family DNA-dependent ATPase/
110496	1.1284	0.0026641	UP	--	--	--
110509	1.3606	0.00022782	UP	--	--	KEKE-like motif-containing transcription regulator (Rlr1)/suppressor of sin4/
103482	1.3769	0.00020222	UP	nucleic acid binding/zinc ion binding/nucleus/	molecular_function/molecular_function/cellular_component/	Predicted E3 ubiquitin ligase/
103694	1.3196	0.00011789	UP	--	--	--
103772	1.0193	0.030049	UP	catalytic activity/	molecular_function/	--
103812	1.4843	6.0895e-05	UP	--	--	Nucleolar GTPase/ATPase p130/
103827	1.4304	0.042298	UP	--	--	--
103907	1.7721	7.0787e-05	UP	--	--	--
103930	1.1239	0.019289	UP	--	--	Cytosine deaminase FCY1 and related enzymes/
103959	1.2659	0.0099295	UP	--	--	--
110638	1.2678	0.00034232	UP	membrane/transport/binding/	cellular_component/biological_process/molecular_function/	Mitochondrial carnitine-acylcarnitine carrier protein/
110647	1.1783	0.0023356	UP	protein biosynthesis/ribosome/intracellular/structural constituent of ribosome/metabolism/catalytic activity/	biological_process/cellular_component/cellular_component/molecular_function/biological_process/molecular_function/	Predicted hydrolase (HAD superfamily)/
110709	1.2175	0.0022822	UP	--	--	--
110855	2.3796	4.2635e-05	UP	--	--	--
111005	1.2637	0.021002	UP	--	--	--
111038	1.3299	0.00027838	UP	--	--	--
111059	1.0244	0.0066454	UP	--	--	--
111129	1.605	2.2478e-06	UP	--	--	--
111194	1.3319	0.00018957	UP	GTP binding/	molecular_function/	Predicted GTPase/
111253	1.2124	0.0011672	UP	--	--	--
111382	1.1064	0.0034808	UP	catalytic activity/	molecular_function/	Ankyrin/
111446	1.7174	5.8269e-07	UP	zinc ion binding/regulation of transcription, DNA-dependent/nucleus/transcription factor activity/	molecular_function/biological_process/cellular_component/molecular_function/	--
111476	1.3532	0.00069533	UP	zinc ion binding/metallopeptidase activity/proteolysis and peptidolysis/	molecular_function/molecular_function/biological_process/	--
111591	1.0486	0.0033933	UP	catalytic activity/	molecular_function/	--
111672	1.6582	6.4421e-06	UP	--	--	--
111682	1.3326	0.0027426	UP	--	--	--
111717	1.2269	0.00032403	UP	--	--	--
104046	2.2247	0.022692	UP	--	--	--
111873	1.5157	0.049764	UP	zinc ion binding/regulation of transcription, DNA-dependent/nucleus/transcription factor activity/phosphopantetheine binding/	molecular_function/biological_process/cellular_component/molecular_function/molecular_function/	--
111887	2.1842	4.0185e-06	UP	--	--	--
111888	1.2785	0.0014564	UP	--	--	Synaptic vesicle transporter SVOP and related transporters (major facilitator superfamily)/
111953	1.7021	2.7127e-06	UP	membrane/N-linked glycosylation/calcium ion binding/mannosyl-oligosaccharide 1,2-alpha-mannosidase activity/	cellular_component/biological_process/molecular_function/molecular_function/	1, 2-alpha-mannosidase/
104061	3.0454	0.0021693	UP	--	--	--
104102	1.4438	0.026138	UP	catalytic activity/butyrolactone hydrolase activity/3,4-dihydrocoumarin hydrolase activity/sulfolactone hydrolase activity/1-oxa-2-oxocycloheptane lactonase activity/carboxylic ester hydrolase activity/lipase activity/phospholipase activity/	molecular_function/molecular_function/molecular_function/molecular_function/molecular_function/molecular_function/molecular_function/molecular_function/	Hormone-sensitive lipase HSL/
104137	2.1142	0.00010982	UP	--	--	--
104168	1.097	0.020038	UP	--	--	--
104180	1.5763	0.024573	UP	oxidoreductase activity/metabolism/NAD+ ADP-ribosyltransferase activity/	molecular_function/biological_process/molecular_function/	Ankyrin/
104206	1.8182	0.00034753	UP	--	--	--
104211	1.5078	0.042173	UP	protein folding/cyclophilin-type peptidyl-prolyl cis-trans isomerase activity/FK506-sensitive peptidyl-prolyl cis-trans isomerase/cyclophilin/peptidyl-prolyl cis-trans isomerase activity/	biological_process/molecular_function/molecular_function/molecular_function/molecular_function/	FKBP-type peptidyl-prolyl cis-trans isomerase/
104215	1.9846	4.4324e-06	UP	--	--	--
104304	1.8918	0.00047487	UP	--	--	--
104320	1.8238	1.8051e-07	UP	--	--	Synaptic vesicle transporter SVOP and related transporters (major facilitator superfamily)/
104333	1.5329	1.4875e-05	UP	NAD+ ADP-ribosyltransferase activity/	molecular_function/	Ankyrin/
104369	3.8496	0.00092227	UP	protein amino acid phosphorylation/ATP binding/protein kinase activity/	biological_process/molecular_function/molecular_function/	--
104372	1.0173	0.013316	UP	--	--	FOG: Ankyrin repeat/
104418	1.4108	0.0034387	UP	aromatic compound metabolism/monooxygenase activity/disulfide oxidoreductase activity/electron transport/oxidoreductase activity/metabolism/salicylate 1-monooxygenase activity/	biological_process/molecular_function/molecular_function/biological_process/molecular_function/biological_process/molecular_function/	Kynurenine 3-monooxygenase and related flavoprotein monooxygenases/Kynurenine 3-monooxygenase and related flavoprotein monooxygenases/
104419	1.1823	0.010641	UP	--	--	--
104438	1.2264	0.0081359	UP	electron transport/D-lactate dehydrogenase activity/	biological_process/molecular_function/	Proteins containing the FAD binding domain/
104514	1.1702	0.001535	UP	--	--	--
104549	1.2964	0.0004634	UP	--	--	Splicing coactivator SRm160/300, subunit SRm300/
104551	1.6406	0.0039166	UP	--	--	--
104557	1.2633	0.042405	UP	oxidoreductase activity/metabolism/	molecular_function/biological_process/	Dehydrogenases with different specificities (related to short-chain alcohol dehydrogenases)/
104585	1.5392	0.018988	UP	--	--	--
112040	2.0316	2.1652e-07	UP	--	--	Wiskott Aldrich syndrome proteins/
112052	1.0335	0.0034057	UP	cyclophilin-type peptidyl-prolyl cis-trans isomerase activity/FK506-sensitive peptidyl-prolyl cis-trans isomerase/cyclophilin/peptidyl-prolyl cis-trans isomerase activity/	molecular_function/molecular_function/molecular_function/molecular_function/	Splicing coactivator SRm160/300, subunit SRm300/
112055	1.3381	0.041428	UP	--	--	--
112064	1.2186	0.0012321	UP	--	--	--
112080	1.1632	0.0010752	UP	--	--	--
112085	2.3361	2.7323e-06	UP	zinc ion binding/regulation of transcription, DNA-dependent/nucleus/transcription factor activity/	molecular_function/biological_process/cellular_component/molecular_function/	--
112086	2.0396	0.030455	UP	--	--	--
112122	1.0502	0.003527	UP	N-methyltransferase activity/DNA methylation/DNA binding/	molecular_function/biological_process/molecular_function/	--
112129	1.1683	0.020328	UP	zinc ion binding/regulation of transcription, DNA-dependent/nucleus/transcription factor activity/	molecular_function/biological_process/cellular_component/molecular_function/	--
112222	2.4223	2.2068e-06	UP	--	--	--
112238	3.1562	0.00065529	UP	--	--	--
112255	2.4566	0.0052478	UP	--	--	--
112277	2.5129	2.3537e-05	UP	--	--	--
112285	2.1166	0.00011246	UP	--	--	--
112319	1.0436	0.0088349	UP	--	--	--
112390	1.4398	2.9141e-05	UP	--	--	--
112398	1.1442	0.013652	UP	--	--	--
112399	1.1002	0.0027231	UP	chromatin assembly or disassembly/nucleus/chromatin binding/chromatin/	biological_process/cellular_component/molecular_function/cellular_component/	Heterochromatin-associated protein HP1 and related CHROMO domain proteins/
112400	1.1676	0.0075894	UP	--	--	--
112401	1.3212	0.00039878	UP	zinc ion binding/regulation of transcription, DNA-dependent/nucleus/transcription factor activity/	molecular_function/biological_process/cellular_component/molecular_function/	beta-1,6-N-acetylglucosaminyltransferase, contains WSC domain/beta-1,6-N-acetylglucosaminyltransferase, contains WSC domain/
112439	1.4682	1.6927e-05	UP	--	--	Gluconate transport-inducing protein/Gluconate transport-inducing protein/
112470	1.3658	0.00030435	UP	--	--	--
104856	1.456	3.4537e-05	UP	--	--	Predicted membrane protein/
104925	1.6567	5.2511e-06	UP	--	--	Ca2+-modulated nonselective cation channel polycystin/Ca2+-modulated nonselective cation channel polycystin/
104968	1.0223	0.0045147	UP	--	--	--
105154	2.1897	0.0019389	UP	--	--	Polyadenylate-binding protein (RRM superfamily)/Polyadenylate-binding protein (RRM superfamily)/
105155	1.2603	0.0018084	UP	--	--	--
105158	2.0628	3.7199e-05	UP	--	--	Halotolerance protein HAL3 (contains flavoprotein domain)/Halotolerance protein HAL3 (contains flavoprotein domain)/
105187	2.4674	0.0062129	UP	--	--	--
112516	1.4031	0.00010714	UP	GTP binding/GTPase activity/dynamin GTPase activity/	molecular_function/molecular_function/molecular_function/	Vacuolar sorting protein VPS1, dynamin, and related proteins/Vacuolar sorting protein VPS1, dynamin, and related proteins/
112536	1.5274	1.3568e-05	UP	--	--	--
112578	3.2767	0.0033673	UP	--	--	--
112609	1.2639	0.00086473	UP	--	--	Splicing coactivator SRm160/300, subunit SRm300/
112629	1.6083	0.022404	UP	--	--	--
112630	1.6114	0.00033375	UP	--	--	--
112631	1.1854	0.020635	UP	--	--	--
112643	2.4513	5.8107e-07	UP	proteolysis and peptidolysis/cysteine-type endopeptidase activity/zinc ion binding/regulation of transcription, DNA-dependent/nucleus/transcription factor activity/transcription/DNA binding/	biological_process/molecular_function/molecular_function/biological_process/cellular_component/molecular_function/biological_process/molecular_function/	--
105239	1.6011	9.1419e-06	UP	--	--	--
105255	1.2305	0.0046017	UP	zinc ion binding/regulation of transcription, DNA-dependent/nucleus/transcription factor activity/	molecular_function/biological_process/cellular_component/molecular_function/	--
105260	1.4924	1.2857e-05	UP	membrane/carbohydrate transport/sugar porter activity/integral to membrane/transport/transporter activity/L-arabinose isomerase activity/	cellular_component/biological_process/molecular_function/cellular_component/biological_process/molecular_function/molecular_function/	Predicted transporter (major facilitator superfamily)/
105342	1.2274	0.028028	UP	--	--	von Willebrand factor and related coagulation proteins/von Willebrand factor and related coagulation proteins/
105349	1.7544	1.0514e-06	UP	--	--	Actin regulatory protein (Wiskott-Aldrich syndrome protein)/Actin regulatory protein (Wiskott-Aldrich syndrome protein)/
105356	1.0049	0.040709	UP	--	--	--
105389	1.0144	0.010594	UP	--	--	--
105520	1.1298	0.0032109	UP	zinc ion binding/transcription/nucleus/DNA binding/	molecular_function/biological_process/cellular_component/molecular_function/	--
105537	2.1926	1.1464e-07	UP	--	--	--
105565	1.0211	0.011946	UP	integral to membrane/transport/transporter activity/	cellular_component/biological_process/molecular_function/	Synaptic vesicle transporter SVOP and related transporters (major facilitator superfamily)/
105613	1.0508	0.0096558	UP	--	--	--
105682	1.1675	0.0017013	UP	phosphoenolpyruvate-dependent sugar phosphotransferase system/sugar porter activity/	biological_process/molecular_function/	Chromatin remodeling complex WSTF-ISWI, large subunit (contains heterochromatin localization, PHD and BROMO domains)/
105701	1.058	0.01643	UP	--	--	--
105763	1.0575	0.0023042	UP	--	--	Transcription factor, contains HOX domain/
112656	1.1033	0.015596	UP	--	--	FOG: RRM domain/
112660	1.338	0.000848	UP	--	--	--
105785	1.6672	0.007531	UP	--	--	--
105787	1.7426	0.012572	UP	--	--	--
105798	2.2445	0.026602	UP	integral to membrane/tetracycline transport/tetracycline:hydrogen antiporter activity/transport/transporter activity/	cellular_component/biological_process/molecular_function/biological_process/molecular_function/	Predicted transporter (major facilitator superfamily)/
105816	1.0188	0.011329	UP	--	--	--
105823	1.6441	0.0026621	UP	electron transport/	biological_process/	Proteins containing the FAD binding domain/
105849	1.0767	0.0098706	UP	zinc ion binding/regulation of transcription, DNA-dependent/nucleus/transcription factor activity/transcription/DNA binding/	molecular_function/biological_process/cellular_component/molecular_function/biological_process/molecular_function/	--
105863	1.3765	7.9732e-05	UP	--	--	--
105864	1.0438	0.0076762	UP	--	--	--
105882	1.2339	0.002171	UP	calcium ion binding/	molecular_function/	--
105975	1.4632	0.00056193	UP	--	--	--
106035	1.1354	0.0017876	UP	--	--	--
106048	1.0527	0.0022184	UP	zinc ion binding/nucleus/nucleic acid binding/	molecular_function/cellular_component/molecular_function/	FOG: Zn-finger/
106049	1.2781	0.026656	UP	--	--	tRNA-splicing endonuclease positive effector (SEN1)/
106051	1.3707	0.00014401	UP	--	--	Transcription factor TCF20/
106055	1.0313	0.014884	UP	--	--	Predicted membrane protein/
106089	1.7507	0.00014137	UP	--	--	--
106116	1.6819	4.4515e-06	UP	--	--	beta-1,6-N-acetylglucosaminyltransferase, contains WSC domain/beta-1,6-N-acetylglucosaminyltransferase, contains WSC domain/
106168	1.1219	0.0063095	UP	--	--	--
106229	1.4115	0.0064206	UP	--	--	--
106274	1.1247	0.0063744	UP	--	--	--
106276	1.3094	0.00054692	UP	transferase activity, transferring pentosyl groups/regulation of translation/NAD(P)-serine ADP-ribosyltransferase activity/NAD(P)-asparagine ADP-ribosyltransferase activity/NAD(P)-cysteine ADP-ribosyltransferase activity/imidazoleglycerol phosphate synthase activity/	molecular_function/biological_process/molecular_function/molecular_function/molecular_function/molecular_function/	Initiator tRNA phosphoribosyl-transferase/
106314	1.5104	0.00084213	UP	--	--	Ankyrin/
106356	1.041	0.0028573	UP	integral to membrane/response to xenobiotic stimulus/	cellular_component/biological_process/	--
106452	1.1159	0.0040428	UP	--	--	--
106475	2.3857	0.026151	UP	--	--	--
106531	1.1635	0.0011098	UP	cytoplasm/nucleus/	cellular_component/cellular_component/	GTP-binding protein/
106570	1.1395	0.0016005	UP	--	--	Predicted coiled-coil protein/
106623	1.5084	0.00055199	UP	--	--	--
106625	1.7217	0.00024607	UP	zinc ion binding/nucleus/nucleic acid binding/	molecular_function/cellular_component/molecular_function/	SWAP mRNA splicing regulator/
106626	1.5845	6.4041e-05	UP	nucleoside-triphosphatase activity/nucleotide binding/ATP binding/	molecular_function/molecular_function/molecular_function/	Signaling protein SWIFT and related BRCT domain proteins/Signaling protein SWIFT and related BRCT domain proteins/Signaling protein SWIFT and related BRCT domain proteins/Signaling protein SWIFT and related BRCT domain proteins/
106627	1.3433	0.0009695	UP	--	--	--
106646	1.1889	0.0007375	UP	metabolism/catalytic activity/4-coumarate-CoA ligase activity/	biological_process/molecular_function/molecular_function/	Acyl-CoA synthetase/
106677	1.2189	0.0032109	UP	zinc ion binding/regulation of transcription, DNA-dependent/nucleus/transcription factor activity/	molecular_function/biological_process/cellular_component/molecular_function/	--
106706	1.384	8.5037e-05	UP	zinc ion binding/regulation of transcription, DNA-dependent/nucleus/transcription factor activity/	molecular_function/biological_process/cellular_component/molecular_function/	--
106743	1.2273	0.00032075	UP	--	--	Nucleolar GTPase/ATPase p130/
106821	1.2161	0.031798	UP	--	--	--
107012	1.2362	0.0010793	UP	--	--	--
107032	1.6334	5.5098e-06	UP	--	--	--
107111	1.7653	4.9042e-07	UP	--	--	--
107137	1.6758	1.8457e-06	UP	metabolism/catalytic activity/C-4 methylsterol oxidase activity/	biological_process/molecular_function/molecular_function/	C-4 sterol methyl oxidase/
107144	1.1373	0.0012994	UP	--	--	--
107206	1.2374	0.00092486	UP	ATP adenylyltransferase activity/	molecular_function/	--
107278	1.3544	0.0059906	UP	--	--	--
107339	1.2475	0.0016303	UP	--	--	--
107340	1.423	2.2178e-05	UP	--	--	Beta-spectrin/
107360	1.1967	0.0010456	UP	--	--	Prolyl 4-hydroxylase alpha subunit/
107541	2.0459	0.015342	UP	nucleus/DNA binding/	cellular_component/molecular_function/	Transcription factor, Myb superfamily/
38048	1.1191	0.0066454	UP	--	--	--
41325	1.7694	3.7737e-06	UP	integral to membrane/response to xenobiotic stimulus/	cellular_component/biological_process/	--
41425	1.2885	0.0040575	UP	--	--	--
27722	1.2338	0.0066724	UP	electron transport/monooxygenase activity/unspecific monooxygenase activity/	biological_process/molecular_function/molecular_function/	Cytochrome P450 CYP2 subfamily/
33840	1.2904	0.0015805	UP	--	--	--
34353	1.0111	0.0074557	UP	--	--	--
36468	1.5496	0.00014095	UP	zinc ion binding/regulation of transcription, DNA-dependent/nucleus/transcription factor activity/transcription/DNA binding/	molecular_function/biological_process/cellular_component/molecular_function/biological_process/molecular_function/	--
42858	1.9324	5.0135e-05	UP	--	--	--
25224	1.4822	0.00011064	UP	cell adhesion/alpha,alpha-trehalase activity/	biological_process/molecular_function/	Acid trehalase/
40808	1.2588	0.00024225	UP	oxidoreductase activity/metabolism/3-ketoglucose-reductase activity/2-hydroxytetrahydrofuran dehydrogenase activity/5-exo-hydroxycamphor dehydrogenase activity/epoxide dehydrogenase activity/oxidoreductase activity, acting on the CH-OH group of donors, NAD or NADP as acceptor/steroid dehydrogenase activity/gluconate dehydrogenase activity/mevaldate reductase activity/isocitrate dehydrogenase acti…	molecular_function/biological_process/molecular_function/molecular_function/molecular_function/molecular_function/molecular_function/molecular_function/molecular_function/molecular_function/molecular_function/molecular_function/molecular_function/	Dehydrogenases with different specificities (related to short-chain alcohol dehydrogenases)/
38227	1.7585	7.5863e-07	UP	--	--	Leucine-rich repeat protein/
40758	1.0153	0.01541	UP	homocysteine S-methyltransferase activity/	molecular_function/	Homocysteine S-methyltransferase/
40943	1.3663	0.00065711	UP	--	--	--
30578	1.5981	0.0001185	UP	base-excision repair/	biological_process/	Endonuclease III/
28036	1.1824	0.0057038	UP	integral to membrane/transport/transporter activity/	cellular_component/biological_process/molecular_function/	Synaptic vesicle transporter SVOP and related transporters (major facilitator superfamily)/
35768	1.246	0.00084303	UP	--	--	--
37933	1.0795	0.0026914	UP	nucleus/DNA binding/	cellular_component/molecular_function/	--
38341	1.1872	0.0010717	UP	integral to membrane/tetracycline transport/tetracycline:hydrogen antiporter activity/transport/transporter activity/	cellular_component/biological_process/molecular_function/biological_process/molecular_function/	Synaptic vesicle transporter SVOP and related transporters (major facilitator superfamily)/
40534	1.1916	0.0014841	UP	--	--	--
36530	1.7577	8.683e-05	UP	riboflavin biosynthesis/riboflavin kinase activity/	biological_process/molecular_function/	Riboflavin kinase/
30465	1.5081	1.3917e-05	UP	G-protein coupled receptor protein signaling pathway/heterotrimeric G-protein complex/signal transducer activity/lanosterol synthase activity/	biological_process/cellular_component/molecular_function/molecular_function/	U4/U6 small nuclear ribonucleoprotein Prp4 (contains WD40 repeats)/
41660	2.5033	0.0047529	UP	--	--	--
39588	1.0364	0.033463	UP	oxidoreductase activity/electron transport/disulfide oxidoreductase activity/NADH dehydrogenase activity/	molecular_function/biological_process/molecular_function/molecular_function/	Monodehydroascorbate/ferredoxin reductase/
41719	1.1124	0.003736	UP	--	--	Predicted Cu2+ homeostasis protein CutC/
29439	1.1189	0.0010488	UP	--	--	--
35109	1.2356	0.018141	UP	--	--	U4/U6 small nuclear ribonucleoprotein Prp4 (contains WD40 repeats)/
36335	1.4469	4.0128e-05	UP	zinc ion binding/regulation of transcription, DNA-dependent/nucleus/transcription factor activity/	molecular_function/biological_process/cellular_component/molecular_function/	--
37525	1.4917	1.7855e-05	UP	--	--	--
37827	1.2415	0.0074075	UP	electron transport/monooxygenase activity/4-nitrophenol 2-monooxygenase activity/alpha-pinene dehydrogenase activity/2-hydroxyisobutyrate 3-monooxygenase activity/hydroxymethylsilanetriol oxidase activity/ammonia monooxygenase activity/dimethylsilanediol hydroxylase activity/alpha-pinene monooxygenase activity/tert-butyl alcohol 2-monooxygenase activity/4-chlorophenoxyacetate monooxygenase activi…	biological_process/molecular_function/molecular_function/molecular_function/molecular_function/molecular_function/molecular_function/molecular_function/molecular_function/molecular_function/molecular_function/molecular_function/molecular_function/molecular_function/molecular_function/molecular_function/molecular_function/molecular_function/molecular_function/molecular_function/	Cytochrome P450/
39753	1.4254	0.0005226	UP	--	--	--
42264	1.4218	0.0012109	UP	intracellular/exonuclease activity/	cellular_component/molecular_function/	3'-5' exonuclease/
43076	1.0633	0.00629	UP	--	--	--
31210	1.2471	0.0012642	UP	--	--	--
25739	1.4009	3.1143e-05	UP	metal ion transporter activity/metal ion transport/membrane/	molecular_function/biological_process/cellular_component/	--
34386	1.9413	9.3732e-10	UP	regulation of transcription, DNA-dependent/DNA binding/	biological_process/molecular_function/	HMG-box transcription factor/
30068	1.2988	0.0089389	UP	--	--	--
41111	1.0596	0.0033391	UP	regulation of transcription/transcription regulator activity/nucleus/	biological_process/molecular_function/cellular_component/	RNA polymerase II transcriptional regulation mediator/
41664	1.1868	0.0040845	UP	--	--	--
29142	1.3765	5.5861e-05	UP	--	--	--
32027	1.7771	0.00046154	UP	lysophospholipase activity/	molecular_function/	Lysophospholipase/
35777	1.7495	1.2086e-07	UP	--	--	Predicted K+/H+-antiporter/
36267	1.0294	0.002468	UP	--	--	--
31134	2.147	6.7383e-11	UP	integral to membrane/C-terminal protein amino acid methylation/protein-S-isoprenylcysteine O-methyltransferase activity/	cellular_component/biological_process/molecular_function/	Farnesyl cysteine-carboxyl methyltransferase/
41690	1.6666	3.3257e-05	UP	--	--	--
71556	1.908	0.0012994	UP	--	--	--
71566	1.132	0.0012734	UP	acid phosphatase activity/	molecular_function/	Multiple inositol polyphosphate phosphatase/
72091	1.17	0.00070956	UP	--	--	Serine/threonine protein kinase/
72183	1.5779	5.5098e-06	UP	nutrient reservoir activity/	molecular_function/	--
72321	1.1558	0.0031655	UP	proteolysis and peptidolysis/subtilase activity/	biological_process/molecular_function/	--
72524	2.2788	0.012504	UP	regulation of transcription, DNA-dependent/nucleus/DNA binding/	biological_process/cellular_component/molecular_function/	--
72611	2.8119	1.997e-17	UP	zinc ion binding/regulation of transcription, DNA-dependent/nucleus/transcription factor activity/transcription/DNA binding/	molecular_function/biological_process/cellular_component/molecular_function/biological_process/molecular_function/	--
72632	1.4679	1.4203e-05	UP	carbohydrate metabolism/hydrolase activity, hydrolyzing O-glycosyl compounds/calcium ion binding/alpha-galactosidase activity/	biological_process/molecular_function/molecular_function/molecular_function/	Alpha-D-galactosidase (melibiase)/
73039	2.8125	0.0010034	UP	protein amino acid phosphorylation/ATP binding/protein-tyrosine kinase activity/	biological_process/molecular_function/molecular_function/	--
73103	1.6809	0.019895	UP	response to freezing/ice binding/homoiothermy/protein biosynthesis/ribosome/intracellular/structural constituent of ribosome/	biological_process/molecular_function/biological_process/biological_process/cellular_component/cellular_component/molecular_function/	C-type lectin/C-type lectin/
