# Supplementary material for: Understanding the Role of Trichoderma reesei Vib1 in Gene Expression during Cellulose Degradation
Source: J Fungi (Basel). 2021 Jul 29;7(8):613. doi: 10.3390/jof7080613 (PMC8397228; doi:10.3390/jof7080613)
Supplement: Supplementary file 1 [file jof-07-00613-s001.zip › Supplementary Materials/Table S1.xlsx]

## Sheet: Sheet1
Table S1. Oligonucleotides used in this study
Primer	Sequence (from 5'to 3')	Purpose
Fpyr4	aagcttGACTAGACTGACCCCCCCG	amplifying pyr4 expression cassette with QM9414 genome DNA as template
Rpyr4	catatgCAACTGCATCCAAACCATCCTACC	amplifying pyr4 expression cassette with QM9414 genome DNA as template
Fpyr4-DR	catatgGACTAGACTGACCCCCCCG	amplifying direct repeat
Rpyr4-DR	ggatccGGCGACCACCGAATGGGTTTC	amplifying direct repeat
Fvib1_up	gtcgacggtatcgataagcttTCGCCTTGATACGAGCAGGACC	amplifying upstream region of vib1 gene
Rvib1_up	ggggtcagtctagtcaagcttAGGGGCTGGTGTCGCAATGG	amplifying upstream region of vib1 gene
Fvib1_down	gtggtcgccatcgatggatcc AGCCGACCCCAGAACGCGAC	amplifying downstream region of vib1 gene
Rvib1_down	cgctctagaactagtggatccAGTAGTACCTACGCCTCTAATGTGCC	amplifying downstream region of vib1 gene
Fvib1	TCGCCTTGATACGAGCAGGACC	amplifying vib1 deletion cassette with vib1 deletion plasmid as template
Rvib1	AGTAGTACCTACGCCTCTAATGTGCC	amplifying vib1 deletion cassette with vib1 deletion plasmid as template
Fvib1-v	TCTACTCCCTAGCCGCCTTC	verifying the deletion of vib1 gene
Rvib1-v	ACCCTTAGTGTACGAGTCGCG	verifying the deletion of vib1 gene
F xyr1_ up	gtcgacggtatcgataagcttTCCTACTACGAGGCACCGTGTAC	amplifying upstream region of xyr1 gene
Rxyr1_ up	ggggtcagtctagtcaagcttTGTGGCGCGCTGTGTGCGAT	amplifying upstream region of xyr1 gene
Fxyr1_down	gtggtcgccatcgatggatcc GGAGGCCACTCAATCGTATGACG	amplifying downstream region of xyr1 gene
Rxyr1_down	cgctctagaactagtggatccCATCGTCAGTGAACCCATCCTGAAC	amplifying downstream region of xyr1 gene
Fxyr1	TCCTACTACGAGGCACCGTGTAC	amplifying xyr1 deletion cassette with xyr1 deletion plasmid as template
Rxyr1	CATCGTCAGTGAACCCATCCTGAAC	amplifying xyr1 deletion cassette with xyr1 deletion plasmid as template
Fxyr1-v	AGGTCGCTCTGAGTTTCTCG	verifying the deletion of xyr1 gene
Rxyr1-v	TGTGTAGTCCCCCAATCCAAC	verifying the deletion of xyr1 gene
Fpyr4_ up	gtcgacggtatcgataagcttGACTAGACTGACCCCCCCG	amplifying 2.7kb of pyr4 expression cassette as upstream homologue arm for targeted integration of vib1 or xyr1 constitutive expression in pyr4 locus
Rpyr4-up	cctgtgtgtagagatacaaggCAACTGCATCCAAACCATCCTACC	amplifying 2.7kb of pyr4 expression cassette as upstream homologue arm for targeted integration of vib1 or xyr1 constitutive expression in pyr4 locus
Fgpd	CCTTGTATCTCTACACACAGGC	amplifying glyceraldehyde-3-phosphate dehydrogenase promoter with Aspergillus nidulans genome DNA as template
Rgpd	TGTGATGTCTGCTCAAGCGGG	amplifying glyceraldehyde-3-phosphate dehydrogenase promoter with Aspergillus nidulans genome DNA as template
vib1_ for	cccgcttgagcagacatcacaATGACCGACCTCAGAGGAGAG	amplifying open reading frame and terminator of vib1 gene with T. reesei genome DNA as template
vib1_ rev	catagtaacgactccacgatgTCTCAGCGTCACCTCACATCC	amplifying open reading frame and terminator of vib1 gene with T. reesei genome DNA as template
Fpyr4_ down	CATCGTGGAGTCGTTACTATGCAG	amplifying downstream homologue arm of pyr4 for targeted integration of vib1 or xyr1 constitutive expression in pyr4 locus
Rpyr4_ down	cgctctagaactagtggatCCCCGATTCAGTCACATTGGCAGTATAC	amplifying downstream homologue arm of pyr4 for targeted integration of vib1 or xyr1 constitutive expression in pyr4 locus
xyr1_ for	cccgcttgagcagacaTCACAATGTTGTCCAATCCTCTCCGTCG	amplifying open reading frame and terminator of xyr1 gene with ku70 genome DNA as template
xyr1_rev	catagtaacgactccacgatgACAGCCATGCTCATCGTGCAC	amplifying open reading frame and terminator of xyr1 gene with ku70 genome DNA as template
Fvib1RT	ACAGACTGGGCACGACGACTATG	detecting vib1 gene expression via real-time quantitative PCR
Rvib1RT	ACGCGACAGAGTCTTCCTGG	detecting vib1 gene expression via real-time quantitative PCR
Fxyr1RT	ACCATGGCTCACAGTCGCATCTC	detecting xyr1 gene expression via real-time quantitative PCR
Rxyr1RT	CTGGCCCTTATCATGCGTGAACTC	detecting xyr1 gene expression via real-time quantitative PCR
Fcre1RT	TCGGCAGCAGGACAGGACAG	detecting cre1 gene expression via real-time quantitative PCR
Rcre1RT	GCACTTGTAGGGACGAGGCAG	detecting cre1 gene expression via real-time quantitative PCR
Frpl6eRT	AGGCCAAGAAGTGGTACCCTGC	reference gene(ID 21658) for real-time quantitative PCR
Rrpl6eRT	GAGGACGACGCGCTTGCCA	reference gene (ID 21658) for real-time quantitative PCR
